# Supplementary material for: Integrating GWAS with bulk and single-cell RNA-sequencing reveals a role for LY86 in the anti-Candida host response
Source: PLoS Pathog. 2020 Apr 6;16(4):e1008408. doi: 10.1371/journal.ppat.1008408 (PMC7173933; doi:10.1371/journal.ppat.1008408)
Supplement: S1 Table — Differentially expressed (DE) genes in the single-cell RNA-seq (scRNA-seq) data of 24h Candida-stimulated cells as compared to RPMI control cells per cell type separately and for all cells together (bulk-like). The first tab provides an overview of the 41 core genes that are DE in all cell types, including the Bonferroni-corrected p-value in each of the cell types (p_val_adj). The p-value (p_val), average log fold change upon stimulation (avg_logFC), the fraction stimulated (fraction.stim.exp) and unstimulated cells showing expression (fraction.unstim.exp), the Bonferroni-corrected p-value (p_val_adj) and the HGNC name (hgnc_names) are provided. The direction of the effect of the DE genes identified in scRNA-seq data are compared to the direction in bulk RNA-seq data (concordant), unless not significant (n.s.) or not detected (NA). Additionally, the p-value (bulk.p.val) and t-statistic (bulk.p.stat) within the bulk RNA-seq dataset are provided. (XLSX) [file ppat.1008408.s005.xlsx]

## Sheet: Core genes
Ensembl_ID	p_val_adj.bulk.like	p_val_adj.B	p_val_adj.CD4+_T	p_val_adj.CD8+_T	p_val_adj.Monocyte	p_val_adj.NK	p_val_adj.pDC
ENSG00000185885	0	5.3578e-93	0	0	7.52434e-90	9.86541e-93	2.88181e-07
ENSG00000187608	0	3.09706e-90	0	8.47261e-272	1.8853e-98	1.66195e-151	1.92759e-10
ENSG00000119917	0	1.77186e-85	0	6.72347e-262	1.15853e-57	5.51336e-133	4.18344e-05
ENSG00000157601	0	4.90772e-84	0	6.2954e-196	7.11593e-47	2.67471e-108	1.42493e-10
ENSG00000126709	0	1.75288e-70	0	7.9314e-246	1.24144e-55	9.82676e-126	1.07417e-06
ENSG00000172183	0	1.04569e-67	0	2.2754e-214	5.38267e-108	1.92822e-143	2.24429e-12
ENSG00000121858	0	1.75961e-63	0	5.51807e-89	1.66741e-42	9.71304e-81	0.0338209
ENSG00000160932	0	3.45817e-60	0	1.97565e-210	9.71661e-71	1.76336e-109	1.38679e-10
ENSG00000137959	0	2.34441e-48	0	2.2037e-233	1.47744e-62	1.82971e-130	1.06093e-13
ENSG00000122643	0	1.16907e-46	0	2.12044e-97	1.55604e-28	6.79611e-94	2.19184e-11
ENSG00000184979	0	3.84928e-46	0	1.52944e-76	2.30029e-22	9.82767e-74	1.79279e-06
ENSG00000133106	0	9.11111e-45	0	3.46343e-111	4.60441e-54	9.2686e-59	0.000241573
ENSG00000055332	0	1.07733e-43	0	5.65314e-121	1.94074e-18	1.41623e-42	1.12813e-06
ENSG00000185507	0	2.1269e-43	0	1.71379e-63	1.97965e-34	2.05079e-81	4.39785e-06
ENSG00000130303	0	1.17062e-42	0	2.9087e-86	2.75982e-17	1.29821e-58	2.19195e-05
ENSG00000188313	0	1.0586e-40	0	9.20739e-95	0.000226102	6.36906e-69	0.00180504
ENSG00000089127	0	2.64343e-39	0	3.1271e-118	2.15916e-24	4.779e-79	4.90831e-05
ENSG00000119922	0	6.64106e-39	0	2.2743e-137	3.99408e-48	1.55917e-80	0.00408677
ENSG00000240065	0	5.00527e-37	0	2.10265e-90	4.1782e-26	1.98626e-53	2.82666e-06
ENSG00000002549	0	2.49812e-36	5.84291e-228	1.73847e-36	1.10862e-31	1.49341e-40	5.68395e-05
ENSG00000100911	0	5.21384e-36	7.13024e-293	5.76766e-56	8.32114e-62	4.4012e-56	2.27538e-05
ENSG00000068079	0	1.57341e-34	0	4.10633e-88	2.21095e-18	4.3908e-53	0.0134697
ENSG00000111331	0	2.66006e-34	0	1.00984e-109	1.9379e-36	7.29523e-57	0.0254905
ENSG00000115415	0	1.07525e-33	0	1.67174e-153	3.53868e-09	1.09802e-30	0.0171012
ENSG00000240972	0	1.23869e-33	6.48261e-264	1.70313e-61	4.23755e-10	1.06887e-47	5.11094e-05
ENSG00000177409	0	4.57251e-33	0	7.86365e-137	6.09853e-34	3.13131e-56	0.000107305
ENSG00000206503	0	1.45075e-31	1.53115e-287	6.20862e-77	2.36899e-59	7.14547e-60	1.22405e-05
ENSG00000089009	0	9.75336e-31	7.53634e-221	3.6736e-59	2.52046e-22	1.19132e-58	0.0159537
ENSG00000041357	1.27959e-165	5.71166e-30	2.69857e-93	1.59559e-07	4.40317e-14	5.80471e-16	0.0027478
ENSG00000169245	0	2.19527e-29	6.86532e-242	1.15377e-09	1.36433e-66	5.47151e-08	6.70266e-05
ENSG00000146425	0	9.13201e-29	4.82215e-297	1.74841e-50	7.3584e-15	1.47706e-17	1.17945e-07
ENSG00000111335	0	1.93522e-26	2.03421e-226	4.28951e-40	9.05425e-27	4.5096e-32	0.000123365
ENSG00000204525	0	1.98064e-23	0	2.921e-66	1.60343e-55	4.98106e-46	4.8729e-06
ENSG00000137965	0	1.59936e-20	0	1.54948e-68	7.53939e-23	7.41324e-40	0.0173714
ENSG00000234745	0	1.67756e-20	0	5.93509e-74	4.7913e-45	2.10337e-67	0.0020282
ENSG00000173193	0	1.92834e-19	0	2.72114e-74	7.29874e-46	1.50033e-36	0.0357661
ENSG00000140511	1.29828e-266	9.78607e-13	8.80444e-159	1.69897e-23	5.08822e-18	4.42408e-32	0.0267008
ENSG00000004468	6.60732e-170	1.67711e-11	1.6702e-46	2.13859e-14	8.69074e-53	7.84132e-50	0.0085625
ENSG00000168899	2.32516e-146	1.84181e-07	4.42391e-92	0.000491349	1.19904e-48	1.17241e-09	0.000181135
ENSG00000115267	7.41309e-172	2.76014e-06	6.70708e-107	2.65074e-13	9.03997e-15	2.17471e-12	0.0238924
ENSG00000198727	3.69504e-230	0.00501094	1.4603e-95	3.17712e-44	2.50769e-39	3.8736e-44	2.51786e-05

## Sheet: Bulk-like
Ensembl_ID	p_val	avg_logFC	fraction.stim.exp	fraction.unstim.exp	p_val_adj	hgnc.names	bulk.p.val	bulk.t.stat	concordant
ENSG00000119917	0	1.96838	0.82	0.16	0	IFIT3	1.76e-20	12.3405	yes
ENSG00000187608	0	1.9556	0.918	0.344	0	ISG15	5.02e-18	11.0212	yes
ENSG00000126709	0	1.79304	0.795	0.152	0	IFI6	3.54e-19	11.6615	yes
ENSG00000137959	0	1.62697	0.848	0.176	0	IFI44L	6.41e-22	12.9863	yes
ENSG00000157601	0	1.59669	0.747	0.138	0	MX1	2.55e-18	11.0613	yes
ENSG00000119922	0	1.58	0.561	0.064	0	IFIT2	3.7e-13	8.46533	yes
ENSG00000169245	0	1.56916	0.238	0.034	0	CXCL10	4.35e-14	8.83429	yes
ENSG00000121858	0	1.51554	0.581	0.124	0	TNFSF10	7.87e-12	7.69267	yes
ENSG00000172183	0	1.46802	0.912	0.467	0	ISG20	3.9e-25	13.8515	yes
ENSG00000185885	0	1.42282	0.938	0.47	0	IFITM1	2.66e-25	14.648	yes
ENSG00000185745	0	1.38279	0.499	0.04	0	IFIT1	2.29e-14	9.13796	yes
ENSG00000122643	0	1.3022	0.606	0.138	0	NT5C3A	1.04e-13	8.37054	yes
ENSG00000160932	0	1.29943	0.881	0.365	0	LY6E	6.01e-18	10.8944	yes
ENSG00000134321	0	1.23149	0.473	0.047	0	RSAD2	1.03e-22	13.617	yes
ENSG00000177409	0	1.21786	0.672	0.18	0	SAMD9L	7.71e-21	11.7583	yes
ENSG00000117228	0	1.11321	0.693	0.234	0	GBP1	7.42e-35	18.9902	yes
ENSG00000089127	0	1.1092	0.495	0.064	0	OAS1	1.25e-17	10.8271	yes
ENSG00000133106	0	1.09327	0.665	0.206	0	EPSTI1	4.06e-22	13.0733	yes
ENSG00000111331	0	1.08466	0.489	0.069	0	OAS3	1.84e-19	11.6429	yes
ENSG00000205413	0	1.0803	0.678	0.241	0	SAMD9	2.04e-13	8.25833	yes
ENSG00000055332	0	1.07854	0.629	0.155	0	EIF2AK2	4.38e-18	10.5474	yes
ENSG00000132530	0	1.06344	0.653	0.152	0	XAF1	2.31e-20	11.6276	yes
ENSG00000130066	0	1.03766	0.824	0.494	0	SAT1	3.18e-23	12.6745	yes
ENSG00000090104	0	1.03714	0.437	0.145	0	RGS1	1.42e-38	18.2363	yes
ENSG00000125148	0	1.03102	0.829	0.414	0	MT2A	1.26e-31	17.3425	yes
ENSG00000184979	0	1.01736	0.39	0.033	0	USP18	1.58e-20	11.9689	yes
ENSG00000135114	0	1.00562	0.419	0.064	0	OASL	1.39e-19	11.3942	yes
ENSG00000115415	0	0.983932	0.756	0.303	0	STAT1	9.35e-21	12.7495	yes
ENSG00000183486	0	0.953111	0.524	0.136	0	MX2	1.99e-15	9.43178	yes
ENSG00000068079	0	0.936367	0.525	0.128	0	IFI35	2.72e-21	12.609	yes
ENSG00000163644	0	0.908261	0.516	0.168	0	PPM1K	8.32e-14	8.43998	yes
ENSG00000188313	0	0.904162	0.485	0.121	0	PLSCR1	4.23e-21	12.0769	yes
ENSG00000185507	0	0.892989	0.413	0.071	0	IRF7	5.77e-22	12.854	yes
ENSG00000130303	0	0.883559	0.63	0.24	0	BST2	1.37e-16	10.2065	yes
ENSG00000156587	0	0.877681	0.648	0.242	0	UBE2L6	1.24e-21	12.9112	yes
ENSG00000130813	0	0.871899	0.579	0.202	0	C19orf66	4.98e-14	8.71782	yes
ENSG00000154451	0	0.864722	0.593	0.209	0	GBP5	2.76e-43	21.9368	yes
ENSG00000173193	0	0.843853	0.557	0.195	0	PARP14	2.19e-22	12.2717	yes
ENSG00000100911	0	0.826486	0.66	0.33	0	PSME2	1.1e-32	17.2998	yes
ENSG00000137965	0	0.816522	0.395	0.068	0	IFI44	3.2e-19	11.2991	yes
ENSG00000240065	0	0.815896	0.812	0.464	0	PSMB9	1.53e-29	15.6984	yes
ENSG00000173821	0	0.781952	0.786	0.448	0	RNF213	1.31e-19	11.0068	yes
ENSG00000162654	0	0.775975	0.451	0.145	0	GBP4	1.88e-38	19.7407	yes
ENSG00000135899	0	0.775467	0.623	0.268	0	SP110	3.88e-18	10.6578	yes
ENSG00000221963	0	0.773474	0.496	0.167	0	APOL6	7.17e-30	15.5383	yes
ENSG00000163565	0	0.755271	0.773	0.456	0	IFI16	1.08e-14	8.93919	yes
ENSG00000067066	0	0.749937	0.66	0.308	0	SP100	1.93e-17	9.91995	yes
ENSG00000132274	0	0.740804	0.543	0.19	0	TRIM22	5.88e-22	12.3931	yes
ENSG00000124256	0	0.737908	0.297	0.052	0	ZBP1	4.06e-11	7.35371	yes
ENSG00000146425	0	0.735685	0.546	0.225	0	DYNLT1	7.54e-23	12.5636	yes
ENSG00000138496	0	0.725473	0.456	0.142	0	PARP9	1.52e-22	13.2883	yes
ENSG00000002549	0	0.718685	0.355	0.091	0	LAP3	6.06e-22	12.5715	yes
ENSG00000125826	0	0.710765	0.515	0.209	0	RBCK1	1.48e-19	11.1218	yes
ENSG00000168394	0	0.710026	0.492	0.182	0	TAP1	2.75e-34	18.5147	yes
ENSG00000175550	0	0.709894	0.703	0.374	0	DRAP1	3.87e-13	8.39655	yes
ENSG00000114127	0	0.699621	0.478	0.181	0	XRN1	1.56e-26	13.3315	yes
ENSG00000185201	0	0.678526	0.741	0.48	0	IFITM2	8.95e-14	8.62691	yes
ENSG00000123609	0	0.67244	0.425	0.14	0	NMI	2.38e-18	10.7108	yes
ENSG00000111335	0	0.655201	0.315	0.062	0	OAS2	3.21e-19	11.4226	yes
ENSG00000130589	0	0.644559	0.281	0.047	0	HELZ2	2.44e-21	12.5496	yes
ENSG00000204264	0	0.642353	0.675	0.381	0	PSMB8	2.39e-26	13.9543	yes
ENSG00000138035	0	0.639227	0.309	0.065	0	PNPT1	1.81e-09	6.55714	yes
ENSG00000107201	0	0.631209	0.277	0.054	0	DDX58	3.57e-14	8.71473	yes
ENSG00000240972	0	0.623464	0.828	0.576	0	MIF	0.0265821	-2.24174	n.s.
ENSG00000092010	0	0.615525	0.804	0.53	0	PSME1	7.14e-24	12.9611	yes
ENSG00000162645	0	0.565783	0.798	0.527	0	GBP2	2.84e-42	21.1354	yes
ENSG00000204525	0	0.541686	0.987	0.934	0	HLA-C	1.18e-14	8.6624	yes
ENSG00000234745	0	0.511387	0.996	0.982	0	HLA-B	5.85e-18	10.0476	yes
ENSG00000206503	0	0.49473	0.99	0.953	0	HLA-A	3.06e-19	10.5121	yes
ENSG00000034510	0	0.435043	0.997	0.989	0	TMSB10	6.23e-07	5.26119	yes
ENSG00000204592	0	0.422797	0.961	0.873	0	HLA-E	2.93e-19	10.5205	yes
ENSG00000166710	0	0.367599	1	0.999	0	B2M	3.52e-19	10.5311	yes
ENSG00000147604	0	-0.379122	0.982	0.992	0	RPL7	6.7e-19	-10.4699	yes
ENSG00000089009	0	-0.39813	0.961	0.982	0	RPL6	1.22e-24	-12.7446	yes
ENSG00000122406	0	-0.403926	0.93	0.965	0	RPL5	2e-24	-12.7641	yes
ENSG00000169442	0	-0.925692	0.408	0.696	0	CD52	1.8e-34	-16.7977	yes
ENSG00000101608	1.51992181397759e-317	0.584721	0.788	0.595	3.07571378276506e-313	MYL12A	6.59e-09	6.23316	yes
ENSG00000136147	2.67964408072334e-317	0.645505	0.374	0.117	5.42252776175174e-313	PHF11	2.48e-20	11.1964	yes
ENSG00000013374	7.13647643441442e-315	0.655903	0.458	0.181	1.4441373712681e-310	NUB1	3.31e-23	12.3463	yes
ENSG00000059588	2.12981031911975e-312	0.687186	0.228	0.036	4.30988e-308	TARBP1	2.08e-07	5.4914	yes
ENSG00000136213	4.23891e-300	0.596656	0.367	0.115	8.57785e-296	CHST12	1.19e-11	7.49477	yes
ENSG00000168961	8.24929e-293	0.554508	0.257	0.051	1.66933e-288	LGALS9	9.58e-12	7.82549	yes
ENSG00000136514	1.60474e-285	0.531503	0.218	0.033	3.24735e-281	RTP4	1.19e-19	11.6781	yes
ENSG00000196141	1.09731e-283	0.561292	0.224	0.036	2.22052e-279	SPATS2L	3.57e-19	11.4478	yes
ENSG00000111669	5.75302e-283	0.482421	0.878	0.698	1.16418e-278	TPI1	6.76e-08	5.71624	yes
ENSG00000197536	1.32602e-282	0.604723	0.346	0.106	2.68333e-278	C5orf56	2.65e-23	12.7633	yes
ENSG00000162614	1.9648e-282	0.589881	0.151	0.008	3.97596e-278	NEXN	1.04e-12	7.94037	yes
ENSG00000170581	4.30814e-277	0.563392	0.3	0.079	8.71794e-273	STAT2	2.51e-21	12.042	yes
ENSG00000137628	2.68092e-275	0.519628	0.247	0.049	5.42512e-271	DDX60	1.84e-21	11.8953	yes
ENSG00000174444	1.39851e-272	-0.366837	0.89	0.949	2.83002e-268	RPL4	2.01e-25	-13.0027	yes
ENSG00000142089	3.16188e-272	0.891812	0.341	0.114	6.39837e-268	IFITM3	8.9e-17	10.2126	yes
ENSG00000025708	2.02184e-271	0.650304	0.353	0.119	4.0914e-267	TYMP	1.26e-15	9.66619	yes
ENSG00000140511	6.4157e-271	0.589526	0.324	0.098	1.29828e-266	HAPLN3	2.02e-52	24.7606	yes
ENSG00000145425	8.45826e-266	-0.324203	0.987	0.995	1.71161e-261	RPS3A	6.57e-19	-10.5634	yes
ENSG00000125347	3.14034e-265	0.409355	0.824	0.579	6.35478e-261	IRF1	6.35e-48	23.7142	yes
ENSG00000198034	2.09205e-263	-0.342795	0.985	0.991	4.23347e-259	RPS4X	5.06e-15	-8.81816	yes
ENSG00000074800	1.05589e-256	0.46987	0.84	0.639	2.13669e-252	ENO1	2.82e-23	12.0589	yes
ENSG00000197448	4.77148e-255	0.538905	0.669	0.447	9.65557e-251	GSTK1	9.03e-20	10.8819	yes
ENSG00000167658	3.61953e-252	-0.393361	0.808	0.891	7.32448e-248	EEF2	5.41e-12	-7.55171	yes
ENSG00000100316	1.96875e-251	-0.334049	0.987	0.993	3.98396e-247	RPL3	1.86e-21	-11.3432	yes
ENSG00000181381	2.0375e-236	0.497598	0.249	0.061	4.12309e-232	DDX60L	2.52e-17	10.097	yes
ENSG00000198727	1.82597e-234	-0.367859	0.936	0.971	3.69504e-230	MT-CYB	1.49e-20	-10.9835	yes
ENSG00000102524	3.2903e-232	0.721649	0.259	0.073	6.65825e-228	TNFSF13B	2.54e-11	7.38611	yes
ENSG00000213689	1.04373e-231	0.515275	0.256	0.067	2.11209e-227	TREX1	2.49e-14	8.85994	yes
ENSG00000078081	1.59438e-231	0.43271	0.169	0.022	3.22639e-227	LAMP3	3.55e-31	16.0238	yes
ENSG00000135535	1.41426e-230	0.53077	0.435	0.198	2.8619e-226	CD164	1.25e-11	7.41391	yes
ENSG00000171863	1.35828e-229	-0.271073	0.972	0.984	2.74863e-225	RPS7	4.03e-17	-9.8007	yes
ENSG00000138642	1.41575e-229	0.461624	0.209	0.041	2.86492e-225	HERC6	8.31e-22	12.2674	yes
ENSG00000149273	5.7945e-228	-0.281867	0.992	0.995	1.17258e-223	RPS3	1.75e-11	-7.35979	yes
ENSG00000010030	6.87582e-226	0.439644	0.173	0.025	1.39139e-221	ETV7	2.05e-29	16.8028	yes
ENSG00000121380	6.56786e-220	0.367839	0.125	0.008	1.32907e-215	BCL2L14	5.72e-40	19.2073	yes
ENSG00000101577	3.75934e-219	0.52597	0.295	0.096	7.6074e-215	LPIN2	1.12e-22	11.8084	yes
ENSG00000142937	2.03011e-217	-0.308948	0.986	0.993	4.10812e-213	RPS8	2.4e-15	-8.96771	yes
ENSG00000164096	5.80416e-215	0.403536	0.841	0.666	1.17453e-210	C4orf3	2.26e-08	5.93605	yes
ENSG00000137752	6.61723e-209	0.516818	0.317	0.114	1.33906e-204	CASP1	1.87e-10	6.96166	yes
ENSG00000140105	1.15702e-208	0.581685	0.247	0.073	2.34135e-204	WARS	4.43e-35	18.1871	yes
ENSG00000196154	3.25063e-207	-0.856997	0.261	0.468	6.57798e-203	S100A4	6.87e-48	-23.3803	yes
ENSG00000156508	4.0522e-203	-0.282645	0.997	0.998	8.20003e-199	EEF1A1	1.87e-22	-11.9947	yes
ENSG00000150991	4.18528e-203	0.471229	0.649	0.418	8.46934e-199	UBC	4.32e-22	11.6661	yes
ENSG00000204397	4.77551e-202	0.531129	0.403	0.182	9.66373e-198	CARD16	0.0525816	1.95733	n.s.
ENSG00000134326	4.09862e-201	0.361005	0.139	0.016	8.29397e-197	CMPK2	2.93e-22	13.4319	yes
ENSG00000138646	4.59872e-199	0.382283	0.151	0.021	9.30598e-195	HERC5	2.18e-14	9.01518	yes
ENSG00000086061	1.93276e-197	0.500207	0.378	0.167	3.91113e-193	DNAJA1	7.48e-25	13.5456	yes
ENSG00000120690	4.73634e-193	0.507023	0.49	0.267	9.58445e-189	ELF1	0.291203	1.05958	n.s.
ENSG00000134333	1.19389e-191	0.372955	0.803	0.599	2.41595e-187	LDHA	1.06e-22	11.8292	yes
ENSG00000196684	1.2657e-189	0.391178	0.205	0.051	2.56126e-185	HSH2D	6.19e-05	4.15351	n.s.
ENSG00000100342	4.34962e-188	0.400472	0.172	0.034	8.80189e-184	APOL1	9.87e-33	17.2964	yes
ENSG00000197121	3.96324e-185	0.391992	0.164	0.03	8.02001e-181	PGAP1	1.56e-27	13.7631	yes
ENSG00000128335	2.66741e-184	0.460551	0.247	0.077	5.39777e-180	APOL2	3.59e-43	21.2766	yes
ENSG00000062194	3.51068e-179	0.432936	0.649	0.442	7.10421e-175	GPBP1	5.93e-07	5.23812	yes
ENSG00000117091	9.15011e-179	0.409012	0.768	0.601	1.85162e-174	CD48	5.8e-13	8.02717	yes
ENSG00000269640	3.3033e-176	0.438802	0.259	0.088	6.68457e-172	CTD-2521M24.9	5.72e-16	9.88291	yes
ENSG00000115267	3.66332e-176	0.389662	0.166	0.033	7.41309e-172	IFIH1	1.53e-17	10.4111	yes
ENSG00000164587	9.3844e-176	-0.245982	0.993	0.998	1.89903e-171	RPS14	3.02e-10	-6.80986	yes
ENSG00000004468	3.26513e-174	0.501425	0.147	0.025	6.60732e-170	CD38	1.32e-35	17.1859	yes
ENSG00000106588	9.73036e-174	0.473907	0.507	0.312	1.96904e-169	PSMA2	1.34e-14	8.67155	yes
ENSG00000231925	7.48841e-172	0.434633	0.533	0.319	1.51535e-167	TAPBP	1.4e-29	15.0155	yes
ENSG00000079263	1.37729e-170	0.450784	0.282	0.106	2.78708e-166	SP140	5.17e-14	8.49402	yes
ENSG00000041357	6.32332e-170	0.468363	0.413	0.215	1.27959e-165	PSMA4	9.22e-22	11.5547	yes
ENSG00000163840	6.34423e-169	0.405197	0.239	0.077	1.28382e-164	DTX3L	1.26e-24	13.8582	yes
ENSG00000205220	6.8844e-168	0.435976	0.404	0.201	1.39313e-163	PSMB10	3.26e-26	13.5032	yes
ENSG00000137154	3.71322e-167	-0.276121	0.992	0.996	7.51407e-163	RPS6	6.23e-18	-10.1493	yes
ENSG00000143947	4.67334e-166	-0.224771	0.995	0.997	9.45697e-162	RPS27A	2.99e-14	-8.68816	yes
ENSG00000113387	7.87543e-166	0.413681	0.756	0.619	1.59367e-161	SUB1	9.33e-07	5.14593	yes
ENSG00000122026	6.47986e-165	-0.221635	0.997	0.998	1.31127e-160	RPL21	9.86e-18	-10.1648	yes
ENSG00000133321	6.25878e-164	0.457546	0.57	0.355	1.26653e-159	RARRES3	6.1e-21	11.1331	yes
ENSG00000265681	3.94846e-163	-0.292201	0.838	0.891	7.99011e-159	RPL17	0.905725	0.118651	n.s.
ENSG00000121060	1.97353e-161	0.349218	0.156	0.032	3.99364e-157	TRIM25	3.25e-19	11.3463	yes
ENSG00000112343	4.55008e-161	0.463204	0.36	0.17	9.20754e-157	TRIM38	6.89e-17	9.7027	yes
ENSG00000125691	9.62016e-161	-0.251441	0.926	0.956	1.94673e-156	RPL23	3.86e-16	-9.298	yes
ENSG00000067225	3.23133e-159	0.452658	0.621	0.426	6.53892e-155	PKM	9.56e-16	9.1219	yes
ENSG00000019582	5.03603e-157	0.260053	0.655	0.438	1.01909e-152	CD74	0.0698916	-1.82787	n.s.
ENSG00000086065	7.44749e-155	0.418731	0.3	0.127	1.50707e-150	CHMP5	2.52e-22	11.8978	yes
ENSG00000198938	6.97988e-154	-0.259517	0.99	0.995	1.41245e-149	MT-CO3	1.06e-08	-6.09446	yes
ENSG00000126353	7.05651e-153	0.530123	0.569	0.424	1.42796e-148	CCR7	1.59e-26	13.7271	yes
ENSG00000132475	5.60775e-152	0.305167	0.967	0.915	1.13479e-147	H3F3B	7.45e-19	10.5858	yes
ENSG00000166750	7.39897e-152	0.443168	0.453	0.252	1.49726e-147	SLFN5	2.31e-05	4.38998	n.s.
ENSG00000196843	3.90406e-151	0.420994	0.387	0.196	7.90026e-147	ARID5A	1.36e-46	21.8767	yes
ENSG00000164308	5.82798e-151	0.42664	0.269	0.106	1.17935e-146	ERAP2	7.24e-05	4.09377	n.s.
ENSG00000168899	1.14902e-150	0.477458	0.399	0.213	2.32516e-146	VAMP5	3.8e-34	16.4234	yes
ENSG00000145287	2.01502e-148	0.492249	0.547	0.366	4.0776e-144	PLAC8	9.15e-20	10.676	yes
ENSG00000124201	6.81755e-148	0.389388	0.227	0.078	1.3796e-143	ZNFX1	4.91e-22	12.0334	yes
ENSG00000142541	9.2879e-144	-0.21378	0.997	0.998	1.8795e-139	RPL13A	1.04e-09	-6.55588	yes
ENSG00000198763	1.4362e-143	-0.273673	0.974	0.986	2.9063e-139	MT-ND2	1.92e-14	-8.56797	yes
ENSG00000161970	2.46006e-142	-0.191829	0.991	0.996	4.97819e-138	RPL26	2.23e-09	-6.52252	yes
ENSG00000198160	1.01994e-141	0.417777	0.354	0.175	2.06395e-137	MIER1	3.4e-09	6.35663	yes
ENSG00000171204	5.93407e-141	0.435105	0.322	0.153	1.20082e-136	TMEM126B	4.34e-20	10.8365	yes
ENSG00000114942	3.43603e-137	-0.282797	0.837	0.889	6.95314e-133	EEF1B2	9.24e-13	-7.88176	yes
ENSG00000173786	6.5227e-137	0.328782	0.164	0.044	1.31993e-132	CNP	3.38e-20	11.6524	yes
ENSG00000140464	9.57932e-137	0.31594	0.141	0.031	1.93847e-132	PML	2.71e-22	12.5152	yes
ENSG00000141682	1.94333e-136	0.43459	0.259	0.105	3.93253e-132	PMAIP1	9.41e-20	10.7832	yes
ENSG00000111640	4.03814e-136	0.309347	0.958	0.904	8.17158e-132	GAPDH	1.47e-06	5.05103	n.s.
ENSG00000181163	7.02003e-135	-0.287312	0.844	0.881	1.42057e-130	NPM1	0.000583105	-3.5238	n.s.
ENSG00000136560	1.59761e-133	0.438967	0.325	0.16	3.23293e-129	TANK	1.4e-23	12.1612	yes
ENSG00000108679	7.57873e-133	0.320237	0.135	0.03	1.53363e-128	LGALS3BP	1.47e-22	12.6324	yes
ENSG00000108424	2.18153e-132	0.377372	0.393	0.211	4.41455e-128	KPNB1	2.26e-16	9.5063	yes
ENSG00000213928	3.07361e-132	0.375238	0.402	0.218	6.21976e-128	IRF9	4.77e-14	8.7018	yes
ENSG00000122417	5.39303e-132	0.472924	0.425	0.249	1.09133e-127	ODF2L	4.29e-05	4.22692	n.s.
ENSG00000179144	1.49513e-131	0.368726	0.706	0.597	3.02554e-127	GIMAP7	3.56e-05	4.27784	n.s.
ENSG00000160710	1.64192e-131	0.377839	0.425	0.241	3.32258e-127	ADAR	1.51e-20	11.6753	yes
ENSG00000163131	4.03976e-129	0.159944	0.424	0.244	8.17486e-125	CTSS	0.181981	1.34147	n.s.
ENSG00000132963	1.38836e-128	0.397633	0.516	0.336	2.80948e-124	POMP	7.51e-29	14.3177	yes
ENSG00000168016	3.02241e-128	0.323767	0.161	0.045	6.11615e-124	TRANK1	1.4e-17	9.96991	yes
ENSG00000111716	4.24729e-128	-0.330207	0.588	0.657	8.59482e-124	LDHB	1.46e-09	-6.53938	yes
ENSG00000174021	6.89197e-128	0.386679	0.531	0.346	1.39466e-123	GNG5	1.36e-10	7.03958	yes
ENSG00000134419	5.38117e-127	-0.21053	0.991	0.994	1.08893e-122	RPS15A	1.65e-07	-5.53864	yes
ENSG00000133574	6.66625e-127	0.405568	0.599	0.438	1.34898e-122	GIMAP4	1.12e-14	8.72521	yes
ENSG00000100129	1.71534e-126	-0.382129	0.311	0.456	3.47116e-122	EIF3L	2.19e-20	-11.3068	yes
ENSG00000145741	5.17031e-126	-0.242607	0.881	0.914	1.04626e-121	BTF3	2.14e-09	-6.45785	yes
ENSG00000111537	2.35273e-124	2.65288	0.168	0.057	4.76099e-120	IFNG	1.75e-34	20.6004	yes
ENSG00000163328	1.14036e-123	0.427724	0.271	0.125	2.30763e-119	GPR155	3.53e-10	6.76204	yes
ENSG00000196396	1.50079e-123	0.36794	0.337	0.17	3.037e-119	PTPN1	1.93e-59	28.9716	yes
ENSG00000178127	1.19648e-121	0.376376	0.545	0.375	2.42119e-117	NDUFV2	0.108726	1.61468	n.s.
ENSG00000110852	2.21007e-121	0.404756	0.6	0.422	4.4723e-117	CLEC2B	8.68e-08	5.65906	yes
ENSG00000196954	2.46899e-119	0.357722	0.434	0.255	4.99625e-115	CASP4	1.22e-32	16.1183	yes
ENSG00000177721	2.11633e-118	0.405224	0.363	0.203	4.28261e-114	ANXA2R	2.94e-08	5.88203	yes
ENSG00000133112	2.46977e-117	-0.181505	0.995	0.997	4.99783e-113	TPT1	5.74e-17	-9.64021	yes
ENSG00000198604	2.71513e-117	0.389445	0.454	0.283	5.49433e-113	BAZ1A	1.47e-20	10.9848	yes
ENSG00000147403	5.92409e-117	-0.184859	0.999	0.999	1.1988e-112	RPL10	1.16e-10	-6.9763	yes
ENSG00000108771	1.98174e-116	0.24815	0.103	0.018	4.01024e-112	DHX58	2.4e-20	11.8575	yes
ENSG00000135148	6.68556e-115	0.293407	0.153	0.044	1.35289e-110	TRAFD1	4.65e-30	16.1057	yes
ENSG00000174748	1.20905e-114	-0.17345	0.99	0.993	2.44664e-110	RPL15	1.52e-10	-6.92454	yes
ENSG00000185947	4.58511e-113	0.343555	0.286	0.136	9.27843e-109	ZNF267	1.59e-30	14.9085	yes
ENSG00000129824	8.44437e-113	0.229843	0.511	0.34	1.7088e-108	RPS4Y1	0.970085	0.0375701	n.s.
ENSG00000185862	2.97357e-112	-0.390942	0.304	0.463	6.01732e-108	EVI2B	4.02e-44	-21.6655	yes
ENSG00000196531	3.40983e-112	-0.203556	0.946	0.96	6.90013e-108	NACA	1.16e-13	-8.27274	yes
ENSG00000152689	4.08908e-112	0.28475	0.125	0.03	8.27466e-108	RASGRP3	3.22e-16	9.50354	yes
ENSG00000163682	4.93577e-112	-0.206939	0.987	0.992	9.98803e-108	RPL9	2.86e-08	-5.89232	yes
ENSG00000116663	2.76388e-110	0.252763	0.115	0.025	5.59298e-106	FBXO6	4.21e-34	18.8522	yes
ENSG00000204628	4.78692e-110	-0.208427	0.962	0.975	9.68682e-106	GNB2L1	5.45e-08	-5.75214	yes
ENSG00000142669	1.4914e-108	-0.390734	0.67	0.759	3.018e-104	SH3BGRL3	2.44e-13	-8.11852	yes
ENSG00000063177	1.66712e-108	-0.196746	0.983	0.99	3.37359e-104	RPL18	8.78e-08	-5.65243	yes
ENSG00000095794	2.44889e-107	0.382843	0.376	0.216	4.95558e-103	CREM	1.06e-17	9.86991	yes
ENSG00000105402	9.12345e-107	0.31178	0.224	0.094	1.84622e-102	NAPA	1.62e-20	11.6039	yes
ENSG00000198886	1.06863e-106	-0.210322	0.984	0.991	2.16247e-102	MT-ND4	3.1e-13	-8.07497	yes
ENSG00000186468	3.07339e-106	-0.193052	0.986	0.993	6.21931e-102	RPS23	6.83e-16	-9.194	yes
ENSG00000101596	2.3285e-105	0.333014	0.286	0.141	4.71195e-101	SMCHD1	2.06e-07	5.47311	yes
ENSG00000132109	3.78779e-105	0.264334	0.127	0.033	7.66498e-101	TRIM21	3.07e-22	12.9803	yes
ENSG00000256262	6.88395e-105	0.272305	0.127	0.034	1.39304e-100	USP30-AS1	1.62e-28	14.8107	yes
ENSG00000198899	1.09456e-104	-0.228578	0.967	0.979	2.21494e-100	MT-ATP6	5.62e-10	-6.67709	yes
ENSG00000185651	1.33771e-102	0.349421	0.405	0.246	2.707e-98	UBE2L3	1.07e-14	8.67577	yes
ENSG00000241343	1.95366e-101	-0.222418	0.911	0.931	3.95343e-97	RPL36A	0.585713	0.546344	n.s.
ENSG00000104518	1.50604e-99	0.323517	0.226	0.1	3.04761e-95	GSDMD	1.41e-23	12.5539	yes
ENSG00000116251	2.25636e-99	-0.204022	0.94	0.959	4.56598e-95	RPL22	3.45e-16	-9.30795	yes
ENSG00000101294	1.42999e-98	0.33625	0.239	0.111	2.89373e-94	HM13	1.31e-19	10.7824	yes
ENSG00000229117	3.37425e-98	-0.128717	0.998	0.999	6.82813e-94	RPL41	9.61e-05	-4.02833	n.s.
ENSG00000137767	3.50933e-98	0.290522	0.179	0.068	7.10149e-94	SQRDL	3.12e-27	14.2511	yes
ENSG00000026103	4.12832e-98	0.26656	0.146	0.047	8.35407e-94	FAS	2.2e-41	19.468	yes
ENSG00000180628	4.7646e-98	0.312096	0.201	0.083	9.64164e-94	PCGF5	4.88e-16	9.21619	yes
ENSG00000110848	2.04986e-97	0.39731	0.447	0.284	4.1481e-93	CD69	1.16e-15	9.06214	yes
ENSG00000198755	5.71458e-97	-0.208221	0.939	0.953	1.1564e-92	RPL10A	2.94e-12	-7.66896	yes
ENSG00000065911	6.4044e-97	0.336325	0.218	0.097	1.296e-92	MTHFD2	1.07e-35	17.6212	yes
ENSG00000182899	2.48903e-96	-0.163801	0.99	0.994	5.0368e-92	RPL35A	1.88e-10	-6.90781	yes
ENSG00000135655	3.14342e-96	0.314362	0.371	0.217	6.36103e-92	USP15	1.18e-12	7.83471	yes
ENSG00000198692	7.9626e-96	0.327928	0.182	0.072	1.61131e-91	EIF1AY	0.462938	0.736071	n.s.
ENSG00000104805	1.24758e-95	0.322195	0.276	0.14	2.5246e-91	NUCB1	3.54e-35	16.7993	yes
ENSG00000115165	2.0564e-95	0.358633	0.566	0.413	4.16133e-91	CYTIP	5.24e-12	7.55668	yes
ENSG00000204267	3.65438e-95	0.258113	0.142	0.046	7.395e-91	TAP2	9.58e-25	13.5269	yes
ENSG00000213512	9.52119e-95	0.227811	0.084	0.015	1.92671e-90	GBP7	5.33e-21	12.2087	yes
ENSG00000114439	2.03818e-94	0.305317	0.393	0.237	4.12447e-90	BBX	0.00027074	3.73896	n.s.
ENSG00000148303	1.99892e-93	-0.170976	0.97	0.979	4.045e-89	RPL7A	9.73e-10	-6.5658	yes
ENSG00000110700	8.1771e-93	-0.177644	0.981	0.991	1.65472e-88	RPS13	5.62e-14	-8.4283	yes
ENSG00000117226	1.21156e-92	0.304721	0.2	0.084	2.4517e-88	GBP3	3.69e-24	12.3884	yes
ENSG00000089692	1.23188e-92	0.317476	0.104	0.025	2.49283e-88	LAG3	8.8e-31	15.0893	yes
ENSG00000233927	1.81045e-92	-0.149361	0.995	0.997	3.66363e-88	RPS28	5.09e-05	-4.18632	n.s.
ENSG00000165949	2.26669e-92	0.703101	0.064	0.007	4.58687e-88	IFI27	2.5e-32	17.4047	yes
ENSG00000003402	1.71565e-91	0.357045	0.477	0.324	3.4718e-87	CFLAR	8.64e-47	22.2328	yes
ENSG00000153113	3.14586e-91	0.29523	0.313	0.172	6.36596e-87	CAST	0.0025346	3.07547	n.s.
ENSG00000146859	9.6261e-91	0.262704	0.137	0.044	1.94794e-86	TMEM140	3.82e-30	15.8167	yes
ENSG00000070190	1.23906e-90	0.262195	0.125	0.037	2.50735e-86	DAPP1	4.64e-11	7.14862	yes
ENSG00000198900	3.3219e-90	0.307732	0.215	0.097	6.72219e-86	TOP1	9.94e-23	11.8866	yes
ENSG00000099860	1.93376e-89	0.409097	0.337	0.195	3.91315e-85	GADD45B	7.73e-38	18.2465	yes
ENSG00000168310	4.0349e-89	0.322685	0.3	0.164	8.16502e-85	IRF2	1.01e-20	11.6249	yes
ENSG00000196329	1.09894e-88	0.336013	0.508	0.361	2.22382e-84	GIMAP5	9.15e-28	13.8786	yes
ENSG00000154589	2.97522e-86	0.337707	0.225	0.112	6.02065e-82	LY96	4.81e-09	6.29966	yes
ENSG00000083845	9.18849e-86	-0.189953	0.954	0.966	1.85938e-81	RPS5	5.16e-07	-5.26863	yes
ENSG00000145779	2.41929e-85	0.325412	0.407	0.261	4.89567e-81	TNFAIP8	1.07e-05	4.57093	n.s.
ENSG00000156467	8.78871e-85	-0.207678	0.841	0.886	1.77848e-80	UQCRB	9.69e-11	-7.11095	yes
ENSG00000133943	2.88467e-84	0.287259	0.185	0.079	5.83742e-80	C14orf159	1.48e-10	7.05376	yes
ENSG00000186654	4.93978e-84	0.217171	0.064	0.009	9.99615e-80	PRR5	0.0286971	2.21086	n.s.
ENSG00000069493	7.72832e-84	0.316756	0.401	0.254	1.5639e-79	CLEC2D	5.98e-07	5.23665	yes
ENSG00000139921	8.78059e-84	0.267714	0.18	0.075	1.77684e-79	TMX1	1.05e-09	6.55852	yes
ENSG00000171314	4.1718e-83	0.308554	0.474	0.328	8.44206e-79	PGAM1	1.38e-13	8.21504	yes
ENSG00000178685	6.74334e-83	0.198815	0.088	0.02	1.36458e-78	PARP10	4.51e-18	10.7025	yes
ENSG00000131469	1.99758e-82	-0.159944	0.977	0.979	4.04231e-78	RPL27	8.33e-10	-6.59741	yes
ENSG00000102921	5.49113e-82	0.266117	0.156	0.06	1.11118e-77	N4BP1	3.27e-28	14.787	yes
ENSG00000156482	5.51194e-82	-0.153865	0.989	0.994	1.1154e-77	RPL30	9.4e-09	-6.11523	yes
ENSG00000152778	9.52477e-82	0.226317	0.106	0.029	1.92743e-77	IFIT5	1.82e-22	12.4771	yes
ENSG00000102144	3.49787e-81	0.292451	0.593	0.444	7.07828e-77	PGK1	4.18e-15	8.8579	yes
ENSG00000143119	3.57125e-81	0.303136	0.487	0.338	7.22679e-77	CD53	4.61e-34	16.3922	yes
ENSG00000134460	5.9953e-81	0.500075	0.146	0.056	1.21321e-76	IL2RA	4.42e-65	32.0704	yes
ENSG00000138755	9.73591e-81	0.548433	0.06	0.008	1.97016e-76	CXCL9	4.11e-37	17.6115	yes
ENSG00000163512	8.56009e-80	0.263792	0.166	0.068	1.73222e-75	AZI2	8.62e-06	4.63282	n.s.
ENSG00000205542	9.67397e-80	0.20196	0.999	0.998	1.95763e-75	TMSB4X	0.605917	0.517187	n.s.
ENSG00000054654	4.42225e-79	0.29656	0.602	0.456	8.94887e-75	SYNE2	3.51e-10	6.77258	yes
ENSG00000245556	4.54004e-79	0.275069	0.162	0.065	9.18723e-75	CTD-2037K23.2	0.00029152	3.72635	n.s.
ENSG00000169248	6.86214e-79	0.491734	0.053	0.005	1.38862e-74	CXCL11	3.11e-13	8.21463	yes
ENSG00000148175	8.25125e-79	0.306921	0.189	0.084	1.66972e-74	STOM	1.97e-27	13.7109	yes
ENSG00000144713	8.42966e-79	-0.156291	0.994	0.996	1.70583e-74	RPL32	7.46e-07	-5.18851	yes
ENSG00000100567	1.09644e-78	0.280396	0.289	0.161	2.21876e-74	PSMA3	9.11e-22	11.4731	yes
ENSG00000123349	1.68004e-78	-0.170215	0.928	0.941	3.39972e-74	PFDN5	1.77e-13	-8.18221	yes
ENSG00000089327	3.02269e-78	-0.249496	0.639	0.721	6.11671e-74	FXYD5	4.93e-12	-7.5657	yes
ENSG00000231500	1.05151e-77	-0.168544	0.99	0.995	2.12784e-73	RPS18	3.58e-08	-5.8397	yes
ENSG00000114391	2.51496e-77	-0.154329	0.969	0.978	5.08927e-73	RPL24	3.89e-09	-6.3451	yes
ENSG00000124614	2.65821e-77	-0.170408	0.962	0.969	5.37915e-73	RPS10	4.71e-07	-5.29012	yes
ENSG00000021355	2.94486e-76	0.291126	0.285	0.16	5.95921e-72	SERPINB1	1.31e-25	13.237	yes
ENSG00000169871	8.38959e-76	0.2543	0.154	0.062	1.69772e-71	TRIM56	5.52e-13	8.08089	yes
ENSG00000100644	9.51639e-76	0.280688	0.269	0.147	1.92574e-71	HIF1A	8.17e-33	15.8617	yes
ENSG00000142227	2.67741e-75	-0.286412	0.519	0.633	5.41801e-71	EMP3	0.0166374	-2.42433	n.s.
ENSG00000173559	2.8726e-75	0.350766	0.275	0.155	5.81299e-71	NABP1	2.83e-32	15.651	yes
ENSG00000221983	4.38194e-75	-0.140872	0.979	0.988	8.86729e-71	UBA52	6.17e-08	-5.72771	yes
ENSG00000132256	1.07708e-74	0.220354	0.103	0.031	2.17958e-70	TRIM5	8.92e-12	7.70622	yes
ENSG00000123240	1.91609e-74	0.27772	0.313	0.184	3.87739e-70	OPTN	6.3e-30	14.6958	yes
ENSG00000198888	3.01911e-74	-0.219661	0.954	0.966	6.10947e-70	MT-ND1	4.26e-09	-6.28423	yes
ENSG00000100353	1.52067e-73	-0.275673	0.348	0.438	3.07723e-69	EIF3D	5.43e-10	-6.68684	yes
ENSG00000129515	1.99679e-73	0.278297	0.293	0.168	4.04071e-69	SNX6	3.03e-10	6.79952	yes
ENSG00000127311	1.99687e-73	0.23205	0.121	0.042	4.04086e-69	HELB	7.06e-15	8.74027	yes
ENSG00000133313	3.28699e-73	0.2653	0.203	0.098	6.65155e-69	CNDP2	3.27e-26	13.4163	yes
ENSG00000171858	3.03448e-72	-0.160673	0.957	0.97	6.14058e-68	RPS21	8.19e-06	-4.63903	n.s.
ENSG00000184588	3.27087e-72	0.259661	0.181	0.082	6.61894e-68	PDE4B	3.12e-45	21.5991	yes
ENSG00000074706	4.7555e-72	0.285242	0.179	0.081	9.62323e-68	IPCEF1	1.16e-10	6.98481	yes
ENSG00000142347	1.48354e-71	-0.384697	0.111	0.212	3.00209e-67	MYO1F	1.65e-16	-9.43946	yes
ENSG00000109475	2.39821e-71	-0.151769	0.995	0.996	4.85302e-67	RPL34	1.78e-09	-6.47276	yes
ENSG00000132432	2.63491e-71	0.321095	0.566	0.439	5.33201e-67	SEC61G	5.18e-20	10.8818	yes
ENSG00000167461	2.8859e-71	0.251291	0.26	0.143	5.83991e-67	RAB8A	2.29e-06	5.03714	n.s.
ENSG00000188846	3.27556e-71	-0.144219	0.982	0.989	6.62843e-67	RPL14	2.46e-09	-6.40302	yes
ENSG00000076053	3.34796e-71	0.235727	0.224	0.116	6.77492e-67	RBM7	2.14e-15	8.97195	yes
ENSG00000101347	4.77644e-70	0.270697	0.27	0.152	9.66561e-66	SAMHD1	6.54e-05	-4.12495	n.s.
ENSG00000111224	6.27428e-69	0.22507	0.126	0.047	1.26966e-64	PARP11	6.37e-25	13.0516	yes
ENSG00000071082	9.71708e-69	-0.148205	0.99	0.993	1.96635e-64	RPL31	1.75e-08	-6.00951	yes
ENSG00000167468	1.33365e-68	-0.299437	0.487	0.589	2.69877e-64	GPX4	0.0170977	-2.41709	n.s.
ENSG00000102096	5.3636e-68	0.306454	0.324	0.2	1.08538e-63	PIM2	1.23e-40	19.6928	yes
ENSG00000135604	6.88367e-68	0.197778	0.088	0.025	1.39298e-63	STX11	6.62e-32	16.113	yes
ENSG00000059378	1.4117e-67	0.175798	0.078	0.019	2.85672e-63	PARP12	1.07e-20	12.2273	yes
ENSG00000103966	1.5834e-67	0.194482	0.093	0.027	3.20417e-63	EHD4	2.52e-09	6.51575	yes
ENSG00000100307	1.0092e-66	0.257352	0.205	0.104	2.04222e-62	CBX7	3.94e-25	-12.7665	no
ENSG00000117298	1.55934e-66	0.186303	0.095	0.028	3.15549e-62	ECE1	5.19e-24	12.8214	yes
ENSG00000144118	3.29304e-66	0.22098	0.141	0.058	6.6638e-62	RALB	3.1e-28	14.1492	yes
ENSG00000110492	3.57497e-66	0.132523	0.044	0.004	7.23431e-62	MDK	3.8e-21	11.3687	yes
ENSG00000142676	2.46986e-65	-0.138534	0.993	0.994	4.998e-61	RPL11	1.29e-14	-8.70671	yes
ENSG00000138495	4.73676e-65	0.300972	0.36	0.24	9.58532e-61	COX17	1.8e-20	11.1471	yes
ENSG00000143774	6.7592e-65	0.250274	0.317	0.195	1.36779e-60	GUK1	3e-12	7.65701	yes
ENSG00000139180	8.95341e-65	0.232964	0.155	0.068	1.81181e-60	NDUFA9	3.51e-24	12.788	yes
ENSG00000188243	9.48732e-65	-0.210744	0.671	0.732	1.91985e-60	COMMD6	1.24e-10	-7.01139	yes
ENSG00000009790	5.89131e-64	-0.310076	0.216	0.315	1.19216e-59	TRAF3IP3	3.17e-34	-16.6052	yes
ENSG00000104408	6.53916e-64	-0.19917	0.748	0.786	1.32326e-59	EIF3E	3.05e-08	-5.87631	yes
ENSG00000106803	1.08797e-63	0.307757	0.563	0.444	2.20162e-59	SEC61B	8.23e-12	7.47252	yes
ENSG00000143549	5.71281e-63	0.254372	0.552	0.427	1.15604e-58	TPM3	1.79e-19	10.6017	yes
ENSG00000136810	6.07475e-63	0.770152	0.398	0.284	1.22929e-58	TXN	2.1e-59	29.0527	yes
ENSG00000157873	6.46844e-63	0.231583	0.362	0.236	1.30895e-58	TNFRSF14	1.4e-12	7.81762	yes
ENSG00000149925	1.16854e-62	0.220649	0.774	0.676	2.36465e-58	ALDOA	1.2e-06	5.08141	yes
ENSG00000070756	1.47691e-62	-0.217157	0.862	0.893	2.98867e-58	PABPC1	2e-13	-8.14775	yes
ENSG00000112773	1.90343e-62	0.220165	0.107	0.038	3.85177e-58	FAM46A	0.291593	1.05934	n.s.
ENSG00000177954	2.26563e-62	-0.115115	0.998	0.999	4.58473e-58	RPS27	1.18e-09	-6.53301	yes
ENSG00000134470	6.57653e-62	0.141935	0.054	0.009	1.33083e-57	IL15RA	5.85e-52	24.8273	yes
ENSG00000196405	7.80099e-62	0.248639	0.645	0.524	1.57861e-57	EVL	0.462309	-0.737175	n.s.
ENSG00000105640	9.54608e-62	-0.130692	0.99	0.993	1.93175e-57	RPL18A	3.37e-06	-4.84434	n.s.
ENSG00000168026	1.01951e-61	0.149138	0.052	0.008	2.06307e-57	TTC21A	0.0150793	2.46317	n.s.
ENSG00000120675	1.7242e-61	0.23197	0.21	0.111	3.4891e-57	DNAJC15	1.63e-05	4.47181	n.s.
ENSG00000073331	2.89109e-61	0.185751	0.095	0.031	5.85041e-57	ALPK1	1.7e-35	16.9607	yes
ENSG00000109332	6.17779e-61	0.214514	0.691	0.573	1.25014e-56	UBE2D3	2.82e-17	9.70359	yes
ENSG00000017483	7.15357e-61	0.160271	0.07	0.017	1.4476e-56	SLC38A5	3.16e-22	11.9841	yes
ENSG00000111796	8.1898e-61	-0.648663	0.138	0.217	1.65729e-56	KLRB1	6.75e-24	-12.2843	yes
ENSG00000145220	8.39383e-61	-0.414451	0.163	0.228	1.69858e-56	LYAR	2.97e-16	-9.35504	yes
ENSG00000065427	1.1602e-60	0.230616	0.262	0.153	2.34778e-56	KARS	1.04e-33	16.2092	yes
ENSG00000172613	2.50726e-60	0.222393	0.175	0.086	5.07369e-56	RAD9A	3.1e-05	4.3134	n.s.
ENSG00000104320	3.32684e-60	0.288321	0.164	0.079	6.73219e-56	NBN	6.73e-30	14.7152	yes
ENSG00000221914	3.64259e-60	0.214854	0.177	0.087	7.37115e-56	PPP2R2A	5.33e-20	10.8607	yes
ENSG00000204642	3.80586e-60	0.221641	0.38	0.255	7.70153e-56	HLA-F	3.85e-19	10.6494	yes
ENSG00000130779	4.4811e-60	0.239297	0.197	0.102	9.06795e-56	CLIP1	4.13e-19	10.4772	yes
ENSG00000108294	1.10857e-59	0.252217	0.332	0.213	2.24331e-55	PSMB3	3.64e-20	10.8333	yes
ENSG00000060491	1.11462e-59	0.219608	0.15	0.067	2.25555e-55	OGFR	1.37e-16	9.77117	yes
ENSG00000063046	1.59262e-59	-0.244655	0.384	0.473	3.22284e-55	EIF4B	5.97e-27	-14.1829	yes
ENSG00000123416	2.41652e-59	0.396158	0.305	0.204	4.89008e-55	TUBA1B	1.33e-07	5.65556	yes
ENSG00000239453	2.79835e-59	0.177383	0.091	0.03	5.66275e-55	SIDT1-AS1	0.4715	0.722026	n.s.
ENSG00000198242	6.49518e-59	-0.125761	0.99	0.995	1.31437e-54	RPL23A	1.37e-08	-6.04245	yes
ENSG00000143870	7.19393e-59	0.264451	0.231	0.13	1.45576e-54	PDIA6	2.28e-13	8.34314	yes
ENSG00000120217	9.45775e-59	0.202498	0.083	0.025	1.91387e-54	CD274	1.22e-51	26.9574	yes
ENSG00000108298	1.08571e-58	-0.124601	0.991	0.996	2.19705e-54	RPL19	7.89e-10	-6.6068	yes
ENSG00000105939	1.40211e-58	0.244897	0.294	0.181	2.83731e-54	ZC3HAV1	7.25e-06	4.66613	n.s.
ENSG00000026751	1.78902e-58	0.415424	0.157	0.076	3.62026e-54	SLAMF7	4.76e-38	19.0296	yes
ENSG00000261690	1.80243e-58	0.167408	0.08	0.023	3.64739e-54	AC009133.12	5.08e-17	9.73608	yes
ENSG00000198786	3.09308e-58	-0.232958	0.7	0.773	6.25915e-54	MT-ND5	2.98e-09	-6.36005	yes
ENSG00000117280	3.5336e-58	0.255371	0.201	0.106	7.1506e-54	RAB7L1	8.48e-22	11.5527	yes
ENSG00000133606	6.85499e-58	0.220599	0.146	0.066	1.38718e-53	MKRN1	6.6e-09	6.20749	yes
ENSG00000234883	9.76405e-58	0.423597	0.174	0.087	1.97585e-53	MIR155HG	1.25e-31	15.6553	yes
ENSG00000112320	1.33669e-57	0.105631	0.031	0.001	2.70493e-53	SOBP	1.5e-12	7.89164	yes
ENSG00000175354	8.57497e-57	0.242922	0.328	0.212	1.73523e-52	PTPN2	1.5e-26	13.6065	yes
ENSG00000105287	9.79676e-57	0.180647	0.082	0.025	1.98247e-52	PRKD2	2.58e-14	8.72062	yes
ENSG00000143106	1.26648e-56	0.253877	0.277	0.17	2.56285e-52	PSMA5	1.49e-34	16.8601	yes
ENSG00000100902	2.5267e-56	0.246863	0.21	0.115	5.11303e-52	PSMA6	2.21e-37	18	yes
ENSG00000169813	4.63839e-56	0.235459	0.434	0.31	9.38625e-52	HNRNPF	2.52e-33	16.131	yes
ENSG00000187109	7.06827e-56	-0.179028	0.77	0.812	1.43034e-51	NAP1L1	4.11e-11	-7.19069	yes
ENSG00000155363	1.10322e-55	0.173497	0.08	0.024	2.23247e-51	MOV10	1.51e-20	11.7017	yes
ENSG00000184840	3.21281e-55	0.268861	0.287	0.179	6.50145e-51	TMED9	4.12e-08	5.81038	yes
ENSG00000239713	4.22963e-55	0.286056	0.303	0.193	8.55909e-51	APOBEC3G	4.56e-27	13.6695	yes
ENSG00000186063	7.41349e-55	0.217979	0.187	0.098	1.50019e-50	AIDA	1.1e-13	8.26655	yes
ENSG00000117560	8.62099e-55	0.251029	0.089	0.03	1.74454e-50	FASLG	3.37e-18	10.1012	yes
ENSG00000151466	9.88077e-55	0.170921	0.085	0.028	1.99947e-50	SCLT1	1.89e-05	4.44035	n.s.
ENSG00000176171	1.16392e-54	0.239136	0.234	0.135	2.3553e-50	BNIP3	0.568693	0.571654	n.s.
ENSG00000172936	2.63102e-54	0.200805	0.138	0.062	5.32414e-50	MYD88	6.24e-12	7.87885	yes
ENSG00000163947	3.38283e-54	0.218647	0.145	0.067	6.8455e-50	ARHGEF3	9.76e-23	11.8509	yes
ENSG00000156127	5.5696e-54	0.282716	0.26	0.157	1.12707e-49	BATF	4.01e-47	22.4434	yes
ENSG00000030110	5.82672e-54	0.178508	0.1	0.037	1.1791e-49	BAK1	1.56e-21	11.5424	yes
ENSG00000013364	1.5046e-53	0.19517	0.157	0.077	3.04471e-49	MVP	1.83e-33	17.3394	yes
ENSG00000163041	1.51133e-53	-0.209017	0.73	0.768	3.05833e-49	H3F3A	7.61e-08	-5.69572	yes
ENSG00000149806	1.59197e-53	-0.111879	0.989	0.99	3.22151e-49	FAU	0.0024728	-3.08439	n.s.
ENSG00000107290	1.85494e-53	0.216688	0.193	0.103	3.75366e-49	SETX	4.89e-06	4.75683	n.s.
ENSG00000162511	2.14267e-53	-0.221335	0.589	0.673	4.33591e-49	LAPTM5	0.000162558	-3.88443	n.s.
ENSG00000109971	5.17228e-53	0.246122	0.668	0.595	1.04666e-48	HSPA8	1.84e-23	12.194	yes
ENSG00000162244	7.273e-53	-0.120391	0.983	0.991	1.47176e-48	RPL29	2.43e-08	-5.9198	yes
ENSG00000198945	3.73006e-52	0.175896	0.09	0.032	7.54814e-48	L3MBTL3	2.48e-08	5.92072	yes
ENSG00000105193	5.03675e-52	-0.14458	0.986	0.992	1.01924e-47	RPS16	6.33e-06	-4.69793	n.s.
ENSG00000100387	6.82462e-52	0.226409	0.454	0.335	1.38103e-47	RBX1	0.484215	-0.701445	n.s.
ENSG00000166441	7.93609e-52	-0.119605	0.994	0.995	1.60595e-47	RPL27A	3e-07	-5.40225	yes
ENSG00000170889	8.19608e-52	-0.128616	0.978	0.982	1.65856e-47	RPS9	0.00179019	-3.18503	n.s.
ENSG00000139193	8.40848e-52	-0.26879	0.163	0.251	1.70154e-47	CD27	4.87e-20	-10.7856	yes
ENSG00000105372	1.59883e-51	-0.107426	0.997	0.997	3.23539e-47	RPS19	0.000134227	-3.93045	n.s.
ENSG00000131143	2.37263e-51	-0.148534	0.882	0.903	4.80126e-47	COX4I1	3.19e-05	-4.30217	n.s.
ENSG00000160593	2.40961e-51	-0.239238	0.06	0.131	4.87608e-47	AMICA1	4.92e-53	-27.7134	yes
ENSG00000163568	4.66095e-51	0.174214	0.089	0.031	9.43191e-47	AIM2	5.18e-21	11.6193	yes
ENSG00000198189	6.27162e-51	-0.263089	0.186	0.279	1.26912e-46	HSD17B11	7.87e-28	-14.0042	yes
ENSG00000136436	8.63892e-51	0.202086	0.191	0.105	1.74817e-46	CALCOCO2	2.74e-15	9.00001	yes
ENSG00000131795	8.85401e-51	0.225513	0.437	0.32	1.7917e-46	RBM8A	3.2e-19	10.575	yes
ENSG00000080824	9.93105e-51	0.193672	0.539	0.418	2.00965e-46	HSP90AA1	3.65e-13	8.04878	yes
ENSG00000172115	1.5848e-50	0.263262	0.395	0.283	3.207e-46	CYCS	2.42e-13	8.12125	yes
ENSG00000150347	3.34823e-50	0.253106	0.455	0.336	6.77549e-46	ARID5B	2.09e-28	14.1324	yes
ENSG00000261884	4.82339e-50	0.175125	0.121	0.054	9.76062e-46	CTC-479C5.12	1.91e-08	5.99958	yes
ENSG00000169660	5.48165e-50	0.180031	0.094	0.035	1.10927e-45	HEXDC	0.00254925	3.08031	n.s.
ENSG00000128284	5.54726e-50	0.228028	0.179	0.096	1.12254e-45	APOL3	5.86e-34	16.6029	yes
ENSG00000198712	1.21369e-49	-0.16391	0.989	0.99	2.45602e-45	MT-CO2	1.39e-06	-5.05004	n.s.
ENSG00000061938	1.60297e-49	0.168181	0.088	0.031	3.24378e-45	TNK2	9.02e-11	7.1562	yes
ENSG00000163519	1.6403e-49	0.261126	0.27	0.173	3.31932e-45	TRAT1	0.641966	0.465978	n.s.
ENSG00000005302	2.98054e-49	0.238085	0.33	0.223	6.03142e-45	MSL3	2.81e-10	6.81605	yes
ENSG00000172757	1.22571e-48	0.19701	0.776	0.694	2.48035e-44	CFL1	1.14e-06	5.09703	yes
ENSG00000235750	1.25449e-48	0.181126	0.116	0.05	2.53859e-44	KIAA0040	1.43e-15	9.20404	yes
ENSG00000008988	1.57513e-48	-0.117908	0.99	0.989	3.18743e-44	RPS20	1.56e-08	-6.06796	yes
ENSG00000153037	2.09312e-48	0.213649	0.24	0.145	4.23564e-44	SRP19	6.16e-11	7.10031	yes
ENSG00000035928	2.33797e-48	0.22144	0.271	0.171	4.73113e-44	RFC1	0.0129181	2.51944	n.s.
ENSG00000158985	2.88711e-48	0.189131	0.619	0.501	5.84236e-44	CDC42SE2	0.000216798	3.79955	n.s.
ENSG00000129226	1.00084e-47	0.150635	0.144	0.077	2.02529e-43	CD68	1.11e-05	4.56532	n.s.
ENSG00000168404	1.43086e-47	0.167993	0.089	0.033	2.8955e-43	MLKL	1.54e-15	9.17729	yes
ENSG00000143013	2.41905e-47	0.185627	0.127	0.059	4.8952e-43	LMO4	0.0019972	3.15119	n.s.
ENSG00000105755	2.8815e-47	0.217971	0.198	0.113	5.831e-43	ETHE1	7.83e-12	7.49665	yes
ENSG00000123992	3.29436e-47	0.165748	0.176	0.099	6.66646e-43	DNPEP	6.03e-22	11.7111	yes
ENSG00000165169	4.44546e-47	0.221507	0.25	0.155	8.99584e-43	DYNLT3	0.000380422	3.64433	n.s.
ENSG00000145050	5.14085e-47	0.279859	0.237	0.148	1.0403e-42	MANF	1.97e-28	14.0664	yes
ENSG00000136986	9.46172e-47	0.180943	0.152	0.078	1.91467e-42	DERL1	1.02e-17	9.89307	yes
ENSG00000155307	1.36707e-46	0.297605	0.309	0.21	2.76641e-42	SAMSN1	1.82e-13	8.16807	yes
ENSG00000177600	1.71321e-46	-0.105702	0.995	0.996	3.46684e-42	RPLP2	5.6e-06	-4.73047	n.s.
ENSG00000152558	2.37439e-46	0.215124	0.318	0.214	4.80481e-42	TMEM123	0.197955	1.29375	n.s.
ENSG00000196683	2.49445e-46	-0.13524	0.894	0.908	5.04776e-42	TOMM7	2.73e-14	-8.60215	yes
ENSG00000131871	3.42865e-46	0.262066	0.233	0.143	6.93821e-42	VIMP	4.42e-30	14.8794	yes
ENSG00000123131	7.96266e-46	0.164263	0.122	0.057	1.61132e-41	PRDX4	1.57e-21	11.471	yes
ENSG00000131203	8.46434e-46	0.507535	0.085	0.036	1.71284e-41	IDO1	4.53e-55	26.5146	yes
ENSG00000197956	9.00139e-46	-0.296835	0.685	0.754	1.82152e-41	S100A6	0.0023895	-3.09424	n.s.
ENSG00000111348	1.01914e-45	-0.199463	0.608	0.679	2.06232e-41	ARHGDIB	1.47e-32	-15.8133	yes
ENSG00000020633	1.26433e-45	0.220393	0.257	0.163	2.55849e-41	RUNX3	0.00487827	2.86147	n.s.
ENSG00000166822	1.75768e-45	0.193284	0.164	0.087	3.55684e-41	TMEM170A	1.71e-26	13.5616	yes
ENSG00000173221	1.91053e-45	0.273658	0.35	0.249	3.86614e-41	GLRX	2.71e-14	8.53132	yes
ENSG00000081059	1.98327e-45	-0.237088	0.305	0.38	4.01334e-41	TCF7	2.84e-11	-7.24124	yes
ENSG00000111678	2.12626e-45	-0.232395	0.344	0.431	4.30271e-41	C12orf57	6.75e-15	-8.75545	yes
ENSG00000126264	2.17393e-45	-0.31303	0.241	0.321	4.39917e-41	HCST	2.12e-26	-13.2857	yes
ENSG00000187118	3.82211e-45	-0.468158	0.207	0.229	7.73442e-41	CMC1	3.23e-11	-7.22199	yes
ENSG00000115935	4.38241e-45	0.198082	0.504	0.389	8.86824e-41	WIPF1	0.00834678	2.6774	n.s.
ENSG00000135077	5.15885e-45	0.49918	0.11	0.052	1.04395e-40	HAVCR2	6.25e-26	13.294	yes
ENSG00000097033	6.03148e-45	0.190678	0.189	0.107	1.22053e-40	SH3GLB1	6.15e-12	7.54278	yes
ENSG00000160654	6.78391e-45	-0.25944	0.194	0.286	1.37279e-40	CD3G	6.3e-11	-7.09498	yes
ENSG00000149218	1.18266e-44	0.111287	0.04	0.007	2.39322e-40	ENDOD1	4.34e-13	8.02462	yes
ENSG00000167797	1.18601e-44	0.263606	0.28	0.184	2.40001e-40	CDK2AP2	0.0168406	2.41978	n.s.
ENSG00000028277	1.22527e-44	-0.240643	0.099	0.171	2.47945e-40	POU2F2	0.00123328	-3.30222	n.s.
ENSG00000112308	1.67776e-44	0.18866	0.243	0.152	3.39511e-40	C6orf62	0.000327806	3.6955	n.s.
ENSG00000169100	1.73281e-44	-0.17151	0.73	0.771	3.50652e-40	SLC25A6	5e-05	-4.19123	n.s.
ENSG00000116209	1.81892e-44	0.174093	0.428	0.317	3.68076e-40	TMEM59	0.0517622	1.96224	n.s.
ENSG00000132965	2.50551e-44	0.304199	0.32	0.224	5.07015e-40	ALOX5AP	0.000174954	3.86221	n.s.
ENSG00000128340	2.56754e-44	0.237165	0.466	0.364	5.19567e-40	RAC2	6.27e-09	6.22505	yes
ENSG00000205045	2.79438e-44	0.13684	0.124	0.064	5.6547e-40	SLFN12L	2.13e-13	8.13942	yes
ENSG00000104964	3.71712e-44	-0.21259	0.318	0.376	7.52197e-40	AES	8.74e-08	-5.65392	yes
ENSG00000143891	4.36898e-44	0.221277	0.117	0.056	8.84107e-40	GALM	4.97e-05	4.18906	n.s.
ENSG00000213719	4.71963e-44	0.244423	0.508	0.404	9.55064e-40	CLIC1	1.02e-14	8.73863	yes
ENSG00000092295	6.55317e-44	0.0964521	0.025	0.002	1.3261e-39	TGM1	0.000430757	3.6311	n.s.
ENSG00000185262	9.52319e-44	0.193354	0.175	0.097	1.92711e-39	UBALD2	1.01e-24	12.897	yes
ENSG00000143110	1.20114e-43	-0.223654	0.06	0.122	2.43062e-39	C1orf162	4.99e-51	-23.9636	yes
ENSG00000165806	1.42507e-43	0.142636	0.081	0.03	2.88376e-39	CASP7	5.08e-32	15.9319	yes
ENSG00000102265	2.08584e-43	-0.301553	0.1	0.177	4.2209e-39	TIMP1	3.66e-09	6.30599	no
ENSG00000105835	4.39661e-43	0.0760206	0.169	0.099	8.89698e-39	NAMPT	1.25e-34	16.6027	yes
ENSG00000124214	4.68275e-43	0.182738	0.251	0.161	9.47601e-39	STAU1	6.65e-25	12.7747	yes
ENSG00000112685	4.73403e-43	0.155202	0.083	0.031	9.57979e-39	EXOC2	5.29e-15	8.79074	yes
ENSG00000135074	4.74108e-43	0.162032	0.062	0.019	9.59405e-39	ADAM19	2.71e-45	21.5674	yes
ENSG00000047249	5.36423e-43	0.159912	0.152	0.082	1.08551e-38	ATP6V1H	1.45e-40	19.3228	yes
ENSG00000054148	5.82768e-43	0.190394	0.237	0.148	1.17929e-38	PHPT1	7.06e-06	4.67003	n.s.
ENSG00000010278	1.47621e-42	-0.203521	0.005	0.028	2.98727e-38	CD9	4.08e-35	-16.8462	yes
ENSG00000143977	2.4458e-42	0.186218	0.511	0.4	4.94931e-38	SNRPG	7.01e-13	7.93747	yes
ENSG00000051108	2.51036e-42	0.264916	0.289	0.194	5.07996e-38	HERPUD1	7.91e-28	-13.8332	no
ENSG00000083799	2.61835e-42	0.212928	0.318	0.218	5.29849e-38	CYLD	1.74e-20	10.9603	yes
ENSG00000114978	3.96579e-42	0.188028	0.266	0.174	8.02518e-38	MOB1A	1.11e-17	9.91069	yes
ENSG00000156136	4.31533e-42	0.149625	0.091	0.037	8.73251e-38	DCK	1.62e-07	5.52448	yes
ENSG00000140968	5.36154e-42	0.181761	0.077	0.028	1.08496e-37	IRF8	4.3e-25	12.8947	yes
ENSG00000044574	7.81442e-42	0.29728	0.288	0.196	1.58133e-37	HSPA5	2.47e-19	10.5243	yes
ENSG00000177989	8.57517e-42	0.134683	0.076	0.027	1.73527e-37	ODF3B	3.22e-12	7.92993	yes
ENSG00000184182	1.09771e-41	0.281696	0.166	0.092	2.22133e-37	UBE2F	2.43e-08	5.93006	yes
ENSG00000003400	1.0985e-41	0.156453	0.087	0.035	2.22293e-37	CASP10	6.31e-10	6.66164	yes
ENSG00000122862	1.2053e-41	0.237426	0.655	0.555	2.43904e-37	SRGN	6.86e-11	7.11019	yes
ENSG00000170315	1.29053e-41	0.213676	0.582	0.479	2.61152e-37	UBB	1.2e-16	9.45011	yes
ENSG00000151883	1.47896e-41	0.151395	0.146	0.08	2.99282e-37	PARP8	0.256943	-1.13836	n.s.
ENSG00000197728	1.92834e-41	0.14555	0.924	0.879	3.90219e-37	RPS26	0.268213	-1.11215	n.s.
ENSG00000087086	2.07178e-41	-0.291682	0.984	0.991	4.19246e-37	FTL	0.000302964	3.71085	n.s.
ENSG00000122068	5.56274e-41	0.184015	0.229	0.144	1.12568e-36	FYTTD1	0.000816496	3.42283	n.s.
ENSG00000179218	6.27406e-41	0.198415	0.329	0.23	1.26962e-36	CALR	5.84e-14	8.47914	yes
ENSG00000126067	7.59303e-41	0.161722	0.179	0.104	1.53653e-36	PSMB2	3.55e-28	13.9639	yes
ENSG00000185880	8.32855e-41	0.163551	0.168	0.095	1.68536e-36	TRIM69	1.67e-23	13.7394	yes
ENSG00000167261	1.01989e-40	-0.157386	0.021	0.064	2.06385e-36	DPEP2	1.15e-45	-21.7864	yes
ENSG00000067057	1.02331e-40	0.166473	0.138	0.072	2.07077e-36	PFKP	8.88e-30	14.6067	yes
ENSG00000100453	1.52057e-40	1.23467	0.228	0.161	3.07703e-36	GZMB	1.74e-19	10.8339	yes
ENSG00000139618	2.855e-40	0.134571	0.07	0.024	5.77737e-36	BRCA2	1.41e-11	7.40258	yes
ENSG00000122694	3.29952e-40	0.206803	0.147	0.078	6.67691e-36	GLIPR2	1.06e-23	12.2131	yes
ENSG00000130741	5.23102e-40	-0.2089	0.302	0.374	1.05855e-35	EIF2S3	0.0133915	-2.50597	n.s.
ENSG00000062716	5.5637e-40	0.16497	0.389	0.287	1.12587e-35	VMP1	2.84e-11	7.36519	yes
ENSG00000149131	5.87679e-40	0.139348	0.04	0.009	1.18923e-35	SERPING1	2.65e-24	13.6445	yes
ENSG00000170296	8.05946e-40	-0.217115	0.154	0.217	1.63091e-35	GABARAP	0.987698	-0.0154466	n.s.
ENSG00000114737	9.03347e-40	0.153762	0.073	0.026	1.82801e-35	CISH	3.66e-61	29.7021	yes
ENSG00000154305	1.58353e-39	0.169942	0.177	0.103	3.20444e-35	MIA3	1.04e-05	4.57711	n.s.
ENSG00000197272	1.70449e-39	0.272461	0.039	0.01	3.4492e-35	IL27	4.63e-32	16.2768	yes
ENSG00000118363	2.01433e-39	0.221572	0.414	0.313	4.0762e-35	SPCS2	4.64e-07	5.30834	yes
ENSG00000183726	2.57168e-39	0.165721	0.39	0.289	5.20405e-35	TMEM50A	8.56e-14	8.33167	yes
ENSG00000137200	2.9446e-39	0.117391	0.069	0.025	5.95869e-35	CMTR1	2.82e-19	11.1208	yes
ENSG00000131174	3.35346e-39	0.170767	0.501	0.393	6.78607e-35	COX7B	4.64e-06	4.78814	n.s.
ENSG00000113441	3.38783e-39	0.176382	0.165	0.094	6.8556e-35	LNPEP	3.26e-05	4.29617	n.s.
ENSG00000198840	6.29466e-39	-0.116085	0.975	0.98	1.27379e-34	MT-ND3	6.37e-11	-7.12872	yes
ENSG00000105993	8.43515e-39	0.196794	0.425	0.321	1.70694e-34	DNAJB6	5.12e-22	11.552	yes
ENSG00000067167	9.155e-39	0.195443	0.31	0.216	1.85261e-34	TRAM1	3.95e-05	4.25352	n.s.
ENSG00000136689	9.65798e-39	0.311605	0.119	0.059	1.95439e-34	IL1RN	1.93e-26	15.229	yes
ENSG00000204392	9.70227e-39	0.176363	0.218	0.137	1.96335e-34	LSM2	0.0348796	2.1312	n.s.
ENSG00000178927	1.01328e-38	0.179992	0.256	0.169	2.05048e-34	C17orf62	1.19e-20	11.1377	yes
ENSG00000172057	1.20285e-38	0.158946	0.153	0.086	2.43408e-34	ORMDL3	4.36e-21	11.2099	yes
ENSG00000006451	2.69796e-38	0.176094	0.247	0.162	5.45958e-34	RALA	5.96e-40	18.8375	yes
ENSG00000142534	6.62215e-38	-0.109673	0.967	0.973	1.34006e-33	RPS11	2.95e-08	-5.87959	yes
ENSG00000055070	8.58511e-38	0.169302	0.188	0.113	1.73728e-33	SZRD1	2.85e-24	12.4363	yes
ENSG00000005810	9.3889e-38	0.186058	0.22	0.139	1.89994e-33	MYCBP2	0.00901966	2.64896	n.s.
ENSG00000158042	9.72754e-38	0.150786	0.109	0.052	1.96846e-33	MRPL17	0.00053532	3.55421	n.s.
ENSG00000123146	1.09269e-37	0.177927	0.204	0.127	2.21116e-33	CD97	8.63e-30	14.6387	yes
ENSG00000152234	1.35077e-37	-0.20999	0.288	0.362	2.73341e-33	ATP5A1	1.7e-10	-6.91413	yes
ENSG00000104312	1.84632e-37	0.182155	0.111	0.054	3.73621e-33	RIPK2	9.11e-57	26.9743	yes
ENSG00000168894	1.94015e-37	0.203029	0.333	0.238	3.9261e-33	RNF181	1.22e-08	6.06314	yes
ENSG00000175567	3.35101e-37	-0.21577	0.143	0.206	6.7811e-33	UCP2	0.510161	0.660566	n.s.
ENSG00000114541	8.56242e-37	0.179794	0.085	0.037	1.73269e-32	FRMD4B	3.61e-12	7.74308	yes
ENSG00000092931	1.10228e-36	0.151042	0.09	0.04	2.23057e-32	MFSD11	1.34e-27	14.1263	yes
ENSG00000134285	1.30343e-36	0.156996	0.266	0.182	2.63762e-32	FKBP11	9.9e-12	7.4476	yes
ENSG00000092330	1.51063e-36	0.178406	0.197	0.122	3.05692e-32	TINF2	7.48e-16	9.30759	yes
ENSG00000113811	2.43137e-36	0.227304	0.482	0.386	4.92011e-32	SELK	7.09e-28	13.8571	yes
ENSG00000141664	2.66672e-36	0.129904	0.078	0.032	5.39637e-32	ZCCHC2	4.51e-18	10.5881	yes
ENSG00000214367	4.17847e-36	0.148357	0.075	0.03	8.45555e-32	HAUS3	7.21e-16	9.38893	yes
ENSG00000137265	4.50883e-36	0.129654	0.074	0.029	9.12407e-32	IRF4	1.86e-27	13.7698	yes
ENSG00000111912	4.51784e-36	0.156644	0.193	0.121	9.14231e-32	NCOA7	1.42e-05	4.5032	n.s.
ENSG00000213654	5.79741e-36	-0.163999	0.553	0.594	1.17316e-31	GPSM3	3.97e-10	-6.73963	yes
ENSG00000106392	6.98419e-36	0.156593	0.134	0.072	1.41332e-31	C1GALT1	9.52e-05	4.02333	n.s.
ENSG00000268027	8.37104e-36	-0.217084	0.117	0.18	1.69396e-31	AC006129.2	8.37e-16	-9.14697	yes
ENSG00000135486	9.35481e-36	-0.144156	0.837	0.869	1.89304e-31	HNRNPA1	0.336316	-0.964841	n.s.
ENSG00000141337	9.55737e-36	0.130976	0.066	0.024	1.93403e-31	ARSG	3.46e-17	-9.67859	no
ENSG00000078618	1.31367e-35	0.165558	0.268	0.183	2.65835e-31	NRD1	1.28e-10	6.95819	yes
ENSG00000133561	1.4186e-35	0.186084	0.199	0.124	2.87068e-31	GIMAP6	1.76e-18	10.216	yes
ENSG00000104529	1.77293e-35	-0.110001	0.94	0.948	3.58771e-31	EEF1D	0.000121619	-3.9555	n.s.
ENSG00000136874	2.14345e-35	0.160359	0.127	0.067	4.33749e-31	STX17	9.46e-15	8.70662	yes
ENSG00000196116	2.32392e-35	0.0853694	0.032	0.006	4.70269e-31	TDRD7	6.25e-19	10.7591	yes
ENSG00000116489	2.78907e-35	0.185179	0.31	0.22	5.64396e-31	CAPZA1	6.36e-10	6.65296	yes
ENSG00000154760	2.82318e-35	0.121178	0.072	0.031	5.71298e-31	SLFN13	2.7e-07	5.41132	yes
ENSG00000170175	3.03866e-35	0.129393	0.075	0.031	6.14903e-31	CHRNB1	7.47e-07	5.23215	yes
ENSG00000120539	3.0567e-35	0.0820298	0.034	0.007	6.18553e-31	MASTL	1.45e-05	4.51615	n.s.
ENSG00000100632	3.23231e-35	0.185945	0.434	0.336	6.5409e-31	ERH	1.7e-07	5.54268	yes
ENSG00000086300	3.40084e-35	0.429715	0.08	0.042	6.88194e-31	SNX10	7.14e-41	19.3414	yes
ENSG00000152818	4.52648e-35	0.152633	0.185	0.115	9.15979e-31	UTRN	0.706882	-0.37683	n.s.
ENSG00000135218	5.57037e-35	-0.100597	0.002	0.02	1.12722e-30	CD36	2.69e-46	-24.3907	yes
ENSG00000131979	5.68108e-35	0.138976	0.063	0.023	1.14962e-30	GCH1	2.58e-41	19.9717	yes
ENSG00000106560	8.33967e-35	0.223972	0.36	0.274	1.68762e-30	GIMAP2	0.00130263	3.28677	n.s.
ENSG00000160783	8.55539e-35	0.151679	0.178	0.109	1.73127e-30	PMF1	1.02e-07	5.62217	yes
ENSG00000067064	1.05184e-34	0.191303	0.234	0.153	2.12851e-30	IDI1	5.3e-08	5.76096	yes
ENSG00000136235	1.12594e-34	-0.366722	0.016	0.041	2.27845e-30	GPNMB	0.0253729	-2.26234	n.s.
ENSG00000169764	1.29538e-34	0.174618	0.378	0.283	2.62133e-30	UGP2	2.84e-19	10.6308	yes
ENSG00000178982	1.52882e-34	-0.155362	0.603	0.649	3.09372e-30	EIF3K	1.88e-06	-4.98057	n.s.
ENSG00000171988	1.5466e-34	0.183265	0.243	0.162	3.12971e-30	JMJD1C	0.10847	1.61558	n.s.
ENSG00000100784	2.57523e-34	0.161664	0.123	0.065	5.21124e-30	RPS6KA5	1.52e-06	5.03542	n.s.
ENSG00000112695	3.31476e-34	0.163934	0.678	0.59	6.70774e-30	COX7A2	1.67e-10	6.91159	yes
ENSG00000004455	4.06682e-34	0.165284	0.146	0.082	8.22962e-30	AK2	1.43e-12	7.89456	yes
ENSG00000137818	5.0805e-34	-0.104598	0.997	0.998	1.02809e-29	RPLP1	0.00470269	-2.87448	n.s.
ENSG00000177917	7.16726e-34	0.141153	0.121	0.064	1.45037e-29	ARL6IP6	7.95e-17	9.53072	yes
ENSG00000171522	8.21058e-34	0.166184	0.112	0.057	1.66149e-29	PTGER4	5.87e-36	18.0927	yes
ENSG00000074842	1.00147e-33	0.165052	0.112	0.057	2.02658e-29	C19orf10	5.68e-08	5.74433	yes
ENSG00000107968	1.1485e-33	0.177734	0.096	0.045	2.3241e-29	MAP3K8	1.96e-46	22.229	yes
ENSG00000114354	1.22256e-33	0.127837	0.09	0.041	2.47398e-29	TFG	4.26e-27	13.7696	yes
ENSG00000168288	1.32251e-33	0.145956	0.207	0.135	2.67623e-29	MMADHC	6.11e-10	6.65632	yes
ENSG00000244754	1.58985e-33	0.143999	0.767	0.685	3.21722e-29	N4BP2L2	0.67609	-0.418714	n.s.
ENSG00000198843	1.76979e-33	0.14903	0.339	0.25	3.58135e-29	SELT	0.000981072	3.36896	n.s.
ENSG00000196776	1.78876e-33	0.136508	0.138	0.078	3.61974e-29	CD47	1.39e-13	8.21368	yes
ENSG00000149311	1.80954e-33	-0.209178	0.302	0.37	3.66178e-29	ATM	4.38e-09	-6.26765	yes
ENSG00000156875	1.97399e-33	0.153525	0.115	0.059	3.99457e-29	HIAT1	1.82e-17	9.78588	yes
ENSG00000164674	2.08019e-33	0.23721	0.237	0.158	4.20946e-29	SYTL3	0.0326688	-2.15916	n.s.
ENSG00000174946	2.45953e-33	0.239161	0.219	0.144	4.97711e-29	GPR171	7.57e-18	10.0065	yes
ENSG00000122674	2.62044e-33	0.165309	0.153	0.089	5.30273e-29	CCZ1	4.06e-10	6.74248	yes
ENSG00000034677	4.52308e-33	0.1703	0.236	0.16	9.15291e-29	RNF19A	9.01e-10	6.58181	yes
ENSG00000229807	4.57641e-33	-0.226387	0.132	0.204	9.26083e-29	XIST	0.795972	0.259065	n.s.
ENSG00000171476	6.40513e-33	-0.326156	0.091	0.144	1.29614e-28	HOPX	6.51e-11	-7.0857	yes
ENSG00000180644	6.55661e-33	0.409187	0.179	0.112	1.3268e-28	PRF1	4.68e-15	8.85092	yes
ENSG00000154102	6.58698e-33	-0.0834984	0.004	0.029	1.33294e-28	C16orf74	5.81e-30	-14.6946	yes
ENSG00000074695	6.75157e-33	0.170915	0.203	0.13	1.36625e-28	LMAN1	1.45e-06	5.04747	n.s.
ENSG00000105669	6.88566e-33	0.170276	0.376	0.283	1.39338e-28	COPE	1.63e-05	4.46933	n.s.
ENSG00000173660	7.75474e-33	-0.170562	0.49	0.544	1.56925e-28	UQCRH	0.000265203	-3.74661	n.s.
ENSG00000026508	8.49836e-33	-0.190463	0.522	0.596	1.71973e-28	CD44	1.11e-23	12.2596	no
ENSG00000163564	1.0486e-32	-0.0243562	0.239	0.194	2.12195e-28	PYHIN1	1.03e-06	-5.11572	yes
ENSG00000103769	1.07679e-32	0.144787	0.223	0.149	2.179e-28	RAB11A	7.33e-10	6.62111	yes
ENSG00000167283	1.32565e-32	-0.133098	0.784	0.815	2.68259e-28	ATP5L	0.00263007	-3.06667	n.s.
ENSG00000111846	1.5872e-32	0.126817	0.059	0.022	3.21187e-28	GCNT2	1.65e-05	4.47226	n.s.
ENSG00000170379	1.85974e-32	0.156818	0.135	0.075	3.76337e-28	FAM115C	6.66e-55	26.8899	yes
ENSG00000196355	2.12451e-32	-0.110927	0.01	0.037	4.29916e-28	AC021860.1	4.21e-19	-10.4908	yes
ENSG00000177556	2.15477e-32	0.199965	0.211	0.137	4.36039e-28	ATOX1	3.02e-30	14.9021	yes
ENSG00000183558	2.17294e-32	0.1428	0.075	0.031	4.39716e-28	HIST2H2AA3	0.0128835	2.52536	n.s.
ENSG00000108700	2.2844e-32	0.493104	0.024	0.003	4.62272e-28	CCL8	1.12e-36	20.5499	yes
ENSG00000168275	3.22342e-32	0.139595	0.127	0.07	6.52292e-28	COA6	1.43e-07	5.58149	yes
ENSG00000273445	3.26324e-32	0.229271	0.134	0.077	6.60349e-28	RP11-1399P15.1	NA	NA	NA
ENSG00000118680	3.67469e-32	0.158892	0.551	0.455	7.43611e-28	MYL12B	2.23e-09	6.43181	yes
ENSG00000116977	3.92706e-32	0.176081	0.214	0.139	7.9468e-28	LGALS8	1.57e-08	6.01489	yes
ENSG00000113407	3.97472e-32	0.137588	0.138	0.079	8.04325e-28	TARS	1.94e-13	8.15778	yes
ENSG00000011600	4.18163e-32	-0.43277	0.171	0.186	8.46195e-28	TYROBP	5.45e-08	-5.75434	yes
ENSG00000152061	5.63532e-32	0.209271	0.16	0.095	1.14036e-27	RABGAP1L	0.00446058	-2.89255	n.s.
ENSG00000106785	8.16932e-32	0.121702	0.08	0.036	1.65314e-27	TRIM14	3.85e-14	8.91225	yes
ENSG00000128228	9.5516e-32	0.165147	0.093	0.045	1.93286e-27	SDF2L1	2.2e-09	6.40748	yes
ENSG00000196911	1.28647e-31	0.120644	0.09	0.044	2.60329e-27	KPNA5	3.41e-05	4.28656	n.s.
ENSG00000145592	1.44253e-31	-0.0849236	0.99	0.991	2.91911e-27	RPL37	1.87e-08	-5.9833	yes
ENSG00000134107	1.53559e-31	0.151656	0.122	0.066	3.10741e-27	BHLHE40	1.26e-50	23.8594	yes
ENSG00000158062	1.94655e-31	-0.116559	0.016	0.049	3.93903e-27	UBXN11	4.78e-51	-24.37	yes
ENSG00000143761	2.31724e-31	0.16643	0.416	0.323	4.68916e-27	ARF1	1.36e-13	8.21947	yes
ENSG00000152766	2.58631e-31	0.115989	0.033	0.007	5.23366e-27	ANKRD22	2.23e-35	19.3508	yes
ENSG00000160613	2.59771e-31	-0.188942	0.213	0.257	5.25673e-27	PCSK7	6.43e-09	-6.20512	yes
ENSG00000269893	2.73021e-31	-0.171787	0.459	0.505	5.52486e-27	SNHG8	0.00208473	-3.14144	n.s.
ENSG00000124226	3.34012e-31	0.164137	0.207	0.135	6.75908e-27	RNF114	4.7e-11	7.1628	yes
ENSG00000137312	3.43984e-31	0.161893	0.153	0.09	6.96087e-27	FLOT1	1.64e-34	16.7979	yes
ENSG00000118971	3.6767e-31	0.237908	0.154	0.097	7.44018e-27	CCND2	1.25e-20	11.1347	yes
ENSG00000115271	4.0508e-31	0.137968	0.093	0.045	8.19719e-27	GCA	0.96302	0.0464493	n.s.
ENSG00000108622	4.05702e-31	0.200327	0.175	0.111	8.20979e-27	ICAM2	0.249639	-1.15612	n.s.
ENSG00000142546	6.27968e-31	-0.180791	0.267	0.301	1.27076e-26	NOSIP	9.43e-09	-6.12367	yes
ENSG00000162433	6.65752e-31	0.125157	0.085	0.039	1.34722e-26	AK4	4.11e-56	29.7593	yes
ENSG00000114023	8.00874e-31	0.201511	0.378	0.289	1.62065e-26	FAM162A	0.0021534	-3.12798	n.s.
ENSG00000100226	1.01601e-30	0.0943011	0.054	0.02	2.05599e-26	GTPBP1	2.17e-22	12.4067	yes
ENSG00000241978	1.2162e-30	0.0639424	0.022	0.003	2.46109e-26	AKAP2	5.48e-13	7.99774	yes
ENSG00000100300	1.62049e-30	-0.140616	0.271	0.276	3.27922e-26	TSPO	1.55e-05	-4.48359	n.s.
ENSG00000133136	1.62224e-30	0.1063	0.066	0.027	3.28276e-26	GNG5P2	0.542562	0.610466	n.s.
ENSG00000100418	2.10881e-30	0.112314	0.084	0.039	4.26739e-26	DESI1	1.57e-34	16.6875	yes
ENSG00000141562	3.05191e-30	0.157364	0.299	0.217	6.17584e-26	NARF	3.33e-10	6.8197	yes
ENSG00000072818	3.21305e-30	-0.176102	0.378	0.427	6.50192e-26	ACAP1	0.390329	-0.861786	n.s.
ENSG00000139644	3.62012e-30	0.124187	0.481	0.389	7.32568e-26	TMBIM6	0.592234	-0.53689	n.s.
ENSG00000159256	3.69984e-30	0.170924	0.174	0.109	7.48699e-26	MORC3	6.15e-06	4.70377	n.s.
ENSG00000185650	3.71621e-30	-0.223816	0.257	0.31	7.52011e-26	ZFP36L1	2.55e-10	-6.85272	yes
ENSG00000159202	3.76901e-30	0.131794	0.103	0.053	7.62696e-26	UBE2Z	2.92e-30	14.8106	yes
ENSG00000047365	4.62678e-30	0.119828	0.134	0.08	9.36276e-26	ARAP2	1.51e-07	5.5363	yes
ENSG00000139233	4.73291e-30	0.112988	0.192	0.129	9.57751e-26	LLPH	0.000459857	3.5973	n.s.
ENSG00000154642	5.90686e-30	0.131129	0.088	0.043	1.19531e-25	C21orf91	3.66e-07	5.34986	yes
ENSG00000115216	6.03821e-30	0.138551	0.133	0.076	1.22189e-25	NRBP1	2.53e-23	12.0872	yes
ENSG00000271204	6.39773e-30	0.16119	0.207	0.136	1.29464e-25	RP11-138A9.1	NA	NA	NA
ENSG00000134371	6.63007e-30	0.141868	0.145	0.086	1.34166e-25	CDC73	5.09e-12	7.56136	yes
ENSG00000073578	7.11594e-30	0.135972	0.142	0.084	1.43998e-25	SDHA	7.5e-20	10.7225	yes
ENSG00000145354	7.64724e-30	0.169597	0.216	0.144	1.5475e-25	CISD2	3.36e-07	5.37828	yes
ENSG00000130706	1.07511e-29	0.123394	0.184	0.121	2.1756e-25	ADRM1	4.71e-19	10.3979	yes
ENSG00000002586	1.20095e-29	0.176653	0.406	0.316	2.43024e-25	CD99	0.00550909	-2.82016	n.s.
ENSG00000164136	1.68207e-29	0.101166	0.057	0.022	3.40383e-25	IL15	6.04e-23	12.4364	yes
ENSG00000163219	1.88838e-29	0.103845	0.161	0.105	3.82132e-25	ARHGAP25	0.293716	-1.05423	n.s.
ENSG00000184898	2.06901e-29	0.144936	0.109	0.057	4.18684e-25	RBM43	0.00474653	2.87039	n.s.
ENSG00000135929	2.07605e-29	-0.0626461	0.001	0.016	4.20109e-25	CYP27A1	0.00253881	-3.09236	n.s.
ENSG00000156515	2.35701e-29	0.136579	0.12	0.066	4.76965e-25	HK1	9.86e-24	12.3036	yes
ENSG00000141526	3.41203e-29	0.120224	0.11	0.061	6.90459e-25	SLC16A3	7.5e-07	5.19321	yes
ENSG00000186470	3.75392e-29	0.160836	0.303	0.221	7.59643e-25	BTN3A2	0.0264517	2.2436	n.s.
ENSG00000139083	3.86392e-29	0.105641	0.08	0.037	7.81902e-25	ETV6	1.46e-17	10.2547	yes
ENSG00000139187	4.47939e-29	-0.246551	0.056	0.103	9.06449e-25	KLRG1	1.73e-12	-7.77585	yes
ENSG00000143753	4.6666e-29	0.137847	0.117	0.064	9.44334e-25	DEGS1	3.92e-18	10.0354	yes
ENSG00000157514	5.44939e-29	-0.214978	0.147	0.214	1.10274e-24	TSC22D3	4.26e-27	-13.5375	yes
ENSG00000054267	7.53539e-29	0.134951	0.411	0.323	1.52486e-24	ARID4B	0.0147098	2.47065	n.s.
ENSG00000233864	8.07205e-29	0.119757	0.073	0.032	1.63346e-24	TTTY15	0.562004	0.581275	n.s.
ENSG00000185475	8.40737e-29	0.11428	0.187	0.125	1.70131e-24	TMEM179B	0.000151193	3.90055	n.s.
ENSG00000008018	9.19283e-29	0.150139	0.389	0.301	1.86026e-24	PSMB1	1.04e-16	9.55369	yes
ENSG00000182866	1.00458e-28	-0.188044	0.297	0.368	2.03287e-24	LCK	2.28e-07	-5.44734	yes
ENSG00000123685	1.01014e-28	0.0925034	0.039	0.011	2.04412e-24	BATF3	6.12e-24	12.7224	yes
ENSG00000125835	1.03513e-28	0.18044	0.349	0.265	2.09469e-24	SNRPB	5.23e-07	5.26607	yes
ENSG00000175073	1.15849e-28	0.117716	0.107	0.059	2.34432e-24	VCPIP1	7.66e-17	9.539	yes
ENSG00000213203	1.20575e-28	0.174566	0.195	0.128	2.43995e-24	GIMAP1	0.00117607	3.31658	n.s.
ENSG00000152700	1.21412e-28	0.117124	0.113	0.062	2.45689e-24	SAR1B	1.2e-08	6.07796	yes
ENSG00000068831	1.35532e-28	-0.112758	0.019	0.05	2.74262e-24	RASGRP2	5.51e-23	-11.9412	yes
ENSG00000155629	1.3883e-28	0.124878	0.084	0.042	2.80936e-24	PIK3AP1	6.42e-31	15.4928	yes
ENSG00000244509	1.59167e-28	0.11145	0.179	0.122	3.2209e-24	APOBEC3C	1.24e-12	7.84575	yes
ENSG00000168028	1.6025e-28	-0.10642	0.94	0.95	3.24281e-24	RPSA	0.0207855	-2.33902	n.s.
ENSG00000139722	1.72698e-28	0.132583	0.098	0.051	3.49472e-24	VPS37B	8.89e-10	6.58303	yes
ENSG00000196284	2.03106e-28	0.136991	0.093	0.047	4.11005e-24	SUPT3H	1.23e-06	5.08422	yes
ENSG00000259529	2.05119e-28	0.147277	0.111	0.06	4.15079e-24	RP11-468E2.4	1.34e-08	6.05816	yes
ENSG00000163191	2.2742e-28	0.145365	0.534	0.449	4.60207e-24	S100A11	6.15e-12	7.54317	yes
ENSG00000120899	3.88185e-28	0.111942	0.112	0.064	7.85531e-24	PTK2B	4.28e-13	8.01152	yes
ENSG00000001629	5.79375e-28	0.0972849	0.066	0.03	1.17242e-23	ANKIB1	1.2e-05	4.54526	n.s.
ENSG00000137441	6.32523e-28	-0.339057	0.041	0.078	1.27997e-23	FGFBP2	5.09e-22	-11.8864	yes
ENSG00000120526	6.40329e-28	0.0917907	0.059	0.024	1.29577e-23	NUDCD1	6.98e-16	9.15643	yes
ENSG00000111775	6.54281e-28	0.1425	0.539	0.449	1.324e-23	COX6A1	9.09e-06	4.61207	n.s.
ENSG00000130208	8.8017e-28	-0.395192	0.005	0.022	1.78111e-23	APOC1	3.72e-15	-8.87319	yes
ENSG00000137947	9.4347e-28	0.11569	0.113	0.064	1.90921e-23	GTF2B	4.02e-07	5.32863	yes
ENSG00000100385	9.90478e-28	0.12347	0.134	0.084	2.00433e-23	IL2RB	4.31e-29	14.3591	yes
ENSG00000147677	1.05757e-27	-0.132409	0.591	0.62	2.14009e-23	EIF3H	2.12e-14	-8.6166	yes
ENSG00000122884	1.22869e-27	0.167328	0.243	0.17	2.48638e-23	P4HA1	0.0172038	2.41487	n.s.
ENSG00000129084	1.30369e-27	0.149967	0.31	0.23	2.63814e-23	PSMA1	1.12e-11	7.52786	yes
ENSG00000085449	1.44375e-27	0.108905	0.078	0.036	2.92156e-23	WDFY1	3.98e-31	15.3435	yes
ENSG00000125356	1.64458e-27	0.135444	0.516	0.425	3.32797e-23	NDUFA1	0.00504317	2.85263	n.s.
ENSG00000267100	1.68561e-27	-0.184369	0.215	0.278	3.411e-23	ILF3-AS1	2.32e-18	-10.1395	yes
ENSG00000158711	1.73252e-27	0.115696	0.088	0.045	3.50593e-23	ELK4	9.36e-09	6.11572	yes
ENSG00000147669	1.90808e-27	0.118146	0.257	0.188	3.86119e-23	POLR2K	1.94e-11	7.31497	yes
ENSG00000124942	1.98543e-27	-0.183406	0.102	0.146	4.01772e-23	AHNAK	2.67e-26	-13.2247	yes
ENSG00000168439	2.40979e-27	0.11311	0.104	0.057	4.87645e-23	STIP1	6.06e-17	9.66315	yes
ENSG00000186298	2.48868e-27	0.134045	0.117	0.066	5.03608e-23	PPP1CC	3.56e-09	6.32012	yes
ENSG00000148572	2.53343e-27	0.13171	0.129	0.075	5.12666e-23	NRBF2	0.00544402	2.8252	n.s.
ENSG00000174953	3.08814e-27	0.105648	0.287	0.217	6.24916e-23	DHX36	5.15e-05	4.18436	n.s.
ENSG00000267519	3.15981e-27	-0.280828	0.087	0.127	6.39418e-23	MIR24-2	0.0171124	2.417	n.s.
ENSG00000167004	3.42799e-27	0.150623	0.154	0.096	6.93688e-23	PDIA3	8.76e-23	11.8529	yes
ENSG00000267121	3.47971e-27	-0.123708	0.027	0.062	7.04154e-23	CTD-2020K17.1	1.54e-16	-9.40973	yes
ENSG00000240710	4.21588e-27	0.0830834	0.034	0.009	8.53126e-23	RP11-430C7.4	1.86e-15	8.99967	yes
ENSG00000152749	4.35287e-27	0.0676703	0.034	0.009	8.80848e-23	GPR180	0.17928	1.34998	n.s.
ENSG00000169413	4.52958e-27	-0.0891853	0.002	0.02	9.16606e-23	RNASE6	1.85e-66	-32.5689	yes
ENSG00000104765	5.46239e-27	0.115572	0.461	0.375	1.10537e-22	BNIP3L	4.39e-07	-5.3456	no
ENSG00000163600	5.63123e-27	0.176806	0.14	0.085	1.13953e-22	ICOS	1.58e-19	10.5893	yes
ENSG00000220205	5.76671e-27	-0.159162	0.428	0.485	1.16695e-22	VAMP2	2.39e-09	-6.42075	yes
ENSG00000166411	7.60689e-27	0.0934483	0.067	0.03	1.53933e-22	IDH3A	2.8e-06	4.99631	n.s.
ENSG00000187741	7.95729e-27	0.0907272	0.035	0.009	1.61024e-22	FANCA	3.23e-12	7.87891	yes
ENSG00000182179	8.59082e-27	0.095971	0.06	0.026	1.73844e-22	UBA7	3.5e-05	4.30616	n.s.
ENSG00000067082	9.17569e-27	0.142535	0.582	0.493	1.85679e-22	KLF6	1.48e-20	11.156	yes
ENSG00000116001	1.24193e-26	0.122306	0.089	0.045	2.51316e-22	TIA1	0.0461733	2.01223	n.s.
ENSG00000011590	1.34892e-26	0.0929526	0.037	0.011	2.72967e-22	ZBTB32	2.61e-25	12.8838	yes
ENSG00000161217	1.40123e-26	0.104029	0.101	0.056	2.83553e-22	PCYT1A	4.79e-31	15.3033	yes
ENSG00000205246	1.50689e-26	-0.125959	0.672	0.697	3.04934e-22	RPSAP58	0.0144998	-2.47819	n.s.
ENSG00000156500	1.83255e-26	0.0981033	0.049	0.018	3.70834e-22	FAM122C	4.54e-11	7.2648	yes
ENSG00000137642	1.85181e-26	-0.190135	0.1	0.155	3.74733e-22	SORL1	5.23e-43	-20.1858	yes
ENSG00000138166	1.87545e-26	0.119954	0.064	0.027	3.79516e-22	DUSP5	2.06e-32	17.0496	yes
ENSG00000226979	1.9323e-26	0.112748	0.071	0.033	3.91019e-22	LTA	2.71e-30	15.2535	yes
ENSG00000143183	1.99497e-26	0.128362	0.256	0.185	4.03702e-22	TMCO1	0.00018461	3.84343	n.s.
ENSG00000146285	2.12714e-26	0.143016	0.108	0.06	4.30449e-22	SCML4	0.00261692	3.0653	n.s.
ENSG00000198918	2.62472e-26	-0.0800194	0.993	0.996	5.31138e-22	RPL39	1.07e-07	-5.63532	yes
ENSG00000163872	2.74219e-26	0.0947451	0.052	0.02	5.54909e-22	YEATS2	1.55e-16	9.40775	yes
ENSG00000100225	3.21603e-26	0.123545	0.133	0.08	6.50795e-22	FBXO7	2.22e-17	9.7559	yes
ENSG00000106605	4.3558e-26	0.128803	0.091	0.047	8.81439e-22	BLVRA	1.44e-15	9.08081	yes
ENSG00000160014	4.35977e-26	0.124863	0.209	0.144	8.82243e-22	CALM3	0.00158659	3.22253	n.s.
ENSG00000108107	4.38986e-26	0.093935	0.997	0.995	8.88333e-22	RPL28	0.289001	1.06448	n.s.
ENSG00000133398	4.81887e-26	0.103788	0.345	0.27	9.75147e-22	MED10	0.0120642	2.54739	n.s.
ENSG00000162613	5.25871e-26	0.0834497	0.141	0.093	1.06415e-21	FUBP1	3.57e-19	10.4437	yes
ENSG00000136950	5.98139e-26	0.153576	0.152	0.095	1.2104e-21	ARPC5L	4.25e-23	12.1826	yes
ENSG00000197756	6.1235e-26	-0.0739053	0.99	0.993	1.23915e-21	RPL37A	1.13e-06	-5.1039	yes
ENSG00000113263	6.89249e-26	0.150769	0.194	0.13	1.39476e-21	ITK	8.33e-21	11.2869	yes
ENSG00000103479	7.85016e-26	-0.170903	0.079	0.127	1.58856e-21	RBL2	4e-16	-9.33986	yes
ENSG00000108292	8.59764e-26	0.102636	0.164	0.11	1.73982e-21	MLLT6	3.18e-18	10.0715	yes
ENSG00000213047	9.25149e-26	0.073809	0.043	0.015	1.87213e-21	DENND1B	6.46e-07	5.21958	yes
ENSG00000196504	1.0071e-25	0.116006	0.248	0.181	2.03797e-21	PRPF40A	0.160616	1.41068	n.s.
ENSG00000138326	1.30615e-25	-0.0905979	0.983	0.987	2.64313e-21	RPS24	2e-05	-4.42463	n.s.
ENSG00000127774	1.37051e-25	0.0972216	0.166	0.113	2.77337e-21	EMC6	0.00496511	2.85569	n.s.
ENSG00000111801	1.57977e-25	0.111475	0.103	0.058	3.19683e-21	BTN3A3	1.05e-11	7.48028	yes
ENSG00000166562	1.62147e-25	0.139781	0.206	0.141	3.28121e-21	SEC11C	6.12e-12	7.52636	yes
ENSG00000124151	1.91203e-25	0.135133	0.138	0.084	3.86918e-21	NCOA3	2.85e-06	4.88408	n.s.
ENSG00000133872	1.92609e-25	-0.114374	0.766	0.802	3.89763e-21	TMEM66	8.95e-09	-6.12495	yes
ENSG00000213585	1.97967e-25	0.155665	0.295	0.219	4.00605e-21	VDAC1	2.05e-27	13.9175	yes
ENSG00000100220	1.99924e-25	0.116492	0.12	0.071	4.04566e-21	RTCB	3.73e-05	4.31785	n.s.
ENSG00000124380	2.41223e-25	0.122874	0.246	0.179	4.88138e-21	SNRNP27	1.22e-15	9.0481	yes
ENSG00000153283	2.45079e-25	0.162504	0.222	0.154	4.95942e-21	CD96	0.473735	0.718394	n.s.
ENSG00000115875	2.5809e-25	0.149264	0.571	0.489	5.2227e-21	SRSF7	1.15e-05	4.55626	n.s.
ENSG00000213523	2.72482e-25	0.121591	0.133	0.081	5.51395e-21	SRA1	0.00278616	3.04612	n.s.
ENSG00000168214	3.0302e-25	0.143018	0.318	0.241	6.13191e-21	RBPJ	5.35e-14	8.38386	yes
ENSG00000111144	3.03314e-25	-0.168661	0.093	0.134	6.13786e-21	LTA4H	3.24e-28	-14.0681	yes
ENSG00000110696	3.39843e-25	0.126652	0.575	0.489	6.87707e-21	C11orf58	5.4e-05	4.16792	n.s.
ENSG00000123737	3.54573e-25	0.107789	0.087	0.046	7.17515e-21	EXOSC9	0.26688	-1.11499	n.s.
ENSG00000090382	4.00035e-25	-1.09308	0.054	0.084	8.09512e-21	LYZ	2.04e-35	-17.1405	yes
ENSG00000101182	4.25079e-25	0.146318	0.431	0.347	8.60189e-21	PSMA7	4.29e-25	12.7681	yes
ENSG00000100380	4.28832e-25	-0.131638	0.446	0.479	8.67785e-21	ST13	0.00137722	-3.27332	n.s.
ENSG00000122257	4.34849e-25	0.138706	0.164	0.106	8.79961e-21	RBBP6	0.790071	0.266742	n.s.
ENSG00000204308	4.83764e-25	0.111977	0.202	0.143	9.78945e-21	RNF5	0.0619251	1.88217	n.s.
ENSG00000159335	5.09222e-25	0.0953286	0.042	0.014	1.03046e-20	PTMS	6.23e-14	8.36337	yes
ENSG00000101082	5.1994e-25	0.0777129	0.105	0.067	1.05215e-20	SLA2	0.0276303	2.22612	n.s.
ENSG00000117523	5.53598e-25	0.112916	0.629	0.544	1.12026e-20	PRRC2C	0.00238885	3.09624	n.s.
ENSG00000231621	5.90679e-25	-0.107328	0.013	0.039	1.1953e-20	AC013264.2	1.15e-30	-14.9799	yes
ENSG00000108848	5.94962e-25	-0.1544	0.386	0.427	1.20396e-20	LUC7L3	2.04e-05	-4.41332	n.s.
ENSG00000054118	6.23562e-25	0.1199	0.394	0.313	1.26184e-20	THRAP3	0.00215153	3.1292	n.s.
ENSG00000206573	6.56084e-25	0.106278	0.431	0.351	1.32765e-20	SETD5-AS1	0.576116	0.56041	n.s.
ENSG00000020577	6.68784e-25	0.0496569	0.018	0.002	1.35335e-20	SAMD4A	1.78e-14	9.11902	yes
ENSG00000115607	7.93078e-25	0.0976949	0.045	0.018	1.60487e-20	IL18RAP	4.15e-12	7.62672	yes
ENSG00000147168	8.06599e-25	0.121955	0.535	0.45	1.63223e-20	IL2RG	4.12e-09	6.28076	yes
ENSG00000100079	8.44195e-25	-0.178361	0.006	0.026	1.70831e-20	LGALS2	1.86e-10	-6.89045	yes
ENSG00000185404	1.04362e-24	0.123603	0.122	0.073	2.11186e-20	SP140L	0.00386535	2.94573	n.s.
ENSG00000137876	1.10334e-24	-0.142267	0.471	0.514	2.23272e-20	RSL24D1	0.00159015	-3.22281	n.s.
ENSG00000158411	1.39219e-24	0.13799	0.267	0.196	2.81724e-20	MITD1	3.55e-21	11.2457	yes
ENSG00000146109	1.52438e-24	0.0861697	0.218	0.162	3.08473e-20	ABT1	1.14e-06	5.09381	yes
ENSG00000185338	1.6174e-24	0.0595916	0.027	0.006	3.27297e-20	SOCS1	7.11e-51	25.8305	yes
ENSG00000104325	1.7354e-24	0.131206	0.154	0.099	3.51176e-20	DECR1	1.23e-12	7.82453	yes
ENSG00000182463	1.84257e-24	0.236817	0.3	0.244	3.72862e-20	TSHZ2	4.98e-09	6.25118	yes
ENSG00000119048	1.89265e-24	0.146483	0.299	0.225	3.82996e-20	UBE2B	3.21e-06	4.87002	n.s.
ENSG00000165732	1.96584e-24	0.152801	0.298	0.223	3.97807e-20	DDX21	1.56e-14	8.64076	yes
ENSG00000172809	2.025e-24	-0.0836777	0.978	0.981	4.09779e-20	RPL38	6.7e-07	-5.22185	yes
ENSG00000127314	2.26331e-24	0.105906	0.389	0.313	4.58003e-20	RAP1B	0.00826137	2.68017	n.s.
ENSG00000128789	2.28088e-24	0.13257	0.246	0.178	4.61558e-20	PSMG2	0.551939	0.59632	n.s.
ENSG00000068400	2.37215e-24	0.100655	0.119	0.073	4.80029e-20	GRIPAP1	2.96e-10	6.80046	yes
ENSG00000271646	2.57887e-24	0.123101	0.094	0.05	5.21861e-20	RP11-326I11.3	NA	NA	NA
ENSG00000102897	2.60788e-24	0.127973	0.124	0.074	5.2773e-20	LYRM1	2.76e-23	12.0484	yes
ENSG00000101972	2.68009e-24	0.0889105	0.27	0.207	5.42343e-20	STAG2	0.0400324	2.07308	n.s.
ENSG00000163931	2.72482e-24	-0.15455	0.165	0.209	5.51394e-20	TKT	6e-10	-6.67082	yes
ENSG00000226380	2.85438e-24	0.0835868	0.064	0.03	5.77612e-20	MIR29A	5.16e-41	19.6021	yes
ENSG00000233276	3.20786e-24	-0.270557	0.208	0.247	6.49143e-20	GPX1	1.47e-07	-5.54669	yes
ENSG00000118181	3.81581e-24	-0.0796987	0.99	0.994	7.72168e-20	RPS25	9.95e-09	-6.12078	yes
ENSG00000084754	3.826e-24	-0.1547	0.201	0.247	7.74229e-20	HADHA	8.74e-17	-9.53577	yes
ENSG00000151366	4.30966e-24	0.137272	0.313	0.238	8.72103e-20	NDUFC2	0.380441	0.880569	n.s.
ENSG00000170458	4.83481e-24	-0.133272	0.008	0.028	9.78372e-20	CD14	0.141176	-1.48201	n.s.
ENSG00000106617	5.02576e-24	0.119908	0.106	0.06	1.01701e-19	PRKAG2	0.0643445	1.86805	n.s.
ENSG00000164463	5.35753e-24	0.150476	0.241	0.173	1.08415e-19	CREBRF	0.787894	0.269574	n.s.
ENSG00000198821	5.47904e-24	0.156171	0.378	0.299	1.10874e-19	CD247	0.751201	0.31769	n.s.
ENSG00000166681	5.92983e-24	-0.147683	0.054	0.093	1.19996e-19	NGFRAP1	5.62e-13	-7.96964	yes
ENSG00000185088	6.61783e-24	-0.171547	0.382	0.44	1.33918e-19	RPS27L	1.71e-11	7.34099	no
ENSG00000146574	7.03865e-24	0.0767746	0.041	0.014	1.42434e-19	CCZ1B	2.77e-10	6.80911	yes
ENSG00000204568	7.76094e-24	0.139577	0.204	0.141	1.5705e-19	MRPS18B	5.37e-06	4.73684	n.s.
ENSG00000129625	8.13123e-24	0.131864	0.223	0.159	1.64544e-19	REEP5	0.120925	-1.56125	n.s.
ENSG00000197635	9.59244e-24	0.07944	0.05	0.02	1.94113e-19	DPP4	4.64e-08	5.78592	yes
ENSG00000026950	1.0188e-23	0.107751	0.132	0.084	2.06165e-19	BTN3A1	0.0150559	2.46469	n.s.
ENSG00000182944	1.07423e-23	0.113233	0.215	0.154	2.17382e-19	EWSR1	1.44e-13	8.21628	yes
ENSG00000046651	1.17581e-23	0.0986942	0.272	0.208	2.37937e-19	OFD1	0.199995	-1.28781	n.s.
ENSG00000177889	1.224e-23	0.125627	0.254	0.188	2.47688e-19	UBE2N	2.39e-19	10.5292	yes
ENSG00000169155	1.25696e-23	0.09866	0.115	0.07	2.54358e-19	ZBTB43	1.69e-15	9.02165	yes
ENSG00000125743	1.26032e-23	-0.125518	0.677	0.71	2.55037e-19	SNRPD2	0.00831319	-2.67862	n.s.
ENSG00000106153	1.53325e-23	0.145887	0.694	0.639	3.10269e-19	CHCHD2	8.75e-07	5.15146	yes
ENSG00000153147	1.83626e-23	0.0969881	0.092	0.051	3.71586e-19	SMARCA5	0.000103008	4.00108	n.s.
ENSG00000081985	2.27442e-23	0.0736241	0.03	0.009	4.60252e-19	IL12RB2	3.9e-41	19.9764	yes
ENSG00000035720	2.33612e-23	0.0709895	0.034	0.01	4.72737e-19	STAP1	1.41e-05	4.52348	n.s.
ENSG00000116863	2.4726e-23	0.070566	0.051	0.023	5.00356e-19	ADPRHL2	1.21e-09	6.57684	yes
ENSG00000103035	2.70607e-23	0.0964925	0.187	0.132	5.476e-19	PSMD7	2.44e-26	13.2393	yes
ENSG00000164611	2.71156e-23	0.107128	0.066	0.031	5.48712e-19	PTTG1	3.34e-16	9.27451	yes
ENSG00000173812	3.04762e-23	0.0793029	0.99	0.984	6.16717e-19	EIF1	2.84e-06	4.88434	n.s.
ENSG00000030582	3.15924e-23	-0.0916417	0.098	0.08	6.39303e-19	GRN	0.503725	-0.670407	n.s.
ENSG00000128185	3.36716e-23	0.126353	0.179	0.122	6.81379e-19	DGCR6L	0.00389941	-2.93622	n.s.
ENSG00000086598	3.7029e-23	0.144772	0.345	0.268	7.49318e-19	TMED2	1.58e-05	4.47519	n.s.
ENSG00000125977	4.24336e-23	0.165579	0.437	0.362	8.58686e-19	EIF2S2	7.62e-07	5.18225	yes
ENSG00000160255	4.55428e-23	-0.171753	0.107	0.144	9.21604e-19	ITGB2	1.17e-20	-11.0532	yes
ENSG00000172331	4.78822e-23	0.13189	0.093	0.051	9.68943e-19	BPGM	1.43e-43	22.4527	yes
ENSG00000134308	4.96315e-23	0.133178	0.189	0.13	1.00434e-18	YWHAQ	1.83e-10	6.89089	yes
ENSG00000146409	5.21661e-23	0.0828793	0.039	0.013	1.05563e-18	SLC18B1	0.121943	1.55675	n.s.
ENSG00000047849	5.84398e-23	0.107355	0.144	0.095	1.18259e-18	MAP4	4.72e-19	10.4135	yes
ENSG00000121578	6.19733e-23	0.0887995	0.054	0.023	1.25409e-18	B4GALT4	2.27e-12	7.76242	yes
ENSG00000185905	6.61635e-23	-0.143247	0.044	0.08	1.33888e-18	C16orf54	3.24e-20	-10.8577	yes
ENSG00000111863	8.04298e-23	0.169148	0.183	0.124	1.62758e-18	ADTRP	2.34e-21	11.3004	yes
ENSG00000180992	8.4521e-23	0.113104	0.271	0.204	1.71037e-18	MRPL14	1.61e-14	8.59706	yes
ENSG00000123353	9.34295e-23	0.113458	0.155	0.102	1.89064e-18	ORMDL2	5.75e-22	11.5829	yes
ENSG00000198736	9.76821e-23	0.0774845	0.077	0.042	1.9767e-18	MSRB1	1.62e-08	6.00433	yes
ENSG00000109519	1.04566e-22	0.1167	0.133	0.084	2.11601e-18	GRPEL1	1.38e-18	10.2455	yes
ENSG00000069974	1.10074e-22	0.0814875	0.172	0.124	2.22746e-18	RAB27A	1.72e-06	4.99883	n.s.
ENSG00000165119	1.13108e-22	0.106753	0.543	0.461	2.28886e-18	HNRNPK	1.77e-08	5.98471	yes
ENSG00000038274	1.18902e-22	0.137563	0.161	0.106	2.4061e-18	MAT2B	3.7e-09	6.30323	yes
ENSG00000153029	1.24293e-22	0.101836	0.091	0.051	2.51519e-18	MR1	1.56e-21	11.3658	yes
ENSG00000148248	1.38786e-22	0.129425	0.138	0.087	2.80848e-18	SURF4	1.78e-17	9.81512	yes
ENSG00000272666	1.53451e-22	0.0594361	0.025	0.006	3.10523e-18	CTA-384D8.35	NA	NA	NA
ENSG00000163961	1.59407e-22	-0.158153	0.12	0.167	3.22576e-18	RNF168	1.88e-07	-5.49464	yes
ENSG00000140853	1.61257e-22	0.121187	0.129	0.08	3.26321e-18	NLRC5	9.13e-22	12.1213	yes
ENSG00000138378	1.87885e-22	0.157793	0.193	0.133	3.80205e-18	STAT4	1.2e-05	4.55665	n.s.
ENSG00000149100	2.11873e-22	-0.138937	0.313	0.351	4.28745e-18	EIF3M	7.63e-07	-5.18205	yes
ENSG00000168421	2.24908e-22	0.140322	0.339	0.265	4.55124e-18	RHOH	2.23e-16	9.40066	yes
ENSG00000131634	2.35588e-22	-0.117033	0.035	0.071	4.76736e-18	TMEM204	2.66e-12	-7.67994	yes
ENSG00000116670	2.4002e-22	0.0872574	0.095	0.055	4.85704e-18	MAD2L2	2.43e-22	11.6825	yes
ENSG00000182578	2.42392e-22	-0.0645461	0.006	0.024	4.90504e-18	CSF1R	2.24e-29	-15.2291	yes
ENSG00000198898	2.61865e-22	0.125463	0.231	0.168	5.29909e-18	CAPZA2	0.028311	2.21627	n.s.
ENSG00000189403	2.78485e-22	-0.135359	0.686	0.727	5.63541e-18	HMGB1	7.95e-07	-5.17395	yes
ENSG00000176386	2.81434e-22	0.153367	0.287	0.217	5.69509e-18	CDC26	2.81e-10	6.82561	yes
ENSG00000163170	3.25348e-22	0.0935484	0.125	0.081	6.58375e-18	BOLA3	1.17e-11	7.40652	yes
ENSG00000145833	3.26986e-22	-0.145182	0.275	0.315	6.61689e-18	DDX46	5e-08	-5.77476	yes
ENSG00000233559	3.41249e-22	0.133279	0.202	0.142	6.90552e-18	AC016831.7	1.69e-06	5.00758	n.s.
ENSG00000177854	3.69995e-22	0.082902	0.044	0.017	7.48721e-18	TMEM187	1.13e-07	5.60108	yes
ENSG00000164305	3.72588e-22	0.0816049	0.076	0.041	7.53968e-18	CASP3	1.16e-28	14.1568	yes
ENSG00000126756	3.86868e-22	-0.126293	0.512	0.549	7.82866e-18	UXT	0.00349159	-2.97291	n.s.
ENSG00000138670	4.0724e-22	0.1081	0.08	0.042	8.2409e-18	RASGEF1B	1.94e-16	9.70121	yes
ENSG00000101367	4.10273e-22	0.0797266	0.136	0.092	8.30227e-18	MAPRE1	7.35e-21	11.1022	yes
ENSG00000100664	4.44126e-22	0.110981	0.319	0.249	8.98734e-18	EIF5	0.00542242	2.82558	n.s.
ENSG00000153898	4.54139e-22	0.0867354	0.05	0.021	9.18996e-18	MCOLN2	6.36e-28	13.8776	yes
ENSG00000138433	4.64057e-22	0.130946	0.304	0.235	9.39066e-18	CIR1	5.03e-07	5.27711	yes
ENSG00000169564	4.64515e-22	0.0811888	0.421	0.35	9.39992e-18	PCBP1	0.00879748	2.66083	n.s.
ENSG00000187193	4.67539e-22	-0.0699633	0.209	0.152	9.46111e-18	MT1X	2.85e-20	11.3203	no
ENSG00000169612	4.74971e-22	0.107852	0.151	0.1	9.61151e-18	FAM103A1	9.54e-07	5.13207	yes
ENSG00000166136	4.87409e-22	0.106872	0.423	0.348	9.86321e-18	NDUFB8	0.326146	-0.985621	n.s.
ENSG00000245954	4.94683e-22	-0.101716	0.022	0.051	1.00104e-17	RP11-18H21.1	3.79e-06	-4.81742	n.s.
ENSG00000119655	8.55092e-22	-0.0305387	0.302	0.252	1.73036e-17	NPC2	0.502895	0.671705	n.s.
ENSG00000157106	8.60724e-22	0.0906214	0.145	0.098	1.74176e-17	SMG1	8.93e-06	4.61465	n.s.
ENSG00000172724	9.03303e-22	0.468607	0.022	0.005	1.82792e-17	CCL19	1.78e-81	42.7529	yes
ENSG00000197746	9.4805e-22	-0.211004	0.177	0.169	1.91847e-17	PSAP	0.0779045	-1.77671	n.s.
ENSG00000117118	9.82038e-22	0.119195	0.152	0.1	1.98725e-17	SDHB	3.85e-08	5.83245	yes
ENSG00000145012	1.11171e-21	0.110494	0.09	0.05	2.24965e-17	LPP	0.00212467	3.13154	n.s.
ENSG00000172172	1.42272e-21	0.0782184	0.099	0.061	2.87901e-17	MRPL13	6e-05	4.14797	n.s.
ENSG00000163659	1.45871e-21	0.0939153	0.074	0.038	2.95184e-17	TIPARP	1.37e-05	4.51025	n.s.
ENSG00000150961	1.84955e-21	0.094457	0.055	0.024	3.74275e-17	SEC24D	2.35e-08	5.96389	yes
ENSG00000163660	1.86566e-21	0.0818593	0.386	0.317	3.77535e-17	CCNL1	0.114018	1.59049	n.s.
ENSG00000115687	1.9452e-21	-0.20368	0.192	0.25	3.9363e-17	PASK	0.0197566	-2.35844	n.s.
ENSG00000120594	2.03943e-21	-0.0604236	0.004	0.017	4.12698e-17	PLXDC2	2.56e-30	-15.4672	yes
ENSG00000090339	2.40727e-21	0.0902431	0.084	0.048	4.87136e-17	ICAM1	1.79e-43	21.4715	yes
ENSG00000170542	2.9423e-21	0.128285	0.12	0.075	5.95403e-17	SERPINB9	7.62e-41	19.2322	yes
ENSG00000125971	2.95233e-21	0.116472	0.286	0.22	5.97433e-17	DYNLRB1	4.9e-10	6.7081	yes
ENSG00000145901	3.01667e-21	0.117127	0.284	0.218	6.10454e-17	TNIP1	9.86e-45	21.113	yes
ENSG00000234127	3.18722e-21	0.0866609	0.066	0.033	6.44967e-17	TRIM26	2.8e-17	10.0564	yes
ENSG00000180957	3.28427e-21	0.117815	0.133	0.084	6.64604e-17	PITPNB	7.02e-08	5.85797	yes
ENSG00000160213	4.02201e-21	-0.338262	0.359	0.39	8.13894e-17	CSTB	6.91e-24	12.5211	no
ENSG00000067560	4.2593e-21	0.0882899	0.435	0.362	8.61912e-17	RHOA	0.0338663	2.14305	n.s.
ENSG00000233478	4.36981e-21	0.135555	0.096	0.055	8.84274e-17	RP1-187B23.1	0.0163881	2.42993	n.s.
ENSG00000111300	4.44406e-21	0.0923233	0.068	0.034	8.993e-17	NAA25	2.59e-08	5.90755	yes
ENSG00000133935	4.7609e-21	0.0987103	0.129	0.084	9.63415e-17	C14orf1	7.42e-06	4.66163	n.s.
ENSG00000164054	4.89675e-21	0.128731	0.201	0.143	9.90906e-17	SHISA5	9.24e-06	4.64455	n.s.
ENSG00000116747	4.97083e-21	0.0982194	0.189	0.137	1.0059e-16	TROVE2	0.045229	2.02093	n.s.
ENSG00000198492	4.98845e-21	0.091878	0.145	0.099	1.00946e-16	YTHDF2	0.0053724	2.82861	n.s.
ENSG00000075884	4.99531e-21	0.1348	0.315	0.245	1.01085e-16	ARHGAP15	0.531326	-0.627565	n.s.
ENSG00000101911	5.05621e-21	0.0946407	0.073	0.038	1.02317e-16	PRPS2	2.8e-17	9.82261	yes
ENSG00000103121	5.18416e-21	0.115064	0.125	0.078	1.04907e-16	CMC2	7.91e-09	6.24336	yes
ENSG00000100764	5.4007e-21	0.118107	0.184	0.129	1.09289e-16	PSMC1	3.41e-25	12.8103	yes
ENSG00000038427	5.43635e-21	-0.147802	0.008	0.024	1.1001e-16	VCAN	4.63e-20	-11.3408	yes
ENSG00000130592	5.50702e-21	0.119681	0.389	0.315	1.1144e-16	LSP1	1.6e-09	-6.47277	no
ENSG00000140988	5.92154e-21	-0.123574	0.708	0.705	1.19828e-16	RPS2	0.00243817	-3.08783	n.s.
ENSG00000083454	7.10344e-21	0.0818851	0.029	0.008	1.43745e-16	P2RX5	2.45e-26	13.6677	yes
ENSG00000100219	7.7683e-21	0.112418	0.086	0.047	1.57199e-16	XBP1	5.71e-14	8.451	yes
ENSG00000188404	7.86968e-21	0.16911	0.433	0.359	1.59251e-16	SELL	1.27e-05	4.53572	n.s.
ENSG00000145365	7.95136e-21	0.146509	0.18	0.124	1.60904e-16	TIFA	8.63e-44	21.682	yes
ENSG00000159322	8.17209e-21	0.0968967	0.1	0.06	1.6537e-16	ADPGK	1.24e-31	15.3475	yes
ENSG00000213064	9.1221e-21	0.093948	0.091	0.052	1.84595e-16	SFT2D2	1.13e-10	7.02295	yes
ENSG00000080822	9.29776e-21	0.17074	0.233	0.17	1.8815e-16	CLDND1	2.96e-07	5.39094	yes
ENSG00000113732	9.608e-21	0.085445	0.489	0.415	1.94428e-16	ATP6V0E1	3.08e-05	4.31193	n.s.
ENSG00000183172	9.79248e-21	-0.111126	0.511	0.537	1.98161e-16	SMDT1	0.00550844	-2.82011	n.s.
ENSG00000136279	1.08026e-20	0.094296	0.181	0.13	2.18602e-16	DBNL	0.00011749	3.96471	n.s.
ENSG00000180879	1.10527e-20	0.1445	0.588	0.518	2.23662e-16	SSR4	0.0136738	2.49828	n.s.
ENSG00000125995	1.12013e-20	0.117166	0.309	0.241	2.26669e-16	ROMO1	5.13e-05	4.18378	n.s.
ENSG00000170860	1.19549e-20	0.0976013	0.289	0.226	2.4192e-16	LSM3	0.000201112	3.8219	n.s.
ENSG00000183291	1.21352e-20	0.0690068	0.394	0.33	2.45567e-16	2015-09-01	0.192868	1.30865	n.s.
ENSG00000147065	1.21841e-20	0.037168	0.284	0.237	2.46556e-16	MSN	0.0985259	1.6633	n.s.
ENSG00000009307	1.2414e-20	0.114858	0.43	0.355	2.51211e-16	CSDE1	0.0122838	-2.53748	n.s.
ENSG00000104870	1.24296e-20	-0.119676	0.037	0.062	2.51526e-16	FCGRT	7.06e-26	-13.4566	yes
ENSG00000130816	1.269e-20	0.11834	0.194	0.138	2.56795e-16	DNMT1	0.289375	1.06367	n.s.
ENSG00000163466	1.30733e-20	0.10808	0.742	0.678	2.64552e-16	ARPC2	0.000112034	3.97749	n.s.
ENSG00000225921	1.32034e-20	0.109775	0.143	0.094	2.67185e-16	NOL7	0.0244096	2.27606	n.s.
ENSG00000169189	1.4962e-20	-0.132791	0.08	0.118	3.02771e-16	NSMCE1	2.3e-10	-6.89161	yes
ENSG00000100883	1.57181e-20	0.0934546	0.132	0.087	3.18072e-16	SRP54	3.51e-21	11.3166	yes
ENSG00000137275	1.78421e-20	0.070216	0.037	0.013	3.61053e-16	RIPK1	2.77e-11	7.24623	yes
ENSG00000162517	1.8709e-20	0.0988361	0.113	0.07	3.78594e-16	PEF1	3.61e-18	10.088	yes
ENSG00000167371	2.05303e-20	0.058073	0.029	0.009	4.15452e-16	PRRT2	1.96e-05	4.42689	n.s.
ENSG00000170866	2.14261e-20	0.158898	0.029	0.01	4.33578e-16	LILRA3	6.58e-40	18.8797	yes
ENSG00000182117	2.16594e-20	0.0992268	0.383	0.312	4.383e-16	NOP10	3.49e-13	8.04811	yes
ENSG00000012660	2.22553e-20	0.11972	0.175	0.121	4.50358e-16	ELOVL5	6.97e-19	10.4288	yes
ENSG00000135047	2.2437e-20	0.282842	0.054	0.038	4.54035e-16	CTSL	5.33e-62	30.845	yes
ENSG00000169241	2.2732e-20	0.102023	0.143	0.095	4.60005e-16	SLC50A1	8.07e-07	5.16985	yes
ENSG00000143420	2.3214e-20	0.12451	0.342	0.271	4.69758e-16	ENSA	4.76e-10	6.72304	yes
ENSG00000157800	2.33402e-20	0.109129	0.072	0.038	4.72313e-16	SLC37A3	1.09e-21	11.6588	yes
ENSG00000065518	2.3745e-20	0.122628	0.46	0.384	4.80503e-16	NDUFB4	8.81e-06	4.61779	n.s.
ENSG00000134186	2.51552e-20	-0.128225	0.334	0.36	5.09041e-16	PRPF38B	1.1e-07	-5.60443	yes
ENSG00000108829	2.59882e-20	0.0912323	0.103	0.062	5.25897e-16	LRRC59	7.65e-12	7.53911	yes
ENSG00000166794	2.68213e-20	0.16288	0.407	0.337	5.42757e-16	PPIB	6.33e-08	5.72839	yes
ENSG00000117133	2.70944e-20	0.10211	0.151	0.103	5.48283e-16	RPF1	2.66e-05	4.36583	n.s.
ENSG00000169567	2.81222e-20	-0.0824971	0.841	0.834	5.69081e-16	HINT1	0.41143	-0.824049	n.s.
ENSG00000122034	2.91113e-20	-0.137564	0.11	0.151	5.89096e-16	GTF3A	8.02e-06	-4.64458	n.s.
ENSG00000108774	2.92753e-20	0.100809	0.221	0.164	5.92415e-16	RAB5C	0.0121624	2.54132	n.s.
ENSG00000162894	2.97816e-20	-0.140507	0.074	0.119	6.0266e-16	FAIM3	4.27e-30	-14.764	yes
ENSG00000242372	3.246e-20	0.0881082	0.16	0.113	6.56861e-16	EIF6	5.65e-13	7.96167	yes
ENSG00000117543	3.66488e-20	-0.125385	0.067	0.104	7.41626e-16	DPH5	9.1e-19	-10.3785	yes
ENSG00000006114	4.00603e-20	0.0736377	0.164	0.12	8.10661e-16	SYNRG	0.565689	-0.575838	n.s.
ENSG00000065882	4.07049e-20	0.0717097	0.045	0.019	8.23704e-16	TBC1D1	3.6e-13	8.15524	yes
ENSG00000111790	4.22088e-20	0.127058	0.192	0.136	8.54137e-16	FGFR1OP2	0.266061	1.11672	n.s.
ENSG00000154582	4.44939e-20	0.108035	0.262	0.2	9.00379e-16	TCEB1	8.03e-19	10.3279	yes
ENSG00000105202	4.70382e-20	-0.137578	0.317	0.36	9.51866e-16	FBL	3.22e-09	-6.32959	yes
ENSG00000152518	4.73818e-20	-0.15209	0.079	0.122	9.58818e-16	ZFP36L2	1.67e-42	-21.0359	yes
ENSG00000117151	4.92418e-20	0.111004	0.082	0.045	9.96458e-16	CTBS	0.000164894	3.87612	n.s.
ENSG00000166925	5.19725e-20	0.0813717	0.267	0.211	1.05172e-15	TSC22D4	0.419071	-0.810508	n.s.
ENSG00000087157	6.2119e-20	0.0843804	0.064	0.032	1.25704e-15	PGS1	4.42e-16	9.22301	yes
ENSG00000131981	6.38287e-20	-0.301805	0.142	0.145	1.29164e-15	LGALS3	0.000229452	3.78489	n.s.
ENSG00000134884	6.42847e-20	-0.121519	0.38	0.405	1.30086e-15	ARGLU1	4.3e-05	-4.23406	n.s.
ENSG00000183735	6.46373e-20	0.0783904	0.063	0.032	1.308e-15	TBK1	6.6e-22	11.5156	yes
ENSG00000204256	6.67638e-20	0.109141	0.233	0.175	1.35103e-15	BRD2	1.27e-07	5.57332	yes
ENSG00000064886	6.81036e-20	0.0796086	0.035	0.012	1.37815e-15	CHI3L2	1.84e-32	15.8529	yes
ENSG00000175390	7.40421e-20	-0.116134	0.336	0.36	1.49832e-15	EIF3F	7.72e-15	-8.75104	yes
ENSG00000113580	7.42516e-20	0.100345	0.265	0.205	1.50255e-15	NR3C1	0.00213339	3.13008	n.s.
ENSG00000149212	7.58165e-20	-0.133994	0.066	0.108	1.53422e-15	SESN3	1.49e-06	-5.03236	n.s.
ENSG00000079385	8.3958e-20	0.0638034	0.033	0.012	1.69897e-15	CEACAM1	1.92e-17	9.84443	yes
ENSG00000184209	8.73203e-20	0.0973239	0.107	0.067	1.76701e-15	SNRNP35	1.36e-12	7.80839	yes
ENSG00000143612	9.13874e-20	0.09997	0.239	0.18	1.84932e-15	C1orf43	2.35e-08	5.92764	yes
ENSG00000157916	9.39295e-20	0.101627	0.144	0.097	1.90076e-15	RER1	2.69e-07	5.41209	yes
ENSG00000132507	9.90245e-20	0.12305	0.27	0.206	2.00386e-15	EIF5A	6.08e-21	11.1408	yes
ENSG00000076554	9.98877e-20	0.098179	0.12	0.077	2.02133e-15	TPD52	0.0236768	2.28863	n.s.
ENSG00000179021	1.02237e-19	0.0869945	0.098	0.06	2.06886e-15	C3orf38	3.22e-16	9.27849	yes
ENSG00000130724	1.09583e-19	0.0882286	0.217	0.163	2.21753e-15	CHMP2A	4.25e-08	5.80365	yes
ENSG00000198804	1.11823e-19	-0.110068	0.998	0.998	2.26285e-15	MT-CO1	0.000568482	-3.5284	n.s.
ENSG00000116514	1.13915e-19	0.115621	0.053	0.024	2.30518e-15	RNF19B	1.76e-38	18.2467	yes
ENSG00000122729	1.16142e-19	0.0857344	0.046	0.02	2.35025e-15	ACO1	2.53e-24	13.2803	yes
ENSG00000128534	1.2114e-19	0.0981065	0.35	0.284	2.45138e-15	NAA38	0.000727042	3.45842	n.s.
ENSG00000111711	1.23803e-19	0.103878	0.103	0.062	2.50528e-15	GOLT1B	1.99e-10	6.87825	yes
ENSG00000111229	1.25975e-19	0.105296	0.568	0.492	2.54924e-15	ARPC3	0.00332708	2.98932	n.s.
ENSG00000155719	1.30336e-19	-0.0532165	0.001	0.011	2.63747e-15	OTOA	0.570591	0.56883	n.s.
ENSG00000132341	1.58454e-19	0.151271	0.409	0.338	3.20647e-15	RAN	3.66e-19	10.4417	yes
ENSG00000131171	1.69161e-19	0.092329	0.332	0.269	3.42315e-15	SH3BGRL	9.95e-10	-6.5617	no
ENSG00000166595	1.72725e-19	0.118789	0.306	0.24	3.49526e-15	FAM96B	3.38e-12	7.63476	yes
ENSG00000168610	1.78775e-19	0.116226	0.382	0.311	3.61769e-15	STAT3	1.91e-45	21.7738	yes
ENSG00000228532	1.81434e-19	0.097296	0.166	0.117	3.6715e-15	RP1-241P17.4	0.668489	0.429147	n.s.
ENSG00000216490	1.87706e-19	0.0967532	0.088	0.051	3.79842e-15	IFI30	0.0471732	2.0035	n.s.
ENSG00000113712	2.02348e-19	0.0836281	0.257	0.2	4.09471e-15	CSNK1A1	3.77e-05	4.29427	n.s.
ENSG00000081870	2.03935e-19	0.0613168	0.166	0.123	4.12682e-15	HSPB11	0.000205937	3.81742	n.s.
ENSG00000112514	2.04152e-19	-0.138132	0.339	0.388	4.13122e-15	CUTA	2.96e-12	-7.6664	yes
ENSG00000135900	2.16405e-19	0.109887	0.104	0.063	4.37917e-15	MRPL44	3.06e-19	10.47	yes
ENSG00000125818	2.1856e-19	0.0919164	0.171	0.122	4.42277e-15	PSMF1	7.78e-06	4.64993	n.s.
ENSG00000131100	2.26582e-19	0.080976	0.153	0.108	4.58512e-15	ATP6V1E1	1.19e-19	10.6391	yes
ENSG00000075142	2.37983e-19	0.120508	0.292	0.226	4.81583e-15	SRI	3.54e-23	12.1123	yes
ENSG00000143553	2.38503e-19	0.0958277	0.13	0.085	4.82635e-15	SNAPIN	1.03e-06	5.11427	yes
ENSG00000137478	2.42037e-19	0.0676368	0.048	0.022	4.89786e-15	FCHSD2	2.07e-08	5.95984	yes
ENSG00000100083	3.07511e-19	-0.152172	0.126	0.163	6.2228e-15	GGA1	0.0667511	-1.84838	n.s.
ENSG00000157978	3.23731e-19	-0.100715	0.028	0.054	6.55102e-15	LDLRAP1	3.7e-22	-11.609	yes
ENSG00000138600	3.39702e-19	0.0758742	0.05	0.023	6.87421e-15	SPPL2A	7.91e-28	13.8904	yes
ENSG00000105221	3.89269e-19	0.0892408	0.09	0.054	7.87725e-15	AKT2	2.5e-07	5.4354	yes
ENSG00000100596	3.98784e-19	0.0834	0.052	0.024	8.06978e-15	SPTLC2	7.22e-06	4.68237	n.s.
ENSG00000101966	4.13578e-19	0.109781	0.132	0.086	8.36917e-15	XIAP	1.8e-12	7.75272	yes
ENSG00000128272	4.30332e-19	0.0846952	0.349	0.284	8.70821e-15	ATF4	1.75e-07	5.5062	yes
ENSG00000237499	4.3204e-19	-0.126374	0.041	0.065	8.74276e-15	RP11-356I2.4	4.52e-29	-14.6034	yes
ENSG00000254772	4.57365e-19	-0.135825	0.125	0.168	9.25523e-15	EEF1G	NA	NA	NA
ENSG00000181924	5.38713e-19	0.0582845	0.126	0.089	1.09014e-14	COA4	0.017925	2.39586	n.s.
ENSG00000115839	5.70608e-19	0.104415	0.093	0.054	1.15468e-14	RAB3GAP1	4.09e-17	9.66236	yes
ENSG00000182957	5.79078e-19	0.0906954	0.143	0.099	1.17182e-14	SPATA13	5.87e-11	7.13217	yes
ENSG00000120875	5.81767e-19	0.0856966	0.053	0.025	1.17726e-14	DUSP4	9.08e-41	20.1042	yes
ENSG00000073861	6.42313e-19	0.0597709	0.036	0.015	1.29978e-14	TBX21	4.84e-09	6.24855	yes
ENSG00000118640	6.48285e-19	0.0508995	0.36	0.303	1.31187e-14	VAMP8	0.00462884	-2.8798	n.s.
ENSG00000115977	6.75405e-19	-0.151876	0.097	0.142	1.36675e-14	AAK1	0.0197057	-2.35956	n.s.
ENSG00000132002	6.89044e-19	-0.184359	0.101	0.136	1.39435e-14	DNAJB1	0.330834	-0.975908	n.s.
ENSG00000172794	7.00283e-19	-0.0738745	0.005	0.02	1.41709e-14	RAB37	8.59e-48	-22.3933	yes
ENSG00000165502	7.98594e-19	0.0924541	0.968	0.955	1.61603e-14	RPL36AL	0.764386	-0.30041	n.s.
ENSG00000127191	8.33396e-19	0.0896031	0.064	0.033	1.68646e-14	TRAF2	2.06e-39	18.8194	yes
ENSG00000196247	8.72514e-19	0.0804121	0.061	0.031	1.76562e-14	ZNF107	0.00551437	2.81975	n.s.
ENSG00000139597	9.15586e-19	0.111797	0.197	0.143	1.85278e-14	N4BP2L1	1.11e-10	7.00744	yes
ENSG00000108671	9.20736e-19	0.0712546	0.114	0.077	1.8632e-14	PSMD11	3e-42	20.0752	yes
ENSG00000109320	1.01082e-18	0.117895	0.128	0.083	2.0455e-14	NFKB1	6.11e-39	18.5852	yes
ENSG00000124222	1.04376e-18	0.0841854	0.116	0.077	2.11215e-14	STX16	0.00833842	2.67666	n.s.
ENSG00000179820	1.048e-18	-0.12777	0.05	0.076	2.12074e-14	MYADM	1.5e-05	-4.49196	n.s.
ENSG00000108826	1.08016e-18	0.0793653	0.111	0.072	2.18581e-14	MRPL27	8.72e-08	5.6708	yes
ENSG00000096968	1.12176e-18	0.066199	0.036	0.014	2.26999e-14	JAK2	1.14e-14	8.78174	yes
ENSG00000062598	1.27072e-18	0.0745484	0.046	0.02	2.57144e-14	ELMO2	5.88e-37	18.2662	yes
ENSG00000120533	1.31058e-18	0.123388	0.334	0.266	2.6521e-14	ENY2	0.525094	-0.63723	n.s.
ENSG00000176087	1.34093e-18	0.0865013	0.09	0.053	2.71351e-14	SLC35A4	3.63e-12	7.71451	yes
ENSG00000131238	1.46398e-18	-0.123557	0.075	0.101	2.96251e-14	PPT1	1.56e-24	-12.804	yes
ENSG00000072121	1.47001e-18	0.0626949	0.028	0.009	2.9747e-14	ZFYVE26	5.15e-16	9.23132	yes
ENSG00000135426	1.59231e-18	0.134126	0.145	0.097	3.22219e-14	TESPA1	0.127956	1.53142	n.s.
ENSG00000066923	1.59768e-18	0.117068	0.053	0.025	3.23307e-14	STAG3	4.65e-12	7.57738	yes
ENSG00000143337	1.59906e-18	0.100633	0.084	0.048	3.23586e-14	TOR1AIP1	0.185899	1.32964	n.s.
ENSG00000115091	1.63815e-18	0.102699	0.326	0.262	3.31495e-14	ACTR3	7.96e-18	9.95444	yes
ENSG00000214078	1.64463e-18	0.114641	0.223	0.166	3.32807e-14	CPNE1	0.866196	0.16881	n.s.
ENSG00000092199	1.74134e-18	0.0911414	0.546	0.473	3.52378e-14	HNRNPC	9.1e-09	6.12255	yes
ENSG00000150540	1.80595e-18	-0.072567	0.008	0.025	3.65452e-14	HNMT	2.08e-11	-7.45337	yes
ENSG00000119705	1.86303e-18	0.108847	0.281	0.219	3.77002e-14	SLIRP	3.5e-06	4.84556	n.s.
ENSG00000072849	1.94379e-18	0.0875595	0.136	0.093	3.93345e-14	DERL2	1.28e-12	7.8155	yes
ENSG00000166913	2.1614e-18	0.0925374	0.442	0.373	4.3738e-14	YWHAB	0.459201	-0.74225	n.s.
ENSG00000134153	2.33877e-18	0.0935895	0.146	0.101	4.73274e-14	EMC7	4.13e-19	10.4344	yes
ENSG00000125870	2.4024e-18	0.105106	0.322	0.259	4.8615e-14	SNRPB2	7.85e-10	6.65533	yes
ENSG00000273319	2.4686e-18	0.087143	0.142	0.1	4.99547e-14	RP11-138A9.2	NA	NA	NA
ENSG00000092020	2.49077e-18	0.0588169	0.128	0.09	5.04033e-14	PPP2R3C	0.0022232	3.11761	n.s.
ENSG00000124831	2.60847e-18	0.0812669	0.279	0.223	5.27849e-14	LRRFIP1	0.0621421	1.88085	n.s.
ENSG00000047662	2.61366e-18	-0.110946	0.032	0.06	5.289e-14	FAM184B	5.71e-06	-4.72196	n.s.
ENSG00000120686	2.77529e-18	0.105381	0.209	0.156	5.61608e-14	UFM1	3.61e-06	4.82996	n.s.
ENSG00000159210	3.07448e-18	0.0604015	0.085	0.054	6.22152e-14	SNF8	0.000449967	3.5984	n.s.
ENSG00000204516	3.1956e-18	0.05776	0.035	0.014	6.46662e-14	MICB	3.45e-23	12.3163	yes
ENSG00000155313	3.21783e-18	0.0737645	0.048	0.022	6.5116e-14	USP25	0.00735887	2.72064	n.s.
ENSG00000204406	3.28686e-18	0.0739797	0.044	0.019	6.6513e-14	MBD5	1.48e-07	5.54866	yes
ENSG00000120280	3.32322e-18	0.0803882	0.047	0.021	6.72487e-14	CXorf21	0.261439	-1.12847	n.s.
ENSG00000101695	3.36844e-18	-0.130814	0.05	0.084	6.81638e-14	RNF125	2.75e-34	-17.0487	yes
ENSG00000258289	3.37876e-18	0.110654	0.473	0.401	6.83727e-14	CHURC1	0.0346934	-2.13302	n.s.
ENSG00000064012	3.47857e-18	0.115839	0.228	0.172	7.03924e-14	CASP8	0.00171062	-3.2029	n.s.
ENSG00000083937	3.61074e-18	0.0907878	0.139	0.096	7.3067e-14	CHMP2B	4.82e-12	7.5723	yes
ENSG00000178741	3.71456e-18	0.0630173	0.069	0.04	7.51678e-14	COX5A	4.13e-06	4.80943	n.s.
ENSG00000057657	4.05654e-18	0.108078	0.158	0.11	8.20882e-14	PRDM1	6.3e-07	5.23945	yes
ENSG00000137731	4.18797e-18	-0.0791026	0.009	0.026	8.47477e-14	FXYD2	0.00240191	-3.09277	n.s.
ENSG00000075415	4.24808e-18	-0.12507	0.315	0.35	8.59641e-14	SLC25A3	0.0639599	-1.86746	n.s.
ENSG00000141837	4.47499e-18	0.0331695	0.013	0.002	9.05558e-14	CACNA1A	2.96e-17	10.2145	yes
ENSG00000134001	4.61198e-18	0.050082	0.104	0.072	9.3328e-14	EIF2S1	2.36e-13	8.12175	yes
ENSG00000174125	4.64686e-18	0.073215	0.045	0.02	9.40338e-14	TLR1	3.72e-07	5.34079	yes
ENSG00000147416	4.65228e-18	0.098524	0.091	0.054	9.41436e-14	ATP6V1B2	1.97e-22	11.7159	yes
ENSG00000241553	4.83131e-18	0.0597358	0.234	0.186	9.77664e-14	ARPC4	0.304078	1.0317	n.s.
ENSG00000111196	4.88396e-18	0.0545316	0.101	0.069	9.88318e-14	MAGOHB	3.02e-07	5.39205	yes
ENSG00000126790	4.92331e-18	0.0484319	0.023	0.006	9.96282e-14	L3HYPDH	1.36e-06	5.05318	n.s.
ENSG00000139163	5.22376e-18	0.107297	0.092	0.054	1.05708e-13	ETNK1	6.2e-16	9.16573	yes
ENSG00000163319	5.23118e-18	0.096829	0.282	0.223	1.05858e-13	MRPS18C	5.14e-07	5.33447	yes
ENSG00000114956	6.17295e-18	0.0552121	0.313	0.261	1.24916e-13	DGUOK	0.226672	1.21452	n.s.
ENSG00000162290	6.37633e-18	0.0900628	0.118	0.078	1.29031e-13	DCP1A	3.64e-24	12.5551	yes
ENSG00000134882	6.58581e-18	0.102227	0.173	0.124	1.33271e-13	UBAC2	6.09e-06	-4.70679	n.s.
ENSG00000052802	6.96725e-18	0.0805953	0.076	0.043	1.40989e-13	MSMO1	2.59e-11	7.25931	yes
ENSG00000160190	7.51593e-18	0.0550982	0.033	0.012	1.52092e-13	SLC37A1	4.2e-33	15.9512	yes
ENSG00000131236	7.79073e-18	0.0358486	0.26	0.218	1.57653e-13	CAP1	2.35e-09	6.39189	yes
ENSG00000104763	8.3128e-18	-0.134345	0.062	0.087	1.68218e-13	ASAH1	0.00627898	2.7843	n.s.
ENSG00000267654	8.31641e-18	0.0646984	0.025	0.008	1.68291e-13	RP11-973H7.4	1.57e-07	5.55472	yes
ENSG00000138814	8.75831e-18	-0.105679	0.038	0.06	1.77233e-13	PPP3CA	2.19e-16	-9.34798	yes
ENSG00000173960	8.99029e-18	0.0916662	0.104	0.066	1.81927e-13	UBXN2A	0.000551664	3.53722	n.s.
ENSG00000106399	9.01654e-18	0.104901	0.19	0.139	1.82459e-13	RPA3	3.49e-10	6.81058	yes
ENSG00000169045	9.10258e-18	-0.122594	0.156	0.174	1.842e-13	HNRNPH1	0.0478011	-1.99692	n.s.
ENSG00000241837	9.12075e-18	-0.1115	0.454	0.479	1.84567e-13	ATP5O	0.00434873	-2.91529	n.s.
ENSG00000103018	9.56934e-18	0.080693	0.146	0.104	1.93645e-13	CYB5B	9.47e-17	9.58858	yes
ENSG00000143384	1.10065e-17	0.104475	0.211	0.158	2.22728e-13	MCL1	1.72e-30	15.3695	yes
ENSG00000182718	1.10275e-17	0.0211742	0.178	0.142	2.23152e-13	ANXA2	1.01e-05	4.59273	n.s.
ENSG00000185825	1.13985e-17	0.0625785	0.163	0.123	2.3066e-13	BCAP31	0.135912	1.49996	n.s.
ENSG00000129538	1.1421e-17	-0.128622	0.001	0.011	2.31115e-13	RNASE1	5.98e-47	-22.9815	yes
ENSG00000110958	1.16846e-17	0.105311	0.492	0.42	2.3645e-13	PTGES3	0.052125	1.96062	n.s.
ENSG00000182054	1.1803e-17	0.0743468	0.053	0.026	2.38846e-13	IDH2	0.428899	-0.793716	n.s.
ENSG00000184988	1.19387e-17	0.0686655	0.059	0.031	2.41592e-13	TMEM106A	8.3e-21	11.5456	yes
ENSG00000185627	1.20505e-17	0.0726224	0.133	0.094	2.43854e-13	PSMD13	1.48e-15	9.01592	yes
ENSG00000198001	1.22924e-17	0.0929407	0.141	0.098	2.4875e-13	IRAK4	0.169284	1.38199	n.s.
ENSG00000198087	1.27916e-17	0.0752557	0.049	0.023	2.58852e-13	CD2AP	3.29e-08	5.86902	yes
ENSG00000168003	1.39166e-17	0.116185	0.173	0.123	2.81615e-13	SLC3A2	3.38e-30	14.7813	yes
ENSG00000141522	1.39715e-17	0.115885	0.347	0.281	2.82726e-13	ARHGDIA	1.14e-13	8.38906	yes
ENSG00000100325	1.41218e-17	0.0701536	0.114	0.078	2.85768e-13	ASCC2	0.0998404	1.65678	n.s.
ENSG00000100941	1.42339e-17	-0.0865741	0.358	0.358	2.88038e-13	PNN	0.00234561	-3.10066	n.s.
ENSG00000186827	1.49574e-17	0.307458	0.108	0.074	3.02678e-13	TNFRSF4	7.66e-38	17.9971	yes
ENSG00000168591	1.51532e-17	0.101438	0.135	0.091	3.06641e-13	TMUB2	4.47e-10	6.72565	yes
ENSG00000213402	1.70194e-17	0.05344	0.393	0.336	3.44405e-13	PTPRCAP	0.0043222	2.90165	n.s.
ENSG00000161570	1.74138e-17	-0.0578216	0.382	0.34	3.52385e-13	CCL5	0.0814423	1.75521	n.s.
ENSG00000142507	1.78169e-17	0.100613	0.277	0.218	3.60543e-13	PSMB6	4.22e-12	7.59945	yes
ENSG00000142864	1.85752e-17	0.12881	0.488	0.418	3.75889e-13	SERBP1	1.02e-11	7.43156	yes
ENSG00000151470	1.86635e-17	0.0479624	0.024	0.008	3.77674e-13	C4orf33	0.67036	-0.426642	n.s.
ENSG00000179950	1.88745e-17	0.063435	0.116	0.08	3.81944e-13	PUF60	1.94e-05	4.43102	n.s.
ENSG00000172123	1.93028e-17	0.0451221	0.023	0.007	3.90611e-13	SLFN12	0.11	1.60955	n.s.
ENSG00000185787	1.99446e-17	0.0828854	0.565	0.495	4.03599e-13	MORF4L1	0.000545513	3.54058	n.s.
ENSG00000186891	2.06199e-17	0.0942971	0.041	0.018	4.17264e-13	TNFRSF18	1.65e-29	14.5141	yes
ENSG00000184900	2.20335e-17	0.0913011	0.204	0.154	4.4587e-13	SUMO3	1.26e-06	5.07012	yes
ENSG00000196419	2.44141e-17	0.0492926	0.202	0.162	4.94043e-13	XRCC6	1.62e-07	5.52583	yes
ENSG00000184277	2.44598e-17	0.0780972	0.137	0.096	4.94968e-13	TM2D3	3.06e-11	7.25171	yes
ENSG00000247317	2.47061e-17	0.0398964	0.014	0.002	4.99954e-13	RP11-273G15.2	4.8e-13	8.20385	yes
ENSG00000110934	2.47426e-17	-0.142415	0.24	0.275	5.00692e-13	BIN2	1.72e-24	-12.5433	yes
ENSG00000213886	2.48869e-17	0.0308124	0.014	0.002	5.03611e-13	UBD	1.05e-27	15.3568	yes
ENSG00000159228	2.49846e-17	0.10244	0.086	0.051	5.05589e-13	CBR1	0.402494	0.840939	n.s.
ENSG00000172500	2.50874e-17	0.0816655	0.13	0.089	5.07669e-13	FIBP	0.000167018	3.87145	n.s.
ENSG00000130311	2.64656e-17	0.0650572	0.122	0.085	5.35559e-13	DDA1	0.00464721	2.87759	n.s.
ENSG00000135541	2.90615e-17	-0.122332	0.042	0.066	5.88089e-13	AHI1	0.00211651	-3.13274	n.s.
ENSG00000090273	2.90621e-17	0.0737444	0.215	0.167	5.88101e-13	NUDC	4.06e-07	5.32554	yes
ENSG00000151689	3.35634e-17	0.0581032	0.024	0.007	6.79189e-13	INPP1	1.42e-19	10.8942	yes
ENSG00000131943	3.43623e-17	0.0629335	0.041	0.018	6.95355e-13	C19orf12	8.38e-44	21.4074	yes
ENSG00000132780	3.6709e-17	0.0850472	0.156	0.112	7.42844e-13	NASP	2.7e-08	5.8983	yes
ENSG00000056558	3.75315e-17	0.111914	0.137	0.093	7.59486e-13	TRAF1	3.63e-27	13.8244	yes
ENSG00000163634	3.75881e-17	0.0965568	0.239	0.185	7.60633e-13	THOC7	0.131757	1.51648	n.s.
ENSG00000104412	3.8257e-17	0.0730042	0.066	0.036	7.74168e-13	EMC2	4.56e-14	8.41429	yes
ENSG00000143889	3.98017e-17	0.0845817	0.053	0.026	8.05427e-13	HNRNPLL	6.43e-06	4.69399	n.s.
ENSG00000065615	4.07285e-17	0.109208	0.107	0.067	8.24182e-13	CYB5R4	1.17e-11	7.41955	yes
ENSG00000121594	4.3675e-17	0.0401628	0.021	0.005	8.83808e-13	CD80	5.33e-48	23.9523	yes
ENSG00000242086	5.12206e-17	-0.142908	0.137	0.181	1.0365e-12	LINC00969	0.00328134	-2.99262	n.s.
ENSG00000141480	5.13241e-17	-0.130065	0.139	0.171	1.03859e-12	ARRB2	4.17e-23	-12.0114	yes
ENSG00000167460	5.38837e-17	0.0785393	0.109	0.072	1.09039e-12	TPM4	1.57e-23	12.2368	yes
ENSG00000173486	5.54699e-17	0.149531	0.281	0.22	1.12249e-12	FKBP2	8.77e-10	6.60331	yes
ENSG00000160446	5.55303e-17	0.0990786	0.148	0.103	1.12371e-12	ZDHHC12	2.28e-08	5.94285	yes
ENSG00000099341	5.55964e-17	0.0814323	0.253	0.2	1.12505e-12	PSMD8	4.07e-19	10.4325	yes
ENSG00000100568	5.62523e-17	0.0486028	0.154	0.118	1.13832e-12	VTI1B	0.424749	-0.800583	n.s.
ENSG00000165168	5.66451e-17	-0.185235	0.037	0.05	1.14627e-12	CYBB	0.00161659	-3.21947	n.s.
ENSG00000110108	6.06426e-17	0.0884207	0.105	0.068	1.22716e-12	TMEM109	0.191026	1.31406	n.s.
ENSG00000172466	6.16248e-17	0.0611259	0.181	0.14	1.24704e-12	ZNF24	9.27e-06	4.61147	n.s.
ENSG00000134248	6.35113e-17	0.0934156	0.335	0.273	1.28522e-12	LAMTOR5	4.22e-06	4.80492	n.s.
ENSG00000163463	6.38327e-17	0.102638	0.376	0.311	1.29172e-12	KRTCAP2	0.0986714	1.66258	n.s.
ENSG00000112249	6.518e-17	0.0671151	0.118	0.082	1.31898e-12	ASCC3	7.08e-10	6.62875	yes
ENSG00000222041	6.9549e-17	0.0724722	0.18	0.137	1.40739e-12	LINC00152	9.44e-10	6.57628	yes
ENSG00000168175	7.1029e-17	0.0749551	0.182	0.137	1.43734e-12	MAPK1IP1L	1.28e-25	13.3668	yes
ENSG00000267216	7.14169e-17	0.0705284	0.096	0.063	1.44519e-12	AC010642.1	0.796074	-0.25894	n.s.
ENSG00000122557	7.44053e-17	0.0797937	0.064	0.035	1.50566e-12	HERPUD2	3.72e-10	6.76517	yes
ENSG00000140379	7.65461e-17	0.222182	0.134	0.09	1.54899e-12	BCL2A1	9.08e-47	22.4838	yes
ENSG00000106948	7.8089e-17	-0.117599	0.178	0.193	1.58021e-12	AKNA	3.77e-08	-5.83326	yes
ENSG00000213865	7.84116e-17	0.097326	0.06	0.031	1.58674e-12	C8orf44	0.666688	-0.431627	n.s.
ENSG00000008517	7.93112e-17	0.205193	0.687	0.653	1.60494e-12	IL32	1.25e-13	8.23154	yes
ENSG00000117614	8.17656e-17	-0.088956	0.467	0.474	1.65461e-12	SYF2	0.00150694	-3.24093	n.s.
ENSG00000110172	8.79059e-17	0.0767918	0.099	0.064	1.77886e-12	CHORDC1	2.24e-10	6.85013	yes
ENSG00000159140	8.90355e-17	0.0712275	0.654	0.587	1.80172e-12	SON	0.0961645	1.67543	n.s.
ENSG00000114405	9.8211e-17	0.0504999	0.033	0.012	1.9874e-12	C3orf14	1.27e-18	10.2502	yes
ENSG00000163666	1.02244e-16	0.0189833	0.01	0.001	2.06901e-12	HESX1	6.81e-06	4.72786	n.s.
ENSG00000159111	1.07368e-16	0.0846709	0.121	0.083	2.1727e-12	MRPL10	0.567255	0.57349	n.s.
ENSG00000100242	1.12983e-16	-0.130463	0.068	0.107	2.28632e-12	SUN2	4.36e-18	-10.022	yes
ENSG00000049249	1.15454e-16	0.125243	0.04	0.017	2.33633e-12	TNFRSF9	9.19e-27	13.9729	yes
ENSG00000107262	1.16631e-16	0.0495526	0.035	0.015	2.36015e-12	BAG1	0.000897778	3.41436	n.s.
ENSG00000077420	1.19663e-16	-0.13532	0.111	0.147	2.4215e-12	APBB1IP	2.66e-19	-10.7807	yes
ENSG00000100442	1.22425e-16	0.0437621	0.127	0.095	2.47739e-12	FKBP3	0.762746	0.302475	n.s.
ENSG00000179010	1.23021e-16	0.116158	0.322	0.259	2.48945e-12	MRFAP1	1.75e-09	6.46079	yes
ENSG00000167553	1.23408e-16	0.0913589	0.097	0.06	2.49729e-12	TUBA1C	1.29e-28	14.6286	yes
ENSG00000114850	1.35744e-16	0.119151	0.231	0.175	2.74691e-12	SSR3	0.246787	-1.16316	n.s.
ENSG00000128989	1.37312e-16	0.0671112	0.157	0.116	2.77865e-12	ARPP19	0.000238724	3.78133	n.s.
ENSG00000100060	1.38686e-16	-0.118927	0.102	0.132	2.80645e-12	MFNG	1.3e-15	-9.05695	yes
ENSG00000118579	1.46609e-16	0.0616323	0.264	0.215	2.96678e-12	MED28	0.000807979	3.43125	n.s.
ENSG00000112576	1.49069e-16	0.0893905	0.235	0.184	3.01656e-12	CCND3	0.000133005	3.93162	n.s.
ENSG00000134049	1.50054e-16	0.0964037	0.212	0.161	3.0365e-12	IER3IP1	0.472978	0.719644	n.s.
ENSG00000117362	1.54453e-16	0.0805846	0.208	0.161	3.12552e-12	APH1A	0.00327473	2.99301	n.s.
ENSG00000109107	1.54979e-16	0.093028	0.112	0.074	3.13615e-12	ALDOC	0.283954	1.076	n.s.
ENSG00000165997	1.59316e-16	0.0735695	0.046	0.021	3.22391e-12	ARL5B	4.89e-23	12.0512	yes
ENSG00000197043	1.70897e-16	0.0760801	0.113	0.077	3.45828e-12	ANXA6	0.359347	0.919728	n.s.
ENSG00000196937	1.81589e-16	0.0842774	0.064	0.035	3.67464e-12	FAM3C	0.00197976	3.1538	n.s.
ENSG00000123975	1.89241e-16	0.0657893	0.055	0.029	3.82947e-12	CKS2	1.12e-26	13.3911	yes
ENSG00000006075	2.02016e-16	0.617711	0.322	0.29	4.08799e-12	CCL3	1.56e-49	24.9678	yes
ENSG00000136682	2.05775e-16	0.0861355	0.085	0.051	4.16407e-12	CBWD2	0.820726	-0.227269	n.s.
ENSG00000136942	2.07041e-16	-0.0598146	0.981	0.987	4.18969e-12	RPL35	0.00139778	-3.26126	n.s.
ENSG00000163735	2.2027e-16	-0.358618	0.007	0.024	4.45738e-12	CXCL5	1.11e-23	12.2511	no
ENSG00000163412	2.26157e-16	0.0787549	0.052	0.026	4.57651e-12	EIF4E3	1.04e-14	8.7363	yes
ENSG00000177700	2.28272e-16	-0.115687	0.341	0.359	4.61931e-12	POLR2L	0.12334	-1.55038	n.s.
ENSG00000182162	2.34964e-16	-0.117309	0.048	0.079	4.75473e-12	P2RY8	1.9e-19	-10.5679	yes
ENSG00000143799	2.35549e-16	0.0876156	0.166	0.121	4.76657e-12	PARP1	0.795225	0.26007	n.s.
ENSG00000197223	2.40539e-16	0.0642097	0.14	0.102	4.86754e-12	C1D	0.00015222	3.90092	n.s.
ENSG00000107960	2.41745e-16	0.0726593	0.084	0.053	4.89195e-12	OBFC1	3.04e-14	8.55468	yes
ENSG00000171960	2.44329e-16	0.0463045	0.066	0.042	4.94423e-12	PPIH	0.000144464	3.90942	n.s.
ENSG00000101842	2.50782e-16	-0.0459005	0.004	0.017	5.07482e-12	VSIG1	8.36e-21	-11.0799	yes
ENSG00000129128	2.53802e-16	0.0929533	0.169	0.124	5.13593e-12	SPCS3	0.798207	0.256192	n.s.
ENSG00000127922	2.61771e-16	0.0951295	0.332	0.271	5.2972e-12	SHFM1	1.79e-09	6.49658	yes
ENSG00000135778	3.11204e-16	0.0745952	0.066	0.036	6.29753e-12	NTPCR	0.00826496	2.68054	n.s.
ENSG00000067900	3.16681e-16	0.0600652	0.194	0.153	6.40835e-12	ROCK1	0.844609	-0.196371	n.s.
ENSG00000197061	3.1869e-16	-0.14881	0.236	0.281	6.449e-12	HIST1H4C	1.28e-14	-8.74436	yes
ENSG00000170633	3.25886e-16	0.0690724	0.087	0.056	6.59464e-12	RNF34	1.31e-23	12.1789	yes
ENSG00000134545	3.2769e-16	0.183668	0.079	0.047	6.63113e-12	KLRC1	7.17e-06	4.66653	n.s.
ENSG00000130811	3.31568e-16	-0.0910503	0.507	0.519	6.70961e-12	EIF3G	2.79e-05	-4.33921	n.s.
ENSG00000198586	3.47326e-16	-0.125099	0.087	0.119	7.02849e-12	TLK1	2.27e-05	-4.39326	n.s.
ENSG00000135452	3.65856e-16	0.04783	0.074	0.048	7.40346e-12	TSPAN31	4e-14	8.48445	yes
ENSG00000092203	3.74011e-16	0.0967289	0.236	0.182	7.56849e-12	TOX4	5.31e-23	11.9466	yes
ENSG00000121716	3.85724e-16	0.0106968	0.121	0.099	7.80552e-12	PILRB	0.508661	0.662768	n.s.
ENSG00000117899	3.94255e-16	0.0786308	0.161	0.118	7.97815e-12	MESDC2	3.34e-16	9.2929	yes
ENSG00000149357	4.20162e-16	-0.00900081	0.245	0.221	8.50239e-12	LAMTOR1	0.503629	-0.670548	n.s.
ENSG00000100906	4.40674e-16	0.195237	0.204	0.152	8.91748e-12	NFKBIA	4.92e-46	21.7728	yes
ENSG00000071462	4.48845e-16	0.0396897	0.136	0.105	9.08283e-12	WBSCR22	0.000240059	3.77178	n.s.
ENSG00000171860	4.65948e-16	0.0793359	0.044	0.02	9.42893e-12	C3AR1	4.29e-22	11.6399	yes
ENSG00000117318	4.70451e-16	-0.144322	0.047	0.075	9.52004e-12	ID3	0.172961	-1.36985	n.s.
ENSG00000188820	4.73716e-16	0.0705096	0.026	0.009	9.58611e-12	FAM26F	6.17e-35	16.9574	yes
ENSG00000168685	4.75887e-16	-0.165422	0.387	0.436	9.63004e-12	IL7R	0.333697	-0.970333	n.s.
ENSG00000102794	4.79721e-16	0.159588	0.036	0.016	9.70763e-12	IRG1	5.54e-68	35.3631	yes
ENSG00000171865	4.90974e-16	0.0908594	0.112	0.074	9.93535e-12	RNASEH1	0.00112439	3.33597	n.s.
ENSG00000212907	4.92365e-16	-0.118934	0.411	0.439	9.96349e-12	MT-ND4L	1.73e-08	-5.9898	yes
ENSG00000103351	4.97986e-16	0.0900562	0.09	0.056	1.00772e-11	CLUAP1	6.82e-16	9.19106	yes
ENSG00000100852	5.09554e-16	0.0882279	0.094	0.059	1.03113e-11	ARHGAP5	0.00898867	2.65004	n.s.
ENSG00000172159	5.19698e-16	0.0358127	0.012	0.001	1.05166e-11	FRMD3	4.75e-19	10.5135	yes
ENSG00000151461	5.27245e-16	0.0757328	0.297	0.243	1.06693e-11	UPF2	0.510914	0.659187	n.s.
ENSG00000143256	5.35585e-16	0.104758	0.229	0.175	1.08381e-11	PFDN2	1.25e-15	9.04297	yes
ENSG00000222017	5.57914e-16	0.03273	0.007	0	1.129e-11	AC011997.1	1.6e-17	9.79671	yes
ENSG00000151327	5.58681e-16	0.114245	0.159	0.113	1.13055e-11	FAM177A1	1.22e-42	20.3498	yes
ENSG00000163882	5.63875e-16	0.0775557	0.12	0.082	1.14106e-11	POLR2H	0.0689618	1.83308	n.s.
ENSG00000197747	5.66308e-16	-0.126493	0.566	0.607	1.14598e-11	S100A10	0.951187	0.061329	n.s.
ENSG00000086504	5.93702e-16	0.0687388	0.119	0.083	1.20142e-11	MRPL28	1.02e-11	7.4322	yes
ENSG00000106682	6.40986e-16	0.0721763	0.289	0.237	1.2971e-11	EIF4H	4.64e-08	5.80479	yes
ENSG00000163874	6.55876e-16	0.0879832	0.096	0.061	1.32723e-11	ZC3H12A	3.16e-59	28.5778	yes
ENSG00000272211	6.59658e-16	-0.128868	0.085	0.113	1.33488e-11	RP11-347P5.1	NA	NA	NA
ENSG00000174500	6.82723e-16	0.0847878	0.052	0.026	1.38156e-11	GCSAM	1.66e-05	4.46431	n.s.
ENSG00000188186	7.47338e-16	-0.0760968	0.357	0.363	1.51231e-11	LAMTOR4	2.66e-07	-5.42384	yes
ENSG00000143570	7.58835e-16	0.0564683	0.112	0.078	1.53558e-11	SLC39A1	2.97e-22	11.6448	yes
ENSG00000111615	7.64913e-16	0.0807598	0.128	0.089	1.54788e-11	KRR1	0.00233329	3.10185	n.s.
ENSG00000230055	7.65824e-16	0.0511756	0.054	0.031	1.54972e-11	CISD3	0.0942663	1.68501	n.s.
ENSG00000165272	8.00002e-16	-0.0895802	0.025	0.049	1.61888e-11	AQP3	3.22e-21	-11.2552	yes
ENSG00000151092	8.07952e-16	0.0652792	0.11	0.076	1.63497e-11	NGLY1	0.279138	1.08653	n.s.
ENSG00000114353	8.32534e-16	-0.0578349	0.131	0.128	1.68472e-11	GNAI2	0.00222574	-3.11737	n.s.
ENSG00000002919	8.42111e-16	0.0701345	0.053	0.027	1.7041e-11	SNX11	1.01e-08	6.10539	yes
ENSG00000135046	8.65381e-16	0.156009	0.46	0.401	1.75119e-11	ANXA1	0.121892	1.55645	n.s.
ENSG00000138757	9.19399e-16	0.0644515	0.216	0.171	1.8605e-11	G3BP2	6.85e-11	7.15141	yes
ENSG00000247095	9.27895e-16	0.0968201	0.105	0.068	1.87769e-11	MIR210HG	0.000464653	3.59404	n.s.
ENSG00000102172	9.39694e-16	0.0595776	0.155	0.118	1.90157e-11	SMS	4.06e-06	4.80052	n.s.
ENSG00000127528	9.81345e-16	-0.0690473	0.013	0.032	1.98585e-11	KLF2	2.67e-27	-13.7322	yes
ENSG00000161057	1.0685e-15	0.0765899	0.116	0.08	2.16221e-11	PSMC2	1.32e-20	11.0101	yes
ENSG00000198677	1.14922e-15	0.0873938	0.156	0.113	2.32557e-11	TTC37	0.624856	0.490089	n.s.
ENSG00000130489	1.15708e-15	0.0832491	0.062	0.034	2.34146e-11	SCO2	2.82e-09	6.53449	yes
ENSG00000163875	1.19487e-15	-0.123261	0.225	0.259	2.41794e-11	MEAF6	1.02e-12	-7.85661	yes
ENSG00000115286	1.20375e-15	0.0405671	0.19	0.155	2.43591e-11	NDUFS7	0.174523	-1.36505	n.s.
ENSG00000125652	1.22349e-15	-0.10149	0.191	0.216	2.47585e-11	ALKBH7	3.67e-11	-7.19451	yes
ENSG00000164031	1.2359e-15	0.0470433	0.151	0.116	2.50097e-11	DNAJB14	0.184954	1.33231	n.s.
ENSG00000145675	1.2867e-15	-0.158553	0.115	0.143	2.60376e-11	PIK3R1	2.25e-10	-6.85424	yes
ENSG00000185722	1.30063e-15	0.095862	0.083	0.05	2.63195e-11	ANKFY1	4.46e-10	6.85532	yes
ENSG00000087502	1.36203e-15	0.0980914	0.201	0.151	2.7562e-11	ERGIC2	0.0113342	2.56693	n.s.
ENSG00000242574	1.37183e-15	-0.0939011	0.042	0.051	2.77604e-11	HLA-DMB	1.53e-30	-14.9295	yes
ENSG00000143436	1.37212e-15	0.0175	0.162	0.136	2.77662e-11	MRPL9	0.010177	2.60646	n.s.
ENSG00000155660	1.46268e-15	0.114185	0.112	0.073	2.95987e-11	PDIA4	1.45e-13	8.20597	yes
ENSG00000143443	1.51178e-15	-0.13621	0.101	0.128	3.05923e-11	C1orf56	1.23e-24	-12.8378	yes
ENSG00000129277	1.63338e-15	0.676083	0.292	0.24	3.3053e-11	CCL4	6.7e-43	21.1488	yes
ENSG00000180964	1.71493e-15	-0.119189	0.133	0.164	3.47033e-11	TCEAL8	2.14e-12	-7.7496	yes
ENSG00000152944	1.78366e-15	0.0470062	0.07	0.045	3.60941e-11	MED21	0.118083	1.57291	n.s.
ENSG00000169554	1.79257e-15	-0.058543	0.105	0.097	3.62745e-11	ZEB2	0.898072	0.128337	n.s.
ENSG00000128590	1.802e-15	0.14111	0.173	0.127	3.64653e-11	DNAJB9	1.93e-12	7.74079	yes
ENSG00000166340	1.82881e-15	-0.131395	0.119	0.15	3.70078e-11	TPP1	2.23e-06	-4.96057	n.s.
ENSG00000232855	1.83781e-15	0.0590106	0.022	0.007	3.71899e-11	AF131217.1	1.29e-07	5.57141	yes
ENSG00000112531	1.88005e-15	0.0799557	0.088	0.055	3.80446e-11	QKI	0.106247	1.62598	n.s.
ENSG00000134575	1.9044e-15	0.0695233	0.041	0.019	3.85373e-11	ACP2	9.36e-38	18.5522	yes
ENSG00000079332	1.96029e-15	0.0785333	0.143	0.104	3.96684e-11	SAR1A	7.63e-11	7.06011	yes
ENSG00000007168	1.99329e-15	0.0603791	0.179	0.139	4.03362e-11	PAFAH1B1	0.00600933	2.7908	n.s.
ENSG00000135390	2.00103e-15	-0.0658316	0.729	0.726	4.04929e-11	ATP5G2	0.0118794	-2.5499	n.s.
ENSG00000272463	2.04075e-15	0.0567223	0.028	0.01	4.12966e-11	RP11-532F6.3	NA	NA	NA
ENSG00000136522	2.05279e-15	0.0516815	0.131	0.097	4.15404e-11	MRPL47	0.0036656	2.95812	n.s.
ENSG00000136490	2.06348e-15	-0.127761	0.496	0.538	4.17567e-11	LIMD2	0.0370574	-2.10587	n.s.
ENSG00000140374	2.19515e-15	0.0936542	0.127	0.087	4.4421e-11	ETFA	1.73e-05	4.45873	n.s.
ENSG00000144224	2.20717e-15	0.101835	0.341	0.28	4.46643e-11	UBXN4	2.45e-06	4.92615	n.s.
ENSG00000170340	2.22714e-15	0.0459056	0.026	0.009	4.50684e-11	B3GNT2	4.01e-20	10.8159	yes
ENSG00000106028	2.25226e-15	0.0523132	0.359	0.307	4.55768e-11	SSBP1	0.000132038	3.93475	n.s.
ENSG00000163486	2.26283e-15	0.0374502	0.029	0.013	4.57906e-11	SRGAP2	0.00046126	3.61154	n.s.
ENSG00000134825	2.4512e-15	0.117235	0.553	0.488	4.96025e-11	TMEM258	0.0332177	2.15227	n.s.
ENSG00000204899	2.47621e-15	0.0854824	0.128	0.088	5.01086e-11	MZT1	9.75e-09	6.10651	yes
ENSG00000175334	2.52619e-15	0.0357567	0.225	0.188	5.11201e-11	BANF1	0.100456	1.65378	n.s.
ENSG00000198015	2.59187e-15	0.0853248	0.116	0.079	5.24492e-11	MRPL42	0.000352228	3.6655	n.s.
ENSG00000115234	2.66429e-15	0.0607878	0.162	0.124	5.39146e-11	SNX17	0.113045	1.59482	n.s.
ENSG00000165929	2.74093e-15	-0.128651	0.097	0.135	5.54655e-11	TC2N	5e-08	-5.77107	yes
ENSG00000144802	2.93119e-15	0.0917211	0.102	0.066	5.93155e-11	NFKBIZ	3.35e-28	14.8646	yes
ENSG00000106591	2.94556e-15	0.0651612	0.145	0.109	5.96064e-11	MRPL32	9.38e-11	7.01927	yes
ENSG00000104979	3.08133e-15	-0.0918374	0.514	0.529	6.23537e-11	C19orf53	0.311566	-1.01568	n.s.
ENSG00000065809	3.09163e-15	0.060846	0.251	0.205	6.25622e-11	FAM107B	7.13e-08	5.69534	yes
ENSG00000167088	3.15688e-15	0.108491	0.258	0.203	6.38826e-11	SNRPD1	2.13e-11	7.31438	yes
ENSG00000165916	3.23933e-15	0.100538	0.176	0.13	6.5551e-11	PSMC3	1.99e-27	13.7862	yes
ENSG00000178980	3.29391e-15	-0.107719	0.224	0.245	6.66556e-11	SEPW1	0.0878047	1.71951	n.s.
ENSG00000166333	3.47768e-15	0.0871647	0.122	0.083	7.03743e-11	ILK	0.0408568	2.06524	n.s.
ENSG00000101166	3.54588e-15	0.0431681	0.135	0.103	7.17544e-11	SLMO2	1.62e-06	5.0146	n.s.
ENSG00000150337	3.57685e-15	0.0721353	0.023	0.008	7.23811e-11	FCGR1A	5.17e-28	14.1578	yes
ENSG00000065978	3.59225e-15	-0.0918807	0.188	0.199	7.26927e-11	YBX1	0.000210412	-3.80755	n.s.
ENSG00000204257	3.70275e-15	-0.106538	0.077	0.079	7.49289e-11	HLA-DMA	1.51e-22	-11.7652	yes
ENSG00000183617	3.71185e-15	0.0649018	0.226	0.182	7.51131e-11	MRPL54	0.563884	0.578484	n.s.
ENSG00000128383	3.76193e-15	0.107302	0.025	0.009	7.61263e-11	APOBEC3A	6.97e-16	9.66037	yes
ENSG00000103978	3.94973e-15	0.0755614	0.128	0.091	7.99268e-11	TMEM87A	1.36e-06	5.05464	n.s.
ENSG00000010244	4.1235e-15	0.0550257	0.253	0.209	8.34432e-11	ZNF207	7.58e-12	7.60183	yes
ENSG00000079246	4.22991e-15	0.0773448	0.264	0.213	8.55965e-11	XRCC5	4.33e-05	4.22444	n.s.
ENSG00000113368	4.30714e-15	0.0296484	0.049	0.03	8.71594e-11	LMNB1	2.76e-27	14.1516	yes
ENSG00000117410	4.3412e-15	0.0581503	0.211	0.168	8.78484e-11	ATP6V0B	0.00110132	3.3374	n.s.
ENSG00000141741	4.54246e-15	0.054914	0.195	0.155	9.19212e-11	MIEN1	2.48e-10	6.83222	yes
ENSG00000069345	4.54872e-15	0.0670887	0.142	0.105	9.20479e-11	DNAJA2	1.12e-07	5.60011	yes
ENSG00000168066	4.74133e-15	-0.0916654	0.345	0.36	9.59456e-11	SF1	0.878942	-0.152594	n.s.
ENSG00000127914	4.79492e-15	-0.110235	0.278	0.296	9.70301e-11	AKAP9	0.034796	-2.13179	n.s.
ENSG00000130402	4.80979e-15	0.0123858	0.12	0.097	9.7331e-11	ACTN4	4.15e-05	4.24599	n.s.
ENSG00000166598	5.12445e-15	0.127579	0.285	0.227	1.03698e-10	HSP90B1	4.88e-05	4.19537	n.s.
ENSG00000182885	5.63554e-15	0.0527061	0.015	0.003	1.14041e-10	GPR97	2.37e-30	14.9113	yes
ENSG00000184983	5.66261e-15	0.0761996	0.277	0.225	1.14588e-10	NDUFA6	5.94e-06	4.71148	n.s.
ENSG00000171135	5.74975e-15	0.0763424	0.174	0.131	1.16352e-10	JAGN1	1.56e-06	5.02173	n.s.
ENSG00000136280	5.82105e-15	-0.100091	0.065	0.086	1.17795e-10	CCM2	4.45e-18	-10.0266	yes
ENSG00000163823	5.96792e-15	0.104806	0.042	0.02	1.20767e-10	CCR1	1.58e-21	12.384	yes
ENSG00000196230	5.99625e-15	0.139619	0.413	0.357	1.2134e-10	TUBB	9.83e-19	10.2834	yes
ENSG00000111237	6.04038e-15	0.0654104	0.206	0.163	1.22233e-10	VPS29	0.37812	0.88429	n.s.
ENSG00000091317	6.39401e-15	0.0911226	0.212	0.164	1.29389e-10	CMTM6	4.15e-09	6.28682	yes
ENSG00000182196	6.42303e-15	0.057061	0.391	0.337	1.29976e-10	ARL6IP4	0.114452	-1.58885	n.s.
ENSG00000178913	6.50448e-15	0.0173258	0.345	0.305	1.31625e-10	TAF7	0.579486	0.555476	n.s.
ENSG00000196072	6.67258e-15	0.0733743	0.179	0.137	1.35026e-10	BLOC1S2	1.26e-07	5.57808	yes
ENSG00000155287	6.69176e-15	0.0522025	0.027	0.01	1.35415e-10	SLC25A28	1.07e-17	9.97969	yes
ENSG00000162704	6.70017e-15	0.0858421	0.421	0.358	1.35585e-10	ARPC5	0.000230153	3.7837	n.s.
ENSG00000131669	6.71047e-15	0.249439	0.146	0.108	1.35793e-10	NINJ1	1.45e-37	18.0638	yes
ENSG00000123384	6.92354e-15	-0.0470265	0.005	0.018	1.40105e-10	LRP1	2.46e-24	-13.2393	yes
ENSG00000135211	6.93077e-15	0.0797309	0.083	0.051	1.40251e-10	TMEM60	3.84e-05	4.26249	n.s.
ENSG00000113558	6.94917e-15	0.0796948	0.596	0.531	1.40623e-10	SKP1	0.0055858	2.81704	n.s.
ENSG00000038210	7.00428e-15	0.0627579	0.046	0.023	1.41739e-10	PI4K2B	7.21e-14	8.48942	yes
ENSG00000148908	7.08738e-15	-0.113714	0.341	0.372	1.4342e-10	RGS10	1.9e-13	-8.18173	yes
ENSG00000170345	7.20778e-15	-0.200629	0.031	0.055	1.45857e-10	FOS	6.34e-22	-11.6092	yes
ENSG00000102471	7.22646e-15	0.0472341	0.024	0.008	1.46235e-10	NDFIP2	7.85e-37	18.2957	yes
ENSG00000146007	7.6598e-15	0.0386058	0.241	0.201	1.55004e-10	ZMAT2	0.0841172	1.74015	n.s.
ENSG00000163866	8.25942e-15	0.081962	0.157	0.115	1.67138e-10	SMIM12	8.2e-13	7.89417	yes
ENSG00000106245	8.38617e-15	0.0723742	0.207	0.163	1.69703e-10	BUD31	5.22e-12	7.56618	yes
ENSG00000169519	8.91761e-15	0.0623031	0.048	0.025	1.80457e-10	METTL15	0.987085	-0.0162176	n.s.
ENSG00000151150	9.35499e-15	0.109105	0.108	0.071	1.89308e-10	ANK3	1.5e-15	9.04073	yes
ENSG00000106615	9.53849e-15	0.0769417	0.096	0.062	1.93021e-10	RHEB	1e-23	12.266	yes
ENSG00000105701	1.02999e-14	0.0772783	0.394	0.335	2.08429e-10	FKBP8	0.578671	-0.556646	n.s.
ENSG00000115350	1.03191e-14	0.0970101	0.198	0.149	2.08816e-10	POLE4	0.188176	1.32258	n.s.
ENSG00000163346	1.0405e-14	-0.132964	0.148	0.186	2.10555e-10	PBXIP1	8.26e-20	-10.7323	yes
ENSG00000115520	1.0489e-14	0.0580014	0.169	0.132	2.12255e-10	COQ10B	7.93e-27	13.4352	yes
ENSG00000114796	1.07757e-14	-0.120298	0.07	0.104	2.18057e-10	KLHL24	8.72e-05	-4.04404	n.s.
ENSG00000172785	1.16232e-14	0.0786492	0.095	0.062	2.35206e-10	CBWD1	0.999185	-0.00102365	n.s.
ENSG00000090263	1.22754e-14	0.0642258	0.202	0.16	2.48406e-10	MRPS33	7.31e-07	5.19695	yes
ENSG00000149923	1.26544e-14	0.0438675	0.198	0.162	2.56075e-10	PPP4C	1.74e-05	4.45398	n.s.
ENSG00000141002	1.28879e-14	-0.0848369	0.324	0.327	2.60799e-10	TCF25	0.0014572	-3.24855	n.s.
ENSG00000078401	1.30192e-14	0.0513086	0.015	0.003	2.63457e-10	EDN1	1.29e-47	22.3897	yes
ENSG00000153879	1.36263e-14	0.0560599	0.053	0.029	2.75741e-10	CEBPG	0.156525	-1.42462	n.s.
ENSG00000115306	1.36844e-14	-0.0900938	0.031	0.055	2.76918e-10	SPTBN1	3.2e-15	-8.88053	yes
ENSG00000184014	1.37175e-14	0.0787093	0.065	0.037	2.77588e-10	DENND5A	4.72e-32	15.559	yes
ENSG00000125676	1.51455e-14	0.0535365	0.198	0.158	3.06484e-10	THOC2	0.881598	0.149221	n.s.
ENSG00000238045	1.56623e-14	0.0317287	0.018	0.006	3.16942e-10	AC009133.14	0.854494	0.183758	n.s.
ENSG00000177156	1.56734e-14	-0.00787972	0.16	0.138	3.17166e-10	TALDO1	7.05e-05	4.1075	n.s.
ENSG00000101236	1.58204e-14	0.071959	0.06	0.033	3.20143e-10	RNF24	0.000186406	3.85034	n.s.
ENSG00000084072	1.59734e-14	0.0250211	0.11	0.086	3.23237e-10	PPIE	0.0756662	-1.78997	n.s.
ENSG00000167851	1.69947e-14	-0.0337532	0.045	0.041	3.43906e-10	CD300A	6.22e-09	-6.20017	yes
ENSG00000019169	1.70406e-14	-0.0435432	0.001	0.01	3.44835e-10	MARCO	6.83e-05	4.11216	n.s.
ENSG00000089693	1.73189e-14	0.0484555	0.18	0.144	3.50466e-10	MLF2	0.00329369	2.99108	n.s.
ENSG00000173163	1.75483e-14	0.062584	0.097	0.066	3.55107e-10	COMMD1	0.0180836	2.39245	n.s.
ENSG00000187735	1.81645e-14	0.0852272	0.332	0.276	3.67576e-10	TCEA1	0.479756	-0.708626	n.s.
ENSG00000188021	1.93898e-14	0.0813359	0.056	0.03	3.92371e-10	UBQLN2	9.07e-19	10.3186	yes
ENSG00000087191	1.9921e-14	0.0387483	0.21	0.176	4.03121e-10	PSMC5	2.61e-10	6.8226	yes
ENSG00000103257	2.03039e-14	0.0679078	0.055	0.03	4.10869e-10	SLC7A5	4.61e-51	24.0062	yes
ENSG00000112079	2.15223e-14	-0.116009	0.058	0.088	4.35526e-10	STK38	1.33e-36	-17.5172	yes
ENSG00000126457	2.18513e-14	0.0821471	0.154	0.114	4.42182e-10	PRMT1	6.46e-10	6.69762	yes
ENSG00000107819	2.20645e-14	-0.102373	0.044	0.073	4.46496e-10	SFXN3	2.24e-13	-8.1319	yes
ENSG00000137692	2.29477e-14	0.0471582	0.08	0.054	4.6437e-10	DCUN1D5	1.16e-14	8.65629	yes
ENSG00000184922	2.30637e-14	-0.1168	0.09	0.117	4.66717e-10	FMNL1	0.0577477	-1.91362	n.s.
ENSG00000090621	2.32009e-14	-0.0823127	0.039	0.059	4.69494e-10	PABPC4	1.19e-27	-13.7655	yes
ENSG00000172493	2.32853e-14	0.0829854	0.066	0.037	4.71201e-10	AFF1	5.91e-16	9.1843	yes
ENSG00000080345	2.38645e-14	0.0842815	0.142	0.102	4.82923e-10	RIF1	0.000148331	3.90247	n.s.
ENSG00000079739	2.40287e-14	0.0687204	0.087	0.057	4.86244e-10	PGM1	0.299575	1.04186	n.s.
ENSG00000230989	2.40641e-14	0.0615686	0.164	0.126	4.8696e-10	HSBP1	0.0532438	1.94994	n.s.
ENSG00000204472	2.48212e-14	-0.158368	0.062	0.091	5.02282e-10	AIF1	5.36e-21	-11.5024	yes
ENSG00000137815	2.54011e-14	0.0610954	0.271	0.225	5.14017e-10	RTF1	0.00203542	3.14553	n.s.
ENSG00000170348	2.55443e-14	0.111873	0.186	0.138	5.16915e-10	TMED10	2.53e-05	-4.36123	n.s.
ENSG00000112149	2.62251e-14	0.198922	0.139	0.1	5.3069e-10	CD83	2.6e-40	19.0108	yes
ENSG00000128463	2.63902e-14	0.0553181	0.171	0.133	5.34031e-10	EMC4	1.31e-06	5.06145	yes
ENSG00000088986	2.66502e-14	-0.122706	0.213	0.237	5.39293e-10	DYNLL1	1.29e-10	6.95943	no
ENSG00000184009	2.72583e-14	-0.0695252	0.548	0.609	5.516e-10	ACTG1	8.01e-11	7.0458	no
ENSG00000126698	2.77106e-14	0.0256424	0.289	0.25	5.60751e-10	DNAJC8	4.3e-08	5.80897	yes
ENSG00000205364	2.80203e-14	0.137219	0.025	0.009	5.67019e-10	MT1M	2.51e-27	16.256	yes
ENSG00000233975	2.87307e-14	0.0306675	0.01	0.001	5.81395e-10	RP11-288L9.1	6.44e-14	8.45341	yes
ENSG00000162972	2.94426e-14	0.0658582	0.048	0.025	5.958e-10	C2orf47	1.24e-15	9.15687	yes
ENSG00000111276	2.97311e-14	-0.121022	0.117	0.154	6.0164e-10	CDKN1B	7.21e-10	-6.63742	yes
ENSG00000124688	3.00378e-14	0.0662078	0.063	0.037	6.07845e-10	MAD2L1BP	5.61e-11	7.21411	yes
ENSG00000089157	3.00825e-14	-0.0799811	0.944	0.95	6.0875e-10	RPLP0	0.00542855	-2.82537	n.s.
ENSG00000130487	3.43407e-14	0.0440402	0.017	0.004	6.94918e-10	KLHDC7B	2.1e-36	18.3505	yes
ENSG00000232442	3.53417e-14	-0.105352	0.05	0.076	7.15174e-10	CTD-3184A7.4	1.84e-23	-12.1145	yes
ENSG00000028116	3.57881e-14	0.0434322	0.046	0.025	7.24208e-10	VRK2	2.94e-11	7.27379	yes
ENSG00000168496	3.67799e-14	0.0304263	0.031	0.015	7.44279e-10	FEN1	2.03e-15	9.06458	yes
ENSG00000158869	3.69676e-14	0.404552	0.172	0.134	7.48077e-10	FCER1G	1.41e-28	14.3173	yes
ENSG00000124762	3.7109e-14	0.142667	0.088	0.056	7.50937e-10	CDKN1A	1.1e-31	15.4305	yes
ENSG00000125637	3.71112e-14	0.0536857	0.062	0.038	7.50982e-10	PSD4	0.190609	1.31525	n.s.
ENSG00000099203	3.90609e-14	0.0359693	0.06	0.038	7.90437e-10	TMED1	4.43e-11	7.16219	yes
ENSG00000142961	4.03512e-14	0.0445819	0.029	0.012	8.16547e-10	MOB3C	3.89e-23	12.3183	yes
ENSG00000154814	4.05395e-14	-0.103539	0.061	0.089	8.20357e-10	OXNAD1	2.7e-15	-9.05557	yes
ENSG00000107020	4.28338e-14	0.0795661	0.122	0.086	8.66785e-10	PLGRKT	1.44e-33	16.4017	yes
ENSG00000165678	4.30647e-14	0.0444987	0.239	0.201	8.71457e-10	GHITM	2.01e-11	7.30602	yes
ENSG00000128394	4.31659e-14	0.0456553	0.029	0.013	8.73505e-10	APOBEC3F	1.38e-24	13.0804	yes
ENSG00000166801	4.43574e-14	0.0600923	0.091	0.062	8.97617e-10	FAM111A	0.00181433	-3.1811	n.s.
ENSG00000065135	4.43635e-14	0.0556966	0.102	0.072	8.97739e-10	GNAI3	2.38e-13	8.11578	yes
ENSG00000130164	4.49178e-14	0.0707222	0.077	0.048	9.08957e-10	LDLR	1.06e-07	5.6132	yes
ENSG00000086619	4.59144e-14	0.0916864	0.133	0.094	9.29124e-10	ERO1LB	0.624341	0.490809	n.s.
ENSG00000143368	4.67201e-14	0.0471261	0.113	0.083	9.45427e-10	SF3B4	3.03e-06	4.86922	n.s.
ENSG00000254087	4.81351e-14	0.0640387	0.067	0.04	9.74062e-10	LYN	1.54e-20	11.0707	yes
ENSG00000133639	4.88488e-14	-0.132217	0.358	0.392	9.88505e-10	BTG1	0.780501	0.279299	n.s.
ENSG00000112335	4.98958e-14	0.0566935	0.128	0.095	1.00969e-09	SNX3	0.240581	1.17869	n.s.
ENSG00000198818	5.09767e-14	0.0724768	0.135	0.097	1.03156e-09	SFT2D1	0.0064524	2.7667	n.s.
ENSG00000105220	5.1802e-14	0.0817137	0.2	0.156	1.04827e-09	GPI	0.217033	-1.24013	n.s.
ENSG00000102699	5.19535e-14	0.0612316	0.065	0.039	1.05133e-09	PARP4	0.117072	-1.57725	n.s.
ENSG00000126653	5.33641e-14	0.0884351	0.203	0.157	1.07988e-09	NSRP1	0.0351287	2.1287	n.s.
ENSG00000178381	5.39412e-14	0.06217	0.09	0.06	1.09155e-09	ZFAND2A	8.87e-06	4.61661	n.s.
ENSG00000164430	5.49839e-14	0.0434063	0.032	0.014	1.11265e-09	MB21D1	1.02e-16	9.70629	yes
ENSG00000092964	5.98829e-14	-0.0837721	0.043	0.056	1.21179e-09	DPYSL2	1.94e-19	-10.6421	yes
ENSG00000118816	6.22098e-14	0.0973891	0.381	0.321	1.25888e-09	CCNI	2.17e-14	-8.63874	no
ENSG00000111679	6.41929e-14	0.0907406	0.111	0.075	1.29901e-09	PTPN6	1.3e-07	5.5697	yes
ENSG00000173575	6.45469e-14	-0.0450262	0.318	0.307	1.30617e-09	CHD2	0.885553	0.1442	n.s.
ENSG00000187210	6.69908e-14	0.0260679	0.021	0.008	1.35563e-09	GCNT1	0.00519396	2.84529	n.s.
ENSG00000162385	6.83677e-14	0.0571273	0.204	0.164	1.38349e-09	MAGOH	1.66e-10	6.94967	yes
ENSG00000205352	6.86417e-14	0.095935	0.441	0.378	1.38903e-09	PRR13	0.000396609	3.63906	n.s.
ENSG00000143669	7.20677e-14	0.0549337	0.164	0.128	1.45836e-09	LYST	0.370686	0.898234	n.s.
ENSG00000131495	7.22646e-14	-0.0191712	0.272	0.25	1.46235e-09	NDUFA2	0.563533	-0.57901	n.s.
ENSG00000115232	7.2821e-14	-0.121373	0.108	0.129	1.47361e-09	ITGA4	1.2e-13	-8.30837	yes
ENSG00000127152	7.28641e-14	-0.1257	0.12	0.163	1.47448e-09	BCL11B	4.53e-06	-4.77505	n.s.
ENSG00000185624	7.32332e-14	0.0920301	0.132	0.094	1.48195e-09	P4HB	1.55e-06	5.0477	n.s.
ENSG00000171159	8.32996e-14	-0.0870997	0.317	0.331	1.68565e-09	C9orf16	0.00952986	-2.62921	n.s.
ENSG00000033178	8.51953e-14	0.0730387	0.12	0.085	1.72401e-09	UBA6	9.8e-10	6.5716	yes
ENSG00000073737	9.25734e-14	-0.024651	0.001	0.009	1.87331e-09	DHRS9	0.000308878	-3.70148	n.s.
ENSG00000084733	9.41706e-14	0.0583318	0.13	0.095	1.90564e-09	RAB10	1.07e-26	13.4118	yes
ENSG00000144674	9.70034e-14	0.102398	0.287	0.233	1.96296e-09	GOLGA4	0.00319686	3.00254	n.s.
ENSG00000164164	1.03408e-13	0.0508912	0.055	0.032	2.09257e-09	OTUD4	1.15e-14	8.66185	yes
ENSG00000136908	1.04897e-13	0.067428	0.093	0.062	2.1227e-09	DPM2	8.97e-05	4.03841	n.s.
ENSG00000138785	1.05736e-13	0.0731542	0.058	0.033	2.13967e-09	INTS12	9.03e-12	7.47303	yes
ENSG00000165629	1.06404e-13	0.0797816	0.216	0.171	2.15319e-09	ATP5C1	2.02e-05	4.42046	n.s.
ENSG00000135976	1.07448e-13	-0.124606	0.13	0.163	2.17432e-09	ANKRD36	0.000544016	-3.54263	n.s.
ENSG00000260302	1.12721e-13	0.0542402	0.02	0.006	2.28102e-09	RP11-973H7.1	3.28e-08	5.88495	yes
ENSG00000107854	1.1696e-13	0.0354839	0.055	0.035	2.36681e-09	TNKS2	0.00027939	3.73235	n.s.
ENSG00000144579	1.17361e-13	-0.11958	0.067	0.098	2.37491e-09	CTDSP1	7.64e-22	-11.4963	yes
ENSG00000103363	1.17431e-13	-0.0861227	0.543	0.54	2.37634e-09	TCEB2	0.441173	-0.772443	n.s.
ENSG00000103061	1.19564e-13	0.0885452	0.1	0.066	2.4195e-09	SLC7A6OS	6.25e-05	4.18162	n.s.
ENSG00000123130	1.19823e-13	0.0557521	0.054	0.03	2.42474e-09	ACOT9	1.37e-20	11.1415	yes
ENSG00000106603	1.1986e-13	0.0330122	0.129	0.101	2.42548e-09	COA1	0.444691	0.766541	n.s.
ENSG00000102575	1.24746e-13	-0.0936774	0.058	0.056	2.52435e-09	ACP5	0.533445	-0.624327	n.s.
ENSG00000096080	1.26468e-13	0.0412814	0.092	0.067	2.55921e-09	MRPS18A	6.84e-13	8.00563	yes
ENSG00000135968	1.27469e-13	-0.118029	0.385	0.423	2.57947e-09	GCC2	0.401434	-0.841666	n.s.
ENSG00000104660	1.3501e-13	-0.116011	0.392	0.43	2.73206e-09	LEPROTL1	2.37e-06	-4.93681	n.s.
ENSG00000155158	1.35566e-13	0.0692842	0.054	0.03	2.74332e-09	TTC39B	1.2e-11	7.40114	yes
ENSG00000119537	1.39116e-13	0.0884886	0.083	0.052	2.81516e-09	KDSR	4.39e-29	15.0207	yes
ENSG00000115806	1.39324e-13	0.0740664	0.101	0.069	2.81935e-09	GORASP2	1.95e-07	5.49602	yes
ENSG00000134684	1.42572e-13	0.0583496	0.088	0.059	2.88508e-09	YARS	3.38e-17	9.66655	yes
ENSG00000177842	1.46169e-13	0.0466971	0.021	0.007	2.95788e-09	ZNF620	9.1e-09	6.16083	yes
ENSG00000128708	1.46719e-13	0.0796315	0.115	0.08	2.96901e-09	HAT1	0.00539159	2.82813	n.s.
ENSG00000189159	1.46832e-13	0.0695887	0.163	0.124	2.9713e-09	HN1	3.39e-05	-4.30556	n.s.
ENSG00000155957	1.48269e-13	-0.0180361	0.305	0.283	3.00037e-09	TMBIM4	0.264207	-1.12107	n.s.
ENSG00000149557	1.52746e-13	0.0859135	0.034	0.015	3.09096e-09	FEZ1	1.12e-27	13.8521	yes
ENSG00000159479	1.53356e-13	0.059484	0.086	0.057	3.10332e-09	MED8	1.02e-05	4.58745	n.s.
ENSG00000101017	1.54434e-13	0.109635	0.079	0.048	3.12513e-09	CD40	1.66e-38	18.2286	yes
ENSG00000085832	1.58746e-13	0.0502848	0.086	0.06	3.21239e-09	EPS15	8.49e-06	4.62705	n.s.
ENSG00000213024	1.62476e-13	0.081545	0.102	0.069	3.28786e-09	NUP62	7.04e-09	6.19258	yes
ENSG00000243927	1.64096e-13	-0.104244	0.275	0.298	3.32064e-09	MRPS6	5.18e-07	5.26935	no
ENSG00000183648	1.65227e-13	-0.0919184	0.387	0.405	3.34354e-09	NDUFB1	0.000247033	-3.77017	n.s.
ENSG00000196646	1.70103e-13	0.064274	0.062	0.037	3.44219e-09	ZNF136	0.309586	1.01987	n.s.
ENSG00000157020	1.84325e-13	0.0673821	0.077	0.048	3.73e-09	SEC13	3.59e-06	4.84488	n.s.
ENSG00000161016	1.85992e-13	-0.0481613	0.984	0.987	3.76373e-09	RPL8	2.19e-05	-4.39521	n.s.
ENSG00000127884	1.92164e-13	0.0588217	0.108	0.077	3.88863e-09	ECHS1	0.003717	-2.95153	n.s.
ENSG00000136897	1.9733e-13	0.0632559	0.121	0.087	3.99318e-09	MRPL50	0.941061	0.0740721	n.s.
ENSG00000231721	1.97934e-13	0.033713	0.167	0.137	4.00539e-09	LINC-PINT	0.281109	1.08211	n.s.
ENSG00000136167	2.01175e-13	0.0849179	0.322	0.269	4.07098e-09	LCP1	1.62e-10	6.92199	yes
ENSG00000230438	2.10198e-13	0.0481683	0.024	0.009	4.25357e-09	RP11-420G6.4	1.97e-29	14.5839	yes
ENSG00000197540	2.15759e-13	-0.123037	0.164	0.184	4.36609e-09	GZMM	0.0271032	-2.23425	n.s.
ENSG00000135905	2.18363e-13	0.0694905	0.08	0.051	4.4188e-09	DOCK10	0.173245	1.36901	n.s.
ENSG00000138069	2.20059e-13	0.0886797	0.164	0.122	4.45311e-09	RAB1A	1.41e-26	13.3674	yes
ENSG00000150779	2.21679e-13	0.0328744	0.225	0.189	4.4859e-09	TIMM8B	0.000805636	3.42664	n.s.
ENSG00000107937	2.29825e-13	0.0322727	0.103	0.079	4.65074e-09	GTPBP4	1.37e-17	9.82579	yes
ENSG00000117586	2.42228e-13	0.0564853	0.015	0.004	4.90172e-09	TNFSF4	1.82e-35	17.2875	yes
ENSG00000132661	2.44765e-13	0.0478915	0.065	0.041	4.95306e-09	NXT1	8.13e-12	7.47355	yes
ENSG00000163320	2.47949e-13	0.0746884	0.125	0.089	5.01749e-09	CGGBP1	0.465688	0.731633	n.s.
ENSG00000134330	2.48623e-13	0.0412273	0.175	0.142	5.03114e-09	IAH1	3.75e-08	5.82963	yes
ENSG00000139278	2.60978e-13	-0.134197	0.099	0.134	5.28115e-09	GLIPR1	3.73e-50	-23.7399	yes
ENSG00000101109	2.67634e-13	-0.0823773	0.514	0.523	5.41585e-09	STK4	2.11e-09	-6.43067	yes
ENSG00000129562	2.75136e-13	0.07147	0.365	0.311	5.56766e-09	DAD1	0.613251	0.506607	n.s.
ENSG00000243452	2.76468e-13	-0.121493	0.117	0.146	5.59461e-09	NBPF15	2.21e-10	-6.91554	yes
ENSG00000169136	2.86235e-13	0.173692	0.088	0.058	5.79225e-09	ATF5	5.65e-13	8.33576	yes
ENSG00000136003	3.01689e-13	0.0531265	0.331	0.284	6.10499e-09	ISCU	0.0515619	-1.96401	n.s.
ENSG00000155329	3.06294e-13	0.0463451	0.131	0.101	6.19816e-09	ZCCHC10	6.88e-05	4.10596	n.s.
ENSG00000186577	3.09545e-13	0.0521583	0.102	0.074	6.26395e-09	C6orf1	3.02e-10	6.79466	yes
ENSG00000115866	3.137e-13	0.0750758	0.296	0.246	6.34804e-09	DARS	2.83e-06	4.89481	n.s.
ENSG00000197019	3.25767e-13	0.0727319	0.06	0.034	6.59223e-09	SERTAD1	4.44e-22	11.7085	yes
ENSG00000112297	3.25834e-13	0.0585748	0.056	0.032	6.59357e-09	AIM1	3.6e-05	4.27626	n.s.
ENSG00000086730	3.33398e-13	0.0464899	0.073	0.049	6.74664e-09	LAT2	0.0979037	1.6666	n.s.
ENSG00000132792	3.38842e-13	0.0607427	0.089	0.06	6.8568e-09	CTNNBL1	2.14e-30	14.9705	yes
ENSG00000165898	3.46098e-13	0.0383336	0.129	0.101	7.00363e-09	ISCA2	0.00236985	3.09714	n.s.
ENSG00000128699	3.46673e-13	-0.0168727	0.336	0.314	7.01528e-09	ORMDL1	0.000444976	-3.60031	n.s.
ENSG00000131876	3.68423e-13	0.0627132	0.172	0.135	7.4554e-09	SNRPA1	0.461356	0.738717	n.s.
ENSG00000237765	3.70024e-13	-0.119172	0.1	0.135	7.4878e-09	FAM200B	2.31e-23	-12.0826	yes
ENSG00000047315	3.75705e-13	0.0424619	0.178	0.143	7.60277e-09	POLR2B	0.943874	-0.0705346	n.s.
ENSG00000143621	3.76293e-13	0.0717665	0.169	0.13	7.61467e-09	ILF2	1.1e-13	8.27066	yes
ENSG00000129518	3.82139e-13	0.0556313	0.224	0.184	7.73296e-09	EAPP	0.00216479	-3.12666	n.s.
ENSG00000125629	3.82366e-13	0.0855908	0.094	0.061	7.73755e-09	INSIG2	3.93e-30	15.6245	yes
ENSG00000115053	3.90918e-13	0.0949915	0.455	0.395	7.91061e-09	NCL	0.0865392	1.72748	n.s.
ENSG00000187514	3.93791e-13	0.0550016	0.994	0.992	7.96875e-09	PTMA	0.000624268	3.50134	n.s.
ENSG00000012822	3.98082e-13	-0.113804	0.055	0.084	8.05559e-09	CALCOCO1	2.48e-19	-10.6449	yes
ENSG00000136156	3.98497e-13	0.0197751	0.158	0.13	8.06398e-09	ITM2B	1.58e-16	-9.66089	no
ENSG00000186469	4.08831e-13	0.111329	0.178	0.135	8.2731e-09	GNG2	0.000168791	3.86757	n.s.
ENSG00000128524	4.10994e-13	-0.0147546	0.335	0.306	8.31687e-09	ATP6V1F	8.39e-08	5.66576	no
ENSG00000184076	4.11298e-13	0.0355218	0.468	0.418	8.32303e-09	UQCR10	0.895127	0.132072	n.s.
ENSG00000166128	4.16397e-13	0.0573421	0.13	0.098	8.42621e-09	RAB8B	1.1e-05	4.56538	n.s.
ENSG00000100124	4.2085e-13	-0.0850162	0.034	0.056	8.51631e-09	ANKRD54	0.207183	-1.26732	n.s.
ENSG00000171490	4.22529e-13	-0.105069	0.39	0.42	8.55029e-09	RSL1D1	3.58e-07	-5.35268	yes
ENSG00000112081	4.26813e-13	0.0918596	0.393	0.335	8.63699e-09	SRSF3	3.56e-10	6.77562	yes
ENSG00000151332	4.35943e-13	0.0510224	0.058	0.035	8.82174e-09	MBIP	0.41591	-0.81605	n.s.
ENSG00000004779	4.36288e-13	0.0688638	0.208	0.166	8.82873e-09	NDUFAB1	7.19e-06	4.66983	n.s.
ENSG00000139641	4.50665e-13	-0.0892248	0.05	0.07	9.11966e-09	ESYT1	1.61e-25	-12.9242	yes
ENSG00000013275	4.56247e-13	0.0440741	0.113	0.085	9.23262e-09	PSMC4	6.99e-21	11.1643	yes
ENSG00000115268	4.74011e-13	-0.0448551	0.994	0.994	9.5921e-09	RPS15	0.0203287	-2.34744	n.s.
ENSG00000164211	4.81582e-13	0.0462901	0.035	0.017	9.7453e-09	STARD4	6.64e-06	4.68648	n.s.
ENSG00000155366	4.97478e-13	0.0395144	0.087	0.062	1.0067e-08	RHOC	1.14e-16	9.46542	yes
ENSG00000125304	5.16319e-13	0.063013	0.095	0.065	1.04482e-08	TM9SF2	0.0484824	1.99162	n.s.
ENSG00000237484	5.25732e-13	0.0355189	0.015	0.004	1.06387e-08	AP000476.1	6.24e-14	8.35535	yes
ENSG00000140564	5.28634e-13	0.0890827	0.081	0.051	1.06974e-08	FURIN	1.37e-32	15.9049	yes
ENSG00000108828	5.92461e-13	-0.0711492	0.019	0.035	1.1989e-08	VAT1	0.0037154	-2.96201	n.s.
ENSG00000114861	6.41014e-13	-0.0937767	0.353	0.371	1.29716e-08	FOXP1	0.0322984	-2.16318	n.s.
ENSG00000105617	6.45243e-13	0.0265773	0.096	0.075	1.30571e-08	LENG1	0.288885	1.06468	n.s.
ENSG00000172270	6.54623e-13	0.00280799	0.225	0.202	1.3247e-08	BSG	0.988876	0.0139695	n.s.
ENSG00000226752	6.62173e-13	-0.108982	0.267	0.295	1.33997e-08	PSMD5-AS1	0.104622	-1.63368	n.s.
ENSG00000113141	6.75479e-13	-0.0786811	0.283	0.288	1.3669e-08	IK	0.398836	-0.846429	n.s.
ENSG00000102580	6.79953e-13	0.0858892	0.128	0.093	1.37595e-08	DNAJC3	7.93e-14	8.3205	yes
ENSG00000110063	6.83413e-13	0.0464294	0.055	0.034	1.38295e-08	DCPS	1.03e-06	5.11395	yes
ENSG00000258315	6.83754e-13	0.0515286	0.087	0.06	1.38365e-08	C17orf49	0.000184593	3.85049	n.s.
ENSG00000154640	7.05106e-13	0.0564515	0.043	0.022	1.42685e-08	BTG3	1.29e-35	17.0638	yes
ENSG00000115944	7.07151e-13	-0.0734378	0.372	0.381	1.43099e-08	COX7A2L	0.174496	-1.36505	n.s.
ENSG00000168701	7.14055e-13	0.0814138	0.176	0.135	1.44496e-08	TMEM208	8.05e-15	8.71899	yes
ENSG00000134996	7.2095e-13	0.0795012	0.216	0.172	1.45891e-08	OSTF1	0.000165833	3.87254	n.s.
ENSG00000085265	7.39837e-13	-0.0556051	0.005	0.017	1.49713e-08	FCN1	5.71e-55	-28.8921	yes
ENSG00000204619	7.43467e-13	0.0783538	0.209	0.165	1.50448e-08	PPP1R11	1.18e-14	8.65765	yes
ENSG00000170515	7.47604e-13	-0.113214	0.367	0.4	1.51285e-08	PA2G4	0.600372	0.525193	n.s.
ENSG00000272669	7.73837e-13	0.0353434	0.018	0.005	1.56594e-08	RP3-508I15.21	NA	NA	NA
ENSG00000117289	7.81577e-13	-0.0861344	0.473	0.464	1.5816e-08	TXNIP	2.86e-32	-15.63	yes
ENSG00000053501	7.90442e-13	-0.10217	0.139	0.163	1.59954e-08	USE1	0.00665477	-2.75591	n.s.
ENSG00000130203	8.03162e-13	-0.0243855	0	0.007	1.62528e-08	APOE	1.19e-16	-9.4615	yes
ENSG00000116459	8.20981e-13	-0.0966179	0.16	0.185	1.66134e-08	ATP5F1	8.87e-05	-4.04331	n.s.
ENSG00000145016	8.4861e-13	0.037205	0.053	0.034	1.71725e-08	KIAA0226	0.766237	0.298016	n.s.
ENSG00000170144	8.69538e-13	0.0724763	0.363	0.31	1.7596e-08	HNRNPA3	0.00165416	3.2105	n.s.
ENSG00000101574	8.81532e-13	0.0764409	0.078	0.049	1.78387e-08	METTL4	0.312984	1.01272	n.s.
ENSG00000110047	8.83686e-13	-0.0168459	0.076	0.067	1.78823e-08	EHD1	3.05e-18	10.0932	no
ENSG00000224397	8.90313e-13	-0.0860087	0.018	0.032	1.80164e-08	RP11-290F20.3	3.56e-15	8.86262	no
ENSG00000090520	9.10908e-13	0.0481484	0.116	0.086	1.84331e-08	DNAJB11	2.83e-20	10.8849	yes
ENSG00000057252	9.21413e-13	0.0581896	0.055	0.032	1.86457e-08	SOAT1	6.76e-37	18.5579	yes
ENSG00000166986	9.3661e-13	0.0418465	0.068	0.045	1.89532e-08	MARS	1.15e-10	6.97685	yes
ENSG00000138760	9.38157e-13	0.0492892	0.033	0.015	1.89845e-08	SCARB2	3.57e-15	8.99157	yes
ENSG00000169118	9.40982e-13	0.0471362	0.046	0.026	1.90417e-08	CSNK1G1	1.47e-15	9.07279	yes
ENSG00000162191	9.42727e-13	-0.0641141	0.612	0.613	1.9077e-08	UBXN1	0.894659	0.132658	n.s.
ENSG00000167770	1.01115e-12	0.0194153	0.133	0.109	2.04615e-08	OTUB1	0.000371641	3.64965	n.s.
ENSG00000082153	1.0401e-12	0.112303	0.308	0.254	2.10475e-08	BZW1	1.03e-08	6.09546	yes
ENSG00000155744	1.06471e-12	0.057647	0.089	0.061	2.15456e-08	FAM126B	9.82e-08	5.62759	yes
ENSG00000186501	1.06698e-12	0.0648449	0.064	0.039	2.15914e-08	TMEM222	1.14e-06	5.09424	yes
ENSG00000104064	1.1234e-12	0.06266	0.055	0.031	2.27331e-08	GABPB1	0.03296	2.15453	n.s.
ENSG00000141753	1.13445e-12	0.035625	0.016	0.004	2.29567e-08	IGFBP4	1.81e-13	8.20034	yes
ENSG00000164022	1.17267e-12	0.0543055	0.229	0.19	2.37301e-08	AIMP1	0.322604	0.992686	n.s.
ENSG00000123700	1.18226e-12	0.0546137	0.02	0.007	2.39242e-08	KCNJ2	1.74e-39	18.7017	yes
ENSG00000184924	1.18533e-12	-0.0950496	0.103	0.122	2.39864e-08	PTRHD1	1.3e-12	-7.8099	yes
ENSG00000110031	1.1898e-12	0.0417074	0.15	0.119	2.40769e-08	LPXN	2.74e-20	10.9629	yes
ENSG00000185272	1.191e-12	0.0407942	0.017	0.005	2.41011e-08	RBM11	3.19e-06	4.85875	n.s.
ENSG00000177733	1.2026e-12	0.032839	0.185	0.153	2.43357e-08	HNRNPA0	0.329364	-0.978859	n.s.
ENSG00000042753	1.26365e-12	-0.0292357	0.183	0.17	2.55713e-08	AP2S1	8.4e-05	-4.05483	n.s.
ENSG00000177479	1.27284e-12	0.0125379	0.125	0.104	2.57572e-08	ARIH2	0.210424	1.25882	n.s.
ENSG00000162772	1.27391e-12	0.0515617	0.034	0.016	2.57789e-08	ATF3	9.68e-22	12.2706	yes
ENSG00000257621	1.30074e-12	-0.0918597	0.191	0.205	2.63217e-08	RP11-349A22.5	1.13e-05	-4.55851	n.s.
ENSG00000099797	1.30173e-12	-0.107142	0.208	0.237	2.63417e-08	TECR	2.75e-11	-7.24951	yes
ENSG00000114450	1.30386e-12	0.0459938	0.025	0.01	2.6385e-08	GNB4	1.38e-07	5.60122	yes
ENSG00000123352	1.30491e-12	0.0290923	0.052	0.034	2.64061e-08	SPATS2	0.0453441	2.01981	n.s.
ENSG00000205358	1.31467e-12	0.233508	0.017	0.006	2.66036e-08	MT1H	4.53e-18	11.0894	yes
ENSG00000171497	1.32284e-12	0.0523554	0.078	0.053	2.6769e-08	PPID	8.05e-09	6.14792	yes
ENSG00000175324	1.37676e-12	0.0561985	0.195	0.158	2.78602e-08	LSM1	3.51e-06	4.84144	n.s.
ENSG00000067334	1.41381e-12	-0.0161098	0.189	0.172	2.86099e-08	DNTTIP2	0.00084227	3.41346	n.s.
ENSG00000144746	1.41468e-12	0.0292818	0.355	0.315	2.86275e-08	ARL6IP5	0.594645	0.533372	n.s.
ENSG00000183283	1.45989e-12	0.0421654	0.398	0.353	2.95424e-08	DAZAP2	0.713375	0.368085	n.s.
ENSG00000035862	1.47399e-12	-0.053459	0.007	0.018	2.98277e-08	TIMP2	1.84e-17	-10.0169	yes
ENSG00000105856	1.48846e-12	0.0829761	0.138	0.1	3.01206e-08	HBP1	0.0303728	2.18785	n.s.
ENSG00000134758	1.48936e-12	0.060128	0.079	0.052	3.01386e-08	RNF138	0.52433	0.638316	n.s.
ENSG00000246526	1.5008e-12	-0.0760414	0.01	0.026	3.03702e-08	RP11-539L10.2	5.72e-22	-11.5723	yes
ENSG00000170584	1.5029e-12	0.0875156	0.181	0.139	3.04126e-08	NUDCD2	0.935926	-0.0805377	n.s.
ENSG00000102158	1.55815e-12	0.0721	0.069	0.042	3.15307e-08	MAGT1	3.78e-05	4.25939	n.s.
ENSG00000197780	1.58139e-12	0.0378294	0.04	0.022	3.2001e-08	TAF13	5.57e-10	6.6747	yes
ENSG00000169715	1.59155e-12	0.0253304	0.06	0.036	3.22066e-08	MT1E	3.58e-29	15.2232	yes
ENSG00000116824	1.67602e-12	0.134495	0.615	0.571	3.39159e-08	CD2	2.01e-07	5.47462	yes
ENSG00000005955	1.68085e-12	0.0312006	0.22	0.186	3.40138e-08	GGNBP2	0.928621	-0.0897445	n.s.
ENSG00000106105	1.69704e-12	0.0693352	0.065	0.039	3.43413e-08	GARS	1.49e-22	11.763	yes
ENSG00000005448	1.7138e-12	-0.111527	0.141	0.167	3.46805e-08	WDR54	1.09e-07	-5.60894	yes
ENSG00000169429	1.72497e-12	-0.27893	0.141	0.185	3.49064e-08	IL8	3e-36	17.2622	no
ENSG00000173391	1.72714e-12	-0.0432122	0.004	0.014	3.49504e-08	OLR1	0.00153144	-3.24099	n.s.
ENSG00000147140	1.75481e-12	-0.0111267	0.23	0.211	3.55104e-08	NONO	0.0769274	1.78588	n.s.
ENSG00000135245	1.77853e-12	0.116972	0.091	0.06	3.59903e-08	HILPDA	0.929058	-0.0892135	n.s.
ENSG00000072501	1.79688e-12	0.0283186	0.11	0.086	3.63616e-08	SMC1A	0.724378	-0.353397	n.s.
ENSG00000075420	1.8185e-12	0.071706	0.063	0.038	3.67991e-08	FNDC3B	1.4e-41	19.5819	yes
ENSG00000117748	1.83914e-12	0.0643266	0.153	0.119	3.72167e-08	RPA2	2.37e-09	6.40027	yes
ENSG00000132832	1.84802e-12	0.0376292	0.014	0.003	3.73965e-08	RP11-445H22.3	4.82e-21	11.7222	yes
ENSG00000204560	1.84848e-12	0.0264039	0.041	0.025	3.74059e-08	DHX16	0.000203428	3.81717	n.s.
ENSG00000197324	1.85034e-12	0.0644	0.166	0.128	3.74435e-08	LRP10	3.39e-27	13.796	yes
ENSG00000152464	1.85784e-12	0.0558009	0.062	0.038	3.75952e-08	RPP38	0.009885	-2.62009	n.s.
ENSG00000134375	1.94584e-12	0.0673312	0.114	0.082	3.9376e-08	TIMM17A	2.78e-11	7.25049	yes
ENSG00000147533	1.97556e-12	-0.0235865	0.173	0.161	3.99775e-08	GOLGA7	0.046371	-2.01009	n.s.
ENSG00000086589	1.97793e-12	0.0554321	0.114	0.084	4.00254e-08	RBM22	0.00117282	3.31552	n.s.
ENSG00000153823	1.99992e-12	-0.0340032	0.001	0.009	4.04704e-08	PID1	4.25e-17	-10.0847	yes
ENSG00000129003	2.00014e-12	0.0498033	0.165	0.131	4.04748e-08	VPS13C	0.0090128	2.64909	n.s.
ENSG00000225431	2.09991e-12	0.0157798	0.005	0	4.24938e-08	AP001626.1	5.05e-23	12.0162	yes
ENSG00000114784	2.11e-12	0.030656	0.282	0.246	4.26979e-08	EIF1B	6.18e-13	7.94427	yes
ENSG00000189306	2.11202e-12	0.0521327	0.14	0.108	4.27388e-08	RRP7A	5.13e-06	4.74582	n.s.
ENSG00000115604	2.15387e-12	0.0579056	0.04	0.021	4.35858e-08	IL18R1	7.14e-09	6.21349	yes
ENSG00000231389	2.17351e-12	0.106293	0.182	0.14	4.39832e-08	HLA-DPA1	0.0225671	-2.30901	n.s.
ENSG00000152242	2.17926e-12	0.0632263	0.044	0.023	4.40995e-08	C18orf25	5.48e-23	12.1232	yes
ENSG00000064666	2.18936e-12	-0.0983106	0.111	0.135	4.43038e-08	CNN2	7.95e-12	-7.478	yes
ENSG00000180353	2.218e-12	0.0682221	0.268	0.223	4.48834e-08	HCLS1	2.08e-07	-5.50359	no
ENSG00000158470	2.22678e-12	0.0685301	0.047	0.025	4.50611e-08	B4GALT5	2.44e-43	20.3311	yes
ENSG00000131408	2.33415e-12	0.0607809	0.181	0.144	4.7234e-08	NR1H2	0.00042817	3.60976	n.s.
ENSG00000087088	2.39192e-12	0.0469278	0.219	0.181	4.8403e-08	BAX	9.44e-06	4.60095	n.s.
ENSG00000158517	2.43571e-12	0.0660831	0.04	0.02	4.9289e-08	NCF1	4.67e-06	4.80554	n.s.
ENSG00000075785	2.56826e-12	0.0503565	0.26	0.219	5.19712e-08	RAB7A	4.87e-11	7.14298	yes
ENSG00000006125	2.57456e-12	0.0191591	0.178	0.152	5.20989e-08	AP2B1	1.72e-14	8.60642	yes
ENSG00000255198	2.59105e-12	-0.116146	0.11	0.143	5.24324e-08	SNHG9	1.16e-12	-7.83957	yes
ENSG00000108270	2.59383e-12	0.00825756	0.097	0.081	5.24886e-08	AATF	5.53e-13	8.05909	yes
ENSG00000110719	2.74549e-12	0.0583985	0.052	0.029	5.55577e-08	TCIRG1	1.47e-09	6.52439	yes
ENSG00000152492	2.91029e-12	0.0557414	0.04	0.02	5.88927e-08	CCDC50	1.71e-28	14.0903	yes
ENSG00000172775	2.96291e-12	0.0526847	0.119	0.089	5.99575e-08	FAM192A	7.22e-11	7.09299	yes
ENSG00000125944	3.01616e-12	0.0393487	0.216	0.182	6.1035e-08	HNRNPR	1.28e-05	4.53135	n.s.
ENSG00000100591	3.01857e-12	0.0674249	0.091	0.061	6.10837e-08	AHSA1	4.16e-13	8.01563	yes
ENSG00000112306	3.09675e-12	-0.0620174	0.994	0.997	6.26659e-08	RPS12	1.7e-06	-5.01259	n.s.
ENSG00000119632	3.18471e-12	-0.0494354	0.176	0.172	6.44458e-08	IFI27L2	0.199798	-1.2883	n.s.
ENSG00000018280	3.24482e-12	-0.0804337	0.014	0.03	6.56621e-08	SLC11A1	7.79e-13	7.92344	no
ENSG00000213658	3.25448e-12	-0.118663	0.244	0.289	6.58576e-08	LAT	0.414887	-0.817847	n.s.
ENSG00000140830	3.26066e-12	0.0622096	0.046	0.024	6.59826e-08	TXNL4B	9.46e-27	13.4024	yes
ENSG00000150316	3.42068e-12	0.0659904	0.275	0.23	6.92208e-08	CWC15	0.653282	0.450255	n.s.
ENSG00000169057	3.4398e-12	-0.01203	0.189	0.171	6.96077e-08	MECP2	0.0045301	-2.88938	n.s.
ENSG00000100600	3.45453e-12	0.0339885	0.025	0.011	6.99058e-08	LGMN	0.000418749	3.62131	n.s.
ENSG00000258667	3.56424e-12	0.0498737	0.028	0.012	7.21259e-08	HIF1A-AS2	1.88e-05	4.43405	n.s.
ENSG00000105254	3.56561e-12	0.0526632	0.168	0.133	7.21536e-08	TBCB	5.75e-07	5.24479	yes
ENSG00000002822	3.71346e-12	-0.107768	0.085	0.119	7.51455e-08	MAD1L1	1.26e-12	-7.83524	yes
ENSG00000058262	3.73789e-12	0.0768954	0.081	0.052	7.564e-08	SEC61A1	1.19e-08	6.08281	yes
ENSG00000118246	3.76679e-12	0.0613258	0.055	0.032	7.62247e-08	FASTKD2	0.181138	1.34427	n.s.
ENSG00000174695	3.84477e-12	0.0695705	0.182	0.143	7.78028e-08	TMEM167A	0.717496	0.362555	n.s.
ENSG00000204220	3.87183e-12	0.0269368	0.124	0.1	7.83503e-08	PFDN6	2.71e-07	5.40952	yes
ENSG00000173207	3.90213e-12	0.0597876	0.097	0.068	7.89636e-08	CKS1B	0.000178654	3.85286	n.s.
ENSG00000126945	3.912e-12	0.0787155	0.142	0.104	7.91633e-08	HNRNPH2	2.24e-09	6.40335	yes
ENSG00000104852	3.9278e-12	-0.0891864	0.11	0.128	7.9483e-08	SNRNP70	0.00063267	-3.50526	n.s.
ENSG00000166881	3.96647e-12	0.0241434	0.022	0.01	8.02655e-08	TMEM194A	5.14e-22	11.7366	yes
ENSG00000116350	4.00316e-12	0.0217573	0.081	0.061	8.1008e-08	SRSF4	0.00019292	3.83453	n.s.
ENSG00000110321	4.04757e-12	0.0180955	0.347	0.312	8.19067e-08	EIF4G2	0.00046275	3.58846	n.s.
ENSG00000105887	4.08733e-12	0.0602337	0.178	0.141	8.27112e-08	MTPN	0.00580935	2.82486	n.s.
ENSG00000078304	4.1095e-12	-0.00846703	0.436	0.401	8.31599e-08	PPP2R5C	2.15e-08	-5.95297	yes
ENSG00000123219	4.1159e-12	-0.0663989	0.024	0.039	8.32893e-08	CENPK	3.87e-08	-5.83824	yes
ENSG00000157303	4.13493e-12	0.0883867	0.086	0.056	8.36744e-08	SUSD3	0.00462948	2.88044	n.s.
ENSG00000116752	4.13602e-12	0.0121979	0.135	0.114	8.36964e-08	BCAS2	0.00117821	3.31525	n.s.
ENSG00000159131	4.18374e-12	0.022148	0.053	0.037	8.46622e-08	GART	6.5e-26	13.0726	yes
ENSG00000205544	4.19046e-12	-0.0951862	0.222	0.244	8.47982e-08	TMEM256	5.5e-05	-4.17067	n.s.
ENSG00000138593	4.22251e-12	0.0646775	0.083	0.055	8.54468e-08	SECISBP2L	0.270445	1.10652	n.s.
ENSG00000182541	4.25485e-12	0.0489505	0.039	0.02	8.61012e-08	LIMK2	3e-55	26.8819	yes
ENSG00000232119	4.27727e-12	0.0534929	0.118	0.089	8.65547e-08	MCTS1	8.5e-07	5.18532	yes
ENSG00000188229	4.4471e-12	0.0348149	0.105	0.079	8.99914e-08	TUBB4B	5.98e-25	12.6953	yes
ENSG00000167895	4.64115e-12	-0.0600696	0.011	0.024	9.39183e-08	TMC8	3.71e-38	-18.2391	yes
ENSG00000145850	4.64666e-12	0.0388535	0.013	0.003	9.40298e-08	TIMD4	0.454301	-0.750405	n.s.
ENSG00000166046	4.76743e-12	-0.0698141	0.017	0.035	9.64738e-08	TCP11L2	1.24e-08	-6.07667	yes
ENSG00000109736	4.77387e-12	0.0215593	0.122	0.098	9.66041e-08	MFSD10	0.30824	-1.02271	n.s.
ENSG00000143924	4.77571e-12	-0.0852133	0.245	0.258	9.66412e-08	EML4	0.00589113	2.79759	n.s.
ENSG00000164032	4.81489e-12	0.123922	0.535	0.479	9.74341e-08	H2AFZ	8.77e-06	-4.63991	n.s.
ENSG00000146192	4.97241e-12	0.032726	0.023	0.009	1.00622e-07	FGD2	0.000988905	3.38763	n.s.
ENSG00000077721	5.08048e-12	0.0817866	0.124	0.089	1.02809e-07	UBE2A	1.62e-16	9.41499	yes
ENSG00000116030	5.10426e-12	0.00156623	0.409	0.378	1.0329e-07	SUMO1	0.173163	1.36936	n.s.
ENSG00000134287	5.15293e-12	0.0453668	0.087	0.061	1.04275e-07	ARF3	0.0413719	2.05915	n.s.
ENSG00000126456	5.16568e-12	0.0691866	0.304	0.256	1.04533e-07	IRF3	0.943881	-0.0705236	n.s.
ENSG00000173545	5.19004e-12	0.0586877	0.108	0.079	1.05026e-07	ZNF622	1.66e-19	10.5739	yes
ENSG00000100401	5.20619e-12	0.0688775	0.06	0.036	1.05352e-07	RANGAP1	3.4e-19	10.4542	yes
ENSG00000134324	5.34096e-12	0.0634916	0.165	0.129	1.0808e-07	LPIN1	1.51e-18	10.315	yes
ENSG00000175348	5.35444e-12	0.0367575	0.163	0.134	1.08353e-07	TMEM9B	0.715431	-0.365326	n.s.
ENSG00000123200	5.47686e-12	-0.0239033	0.18	0.168	1.1083e-07	ZC3H13	0.0680872	-1.83951	n.s.
ENSG00000101782	5.6806e-12	0.0135445	0.108	0.087	1.14953e-07	RIOK3	3.01e-07	5.392	yes
ENSG00000100030	5.68421e-12	-0.094848	0.052	0.064	1.15026e-07	MAPK1	1.24e-05	-4.53629	n.s.
ENSG00000004700	5.76623e-12	0.045018	0.109	0.082	1.16685e-07	RECQL	0.014324	2.48048	n.s.
ENSG00000101265	5.8264e-12	-0.0522604	0.024	0.032	1.17903e-07	RASSF2	8.8e-30	-14.6072	yes
ENSG00000136827	5.83849e-12	0.047304	0.059	0.037	1.18148e-07	TOR1A	4.07e-10	6.74856	yes
ENSG00000213593	5.90948e-12	0.0637727	0.091	0.063	1.19584e-07	TMX2	2e-11	7.35854	yes
ENSG00000076944	5.94913e-12	0.0414447	0.102	0.076	1.20387e-07	STXBP2	4.64e-07	5.2919	yes
ENSG00000152332	5.99143e-12	0.0657217	0.104	0.074	1.21243e-07	UHMK1	0.376602	0.887229	n.s.
ENSG00000155849	6.02754e-12	0.0778903	0.104	0.072	1.21973e-07	ELMO1	0.303135	1.03363	n.s.
ENSG00000116698	6.07478e-12	0.0693844	0.071	0.044	1.22929e-07	SMG7	4.86e-08	5.78074	yes
ENSG00000072506	6.13621e-12	-0.0229254	0.098	0.091	1.24172e-07	HSD17B10	0.994684	-0.00667516	n.s.
ENSG00000176261	6.24232e-12	0.0744403	0.191	0.15	1.2632e-07	ZBTB8OS	3.95e-05	4.25266	n.s.
ENSG00000196199	6.25375e-12	-0.0996916	0.353	0.377	1.26551e-07	MPHOSPH8	0.000557946	-3.5345	n.s.
ENSG00000154813	6.27223e-12	0.0546574	0.114	0.085	1.26925e-07	DPH3	4.9e-22	11.5625	yes
ENSG00000232810	6.42347e-12	0.194333	0.066	0.042	1.29985e-07	TNF	2.76e-29	14.4503	yes
ENSG00000173145	6.68097e-12	0.0335773	0.06	0.041	1.35196e-07	NOC3L	4.69e-06	4.76854	n.s.
ENSG00000108846	6.68713e-12	-0.020885	0.001	0.009	1.35321e-07	ABCC3	4.91e-17	-9.72671	yes
ENSG00000090060	6.72989e-12	0.0327327	0.338	0.299	1.36186e-07	PAPOLA	0.492689	-0.687875	n.s.
ENSG00000243317	6.76835e-12	-0.0305251	0.198	0.188	1.36964e-07	C7orf73	9.58e-05	-4.01866	n.s.
ENSG00000261005	6.85365e-12	0.0527399	0.048	0.027	1.38691e-07	CTB-58E17.1	7.53e-06	4.68936	n.s.
ENSG00000115524	6.95112e-12	-0.00739291	0.242	0.221	1.40663e-07	SF3B1	0.0150172	-2.4628	n.s.
ENSG00000139323	7.17737e-12	0.042646	0.038	0.021	1.45241e-07	POC1B	0.882489	0.148096	n.s.
ENSG00000173039	7.20832e-12	0.070582	0.121	0.088	1.45868e-07	RELA	3.4e-26	13.195	yes
ENSG00000172262	7.26845e-12	-0.071723	0.119	0.127	1.47084e-07	ZNF131	0.00712964	-2.73147	n.s.
ENSG00000166797	7.53993e-12	-0.0184154	0.16	0.147	1.52578e-07	FAM96A	1.95e-11	-7.37298	yes
ENSG00000156219	7.75454e-12	0.0169929	0.006	0	1.56921e-07	ART3	1.42e-27	15.1423	yes
ENSG00000254505	7.76259e-12	0.0600957	0.436	0.384	1.57084e-07	CHMP4A	0.624698	0.490321	n.s.
ENSG00000034713	8.14579e-12	-0.0782168	0.307	0.321	1.64838e-07	GABARAPL2	0.355034	-0.927988	n.s.
ENSG00000138592	8.25678e-12	-0.066126	0.099	0.105	1.67084e-07	USP8	0.641449	-0.46671	n.s.
ENSG00000163479	8.27389e-12	-0.0673249	0.589	0.595	1.6743e-07	SSR2	0.881323	-0.14957	n.s.
ENSG00000139637	8.37942e-12	-0.0846666	0.09	0.111	1.69566e-07	C12orf10	1.5e-06	-5.03119	n.s.
ENSG00000263069	8.44385e-12	0.0500895	0.024	0.009	1.7087e-07	CTD-2047H16.4	2.95e-11	7.23441	yes
ENSG00000075945	8.53881e-12	0.0422245	0.053	0.033	1.72791e-07	KIFAP3	1.62e-20	11.0354	yes
ENSG00000144597	8.67593e-12	0.0564283	0.057	0.034	1.75566e-07	EAF1	8e-52	27.4179	yes
ENSG00000105246	8.75503e-12	0.0841542	0.037	0.019	1.77167e-07	EBI3	1.08e-60	29.4879	yes
ENSG00000205021	8.76274e-12	0.591935	0.073	0.053	1.77323e-07	CCL3L1	1.92e-13	8.19682	yes
ENSG00000004059	8.96779e-12	0.052874	0.073	0.048	1.81472e-07	ARF5	0.00703772	-2.73606	n.s.
ENSG00000115307	9.17135e-12	0.00840648	0.18	0.157	1.85591e-07	AUP1	0.716522	-0.363858	n.s.
ENSG00000120306	9.24181e-12	0.104411	0.111	0.077	1.87017e-07	CYSTM1	2.82e-20	11.1255	yes
ENSG00000132275	9.41567e-12	0.0040702	0.055	0.043	1.90536e-07	RRP8	0.141221	-1.47987	n.s.
ENSG00000175756	9.41803e-12	0.0783196	0.209	0.166	1.90583e-07	AURKAIP1	0.000432251	3.60694	n.s.
ENSG00000149792	9.50856e-12	0.0364247	0.094	0.071	1.92415e-07	MRPL49	1.18e-07	5.58983	yes
ENSG00000144744	9.61732e-12	0.03646	0.073	0.052	1.94616e-07	UBA3	0.34919	0.939384	n.s.
ENSG00000173915	9.62711e-12	0.0881824	0.519	0.461	1.94814e-07	USMG5	5.43e-09	6.2315	yes
ENSG00000105849	9.8252e-12	0.0620814	0.085	0.058	1.98823e-07	TWISTNB	2.51e-08	5.9194	yes
ENSG00000143543	9.96975e-12	0.0515394	0.162	0.129	2.01748e-07	JTB	0.394543	-0.854105	n.s.
ENSG00000111639	9.97275e-12	-0.0520857	0.234	0.23	2.01809e-07	MRPL51	0.379878	0.881286	n.s.
ENSG00000197262	1.01243e-11	0.197186	0.037	0.019	2.04875e-07	CCL4L2	2.97e-06	4.87446	n.s.
ENSG00000141524	1.03061e-11	-0.0658413	0.046	0.057	2.08553e-07	TMC6	1.06e-14	-8.67055	yes
ENSG00000225173	1.03422e-11	0.0208062	0.005	0	2.09285e-07	XXbac-BPG308K3.5	3.04e-22	11.712	yes
ENSG00000240350	1.03811e-11	0.0758268	0.051	0.03	2.10072e-07	AC017002.1	1.26e-23	12.1992	yes
ENSG00000068305	1.04094e-11	0.0459909	0.048	0.028	2.10645e-07	MEF2A	0.815967	0.233257	n.s.
ENSG00000204482	1.05344e-11	-0.146251	0.065	0.079	2.13174e-07	LST1	5.47e-25	-13.0455	yes
ENSG00000120705	1.06477e-11	0.0441131	0.088	0.063	2.15468e-07	ETF1	3.32e-20	10.8469	yes
ENSG00000135940	1.11662e-11	0.0748153	0.574	0.517	2.25959e-07	COX5B	0.0347667	2.13279	n.s.
ENSG00000160633	1.12846e-11	-0.0357754	0.084	0.082	2.28355e-07	SAFB	0.342542	0.952677	n.s.
ENSG00000251301	1.15335e-11	0.0658591	0.043	0.024	2.33391e-07	RP11-81H14.2	0.0292903	2.20331	n.s.
ENSG00000156411	1.15591e-11	-0.0569491	0.539	0.532	2.33909e-07	C14orf2	0.0775808	-1.77898	n.s.
ENSG00000140471	1.18396e-11	0.0932981	0.145	0.107	2.39586e-07	LINS	6.16e-28	13.8707	yes
ENSG00000178307	1.2003e-11	0.0476638	0.081	0.057	2.42894e-07	TMEM11	0.0786341	1.77192	n.s.
ENSG00000169439	1.21153e-11	-0.0472877	0.006	0.018	2.45164e-07	SDC2	0.564092	0.578172	n.s.
ENSG00000172922	1.21179e-11	0.0456234	0.191	0.157	2.45217e-07	RNASEH2C	0.454421	0.750185	n.s.
ENSG00000147274	1.2191e-11	-0.0456743	0.352	0.344	2.46697e-07	RBMX	0.340744	-0.956012	n.s.
ENSG00000109756	1.25033e-11	0.0805851	0.039	0.02	2.53016e-07	RAPGEF2	1.84e-29	15.1938	yes
ENSG00000169679	1.25404e-11	0.0269774	0.009	0.001	2.53767e-07	BUB1	1.54e-16	9.41649	yes
ENSG00000132424	1.27683e-11	-0.0674706	0.738	0.739	2.58379e-07	PNISR	0.000721844	-3.45902	n.s.
ENSG00000186517	1.27745e-11	-0.0654868	0.213	0.214	2.58504e-07	ARHGAP30	0.0321493	-2.16473	n.s.
ENSG00000186818	1.2872e-11	0.128357	0.044	0.029	2.60478e-07	LILRB4	1.12e-31	16.2275	yes
ENSG00000172053	1.29416e-11	-0.0918576	0.109	0.132	2.61885e-07	QARS	7.6e-14	-8.33005	yes
ENSG00000171155	1.35169e-11	0.0475316	0.04	0.021	2.73529e-07	C1GALT1C1	2.66e-12	7.68846	yes
ENSG00000144655	1.36047e-11	0.0359382	0.041	0.023	2.75304e-07	CSRNP1	1.29e-22	12.2577	yes
ENSG00000111481	1.37392e-11	0.0473097	0.165	0.132	2.78027e-07	COPZ1	0.975058	0.0313232	n.s.
ENSG00000198589	1.37399e-11	0.0599374	0.099	0.071	2.78041e-07	LRBA	9.43e-06	4.60197	n.s.
ENSG00000057663	1.37461e-11	0.0323794	0.084	0.062	2.78166e-07	ATG5	0.00357448	2.96436	n.s.
ENSG00000104549	1.38521e-11	0.0552451	0.079	0.052	2.80311e-07	SQLE	0.00419394	2.91518	n.s.
ENSG00000196655	1.39229e-11	0.0276772	0.141	0.116	2.81745e-07	TRAPPC4	1.57e-08	6.02951	yes
ENSG00000102054	1.41595e-11	-0.0356986	0.106	0.102	2.86532e-07	RBBP7	0.347202	-0.943307	n.s.
ENSG00000197170	1.42181e-11	0.0594247	0.118	0.088	2.87718e-07	PSMD12	1.33e-24	12.5882	yes
ENSG00000064932	1.42521e-11	0.0714575	0.067	0.042	2.88405e-07	SBNO2	2.52e-55	28.7995	yes
ENSG00000102572	1.43037e-11	0.0531743	0.075	0.05	2.89449e-07	STK24	0.103458	1.63997	n.s.
ENSG00000137267	1.45353e-11	0.0290899	0.02	0.008	2.94137e-07	TUBB2A	2.54e-26	13.244	yes
ENSG00000136758	1.47787e-11	0.0560694	0.148	0.115	2.99062e-07	YME1L1	2.84e-06	4.88394	n.s.
ENSG00000196705	1.5073e-11	0.0446988	0.081	0.059	3.05017e-07	ZNF431	0.108564	-1.61547	n.s.
ENSG00000205208	1.5134e-11	0.0266816	0.018	0.006	3.06251e-07	C4orf46	6.09e-06	4.71678	n.s.
ENSG00000049449	1.52294e-11	0.0313492	0.02	0.007	3.08182e-07	RCN1	5.41e-34	16.3098	yes
ENSG00000014641	1.53287e-11	0.059238	0.129	0.098	3.10191e-07	MDH1	0.00205021	3.14469	n.s.
ENSG00000204217	1.63663e-11	0.0490038	0.046	0.027	3.31189e-07	BMPR2	0.00296873	3.02472	n.s.
ENSG00000172428	1.63664e-11	-0.0773516	0.345	0.356	3.3119e-07	MYEOV2	0.0929274	-1.69232	n.s.
ENSG00000211460	1.64551e-11	0.0190161	0.134	0.112	3.32985e-07	TSN	0.00656389	-2.7601	n.s.
ENSG00000184203	1.68405e-11	-0.00598109	0.366	0.34	3.40784e-07	PPP1R2	0.146868	1.45889	n.s.
ENSG00000157538	1.68448e-11	0.0473952	0.089	0.064	3.40872e-07	DSCR3	2.27e-28	14.369	yes
ENSG00000150995	1.7253e-11	0.0527705	0.043	0.023	3.49132e-07	ITPR1	0.0722343	-1.81154	n.s.
ENSG00000118985	1.73518e-11	0.0545772	0.052	0.03	3.51132e-07	ELL2	8.82e-30	15.3634	yes
ENSG00000113583	1.74145e-11	0.0521734	0.069	0.045	3.524e-07	C5orf15	4.57e-36	18.1299	yes
ENSG00000137500	1.74873e-11	0.0238806	0.128	0.104	3.53872e-07	CCDC90B	1.72e-07	5.50768	yes
ENSG00000029363	1.77377e-11	0.0401441	0.364	0.321	3.5894e-07	BCLAF1	0.970271	0.0373366	n.s.
ENSG00000103275	1.9161e-11	0.0629989	0.362	0.313	3.87742e-07	UBE2I	0.230698	-1.20392	n.s.
ENSG00000134028	1.98555e-11	0.0712359	0.025	0.012	4.01796e-07	ADAMDEC1	1.15e-38	18.3135	yes
ENSG00000106537	1.99165e-11	0.0328172	0.013	0.003	4.0303e-07	TSPAN13	1.18e-30	15.2597	yes
ENSG00000131165	2.02389e-11	0.0403533	0.078	0.055	4.09555e-07	CHMP1A	1.23e-14	8.64382	yes
ENSG00000107798	2.04054e-11	-0.0577761	0.045	0.041	4.12923e-07	LIPA	6.92e-12	-7.74909	yes
ENSG00000187513	2.04607e-11	0.0132298	0.004	0	4.14042e-07	GJA4	8.37e-34	17.7465	yes
ENSG00000100603	2.0608e-11	0.0402534	0.183	0.152	4.17023e-07	SNW1	0.0126323	2.5272	n.s.
ENSG00000110619	2.10148e-11	0.0595841	0.09	0.063	4.25255e-07	CARS	4.28e-16	9.22862	yes
ENSG00000120727	2.13365e-11	0.0486778	0.422	0.373	4.31766e-07	PAIP2	0.740993	-0.33121	n.s.
ENSG00000164342	2.14523e-11	0.0317872	0.01	0.002	4.3411e-07	TLR3	6.29e-14	8.45441	yes
ENSG00000254887	2.17506e-11	-0.0509704	0.009	0.023	4.40145e-07	CTC-378H22.1	2.18e-10	-6.91009	yes
ENSG00000135250	2.19102e-11	-0.0809585	0.107	0.12	4.43374e-07	SRPK2	5.99e-15	-8.76934	yes
ENSG00000005483	2.19582e-11	0.0302219	0.563	0.514	4.44346e-07	KMT2E	0.289834	1.06265	n.s.
ENSG00000010404	2.20714e-11	-0.0261033	0.246	0.23	4.46637e-07	IDS	0.0176987	-2.40082	n.s.
ENSG00000125952	2.23229e-11	0.0469986	0.262	0.223	4.51727e-07	MAX	0.743792	0.32752	n.s.
ENSG00000143033	2.24765e-11	0.0342045	0.177	0.147	4.54834e-07	MTF2	0.431457	0.789047	n.s.
ENSG00000141580	2.25972e-11	0.0526891	0.12	0.091	4.57277e-07	WDR45B	0.16493	1.39613	n.s.
ENSG00000140009	2.26053e-11	0.0540089	0.032	0.016	4.57441e-07	ESR2	0.315484	1.00746	n.s.
ENSG00000242114	2.31634e-11	0.0644107	0.173	0.137	4.68735e-07	MTFP1	0.000325775	3.69	n.s.
ENSG00000134900	2.33334e-11	-0.0864229	0.05	0.069	4.72174e-07	TPP2	1.53e-13	-8.19538	yes
ENSG00000090238	2.33742e-11	-0.0983871	0.044	0.07	4.73001e-07	YPEL3	1.28e-22	-11.7866	yes
ENSG00000204713	2.3528e-11	0.0456087	0.053	0.033	4.76114e-07	TRIM27	0.0253286	2.26112	n.s.
ENSG00000165527	2.38054e-11	0.0416616	0.076	0.053	4.81727e-07	ARF6	1.38e-19	10.62	yes
ENSG00000060688	2.40125e-11	0.0425027	0.101	0.076	4.85917e-07	SNRNP40	0.00588399	2.79782	n.s.
ENSG00000136930	2.4309e-11	0.0497186	0.222	0.185	4.91918e-07	PSMB7	1.25e-23	12.2201	yes
ENSG00000182220	2.47146e-11	0.0459732	0.129	0.1	5.00124e-07	ATP6AP2	1.03e-19	-10.6684	no
ENSG00000113013	2.5203e-11	0.045302	0.127	0.098	5.10007e-07	HSPA9	1.23e-10	6.97283	yes
ENSG00000101096	2.52816e-11	0.0589536	0.079	0.054	5.11598e-07	NFATC2	1.84e-13	8.19332	yes
ENSG00000196628	2.53933e-11	0.04453	0.048	0.028	5.13858e-07	TCF4	0.0095367	2.63127	n.s.
ENSG00000119801	2.54958e-11	-0.066118	0.196	0.194	5.15934e-07	YPEL5	0.852929	0.185731	n.s.
ENSG00000160410	2.55726e-11	0.051169	0.13	0.1	5.17487e-07	SHKBP1	7.72e-10	6.61192	yes
ENSG00000031698	2.58299e-11	0.0778227	0.179	0.14	5.22693e-07	SARS	0.00716579	2.73213	n.s.
ENSG00000174917	2.66123e-11	-0.00297668	0.286	0.262	5.38527e-07	C19orf70	0.000746898	3.44932	n.s.
ENSG00000223960	2.71107e-11	0.0313725	0.023	0.01	5.48611e-07	AC009948.5	0.018502	2.38547	n.s.
ENSG00000125482	2.71692e-11	-0.0178094	0.098	0.089	5.49795e-07	TTF1	0.268435	-1.11121	n.s.
ENSG00000077458	2.72481e-11	0.0522107	0.045	0.025	5.51392e-07	FAM76B	0.0391126	-2.08313	n.s.
ENSG00000090266	2.73935e-11	0.0961215	0.395	0.34	5.54335e-07	NDUFB2	0.264865	1.11981	n.s.
ENSG00000137574	2.74893e-11	0.0388868	0.085	0.062	5.56273e-07	TGS1	6.91e-07	5.20413	yes
ENSG00000075234	2.76788e-11	-0.00116133	0.028	0.02	5.60108e-07	TTC38	1.58e-10	-6.98109	yes
ENSG00000166226	2.7769e-11	-0.0299067	0.133	0.128	5.61933e-07	CCT2	3.02e-10	6.79395	no
ENSG00000228300	2.78983e-11	-0.0607397	0.042	0.052	5.64549e-07	C19orf24	0.0332969	-2.15002	n.s.
ENSG00000115540	2.88302e-11	0.0350571	0.106	0.082	5.83409e-07	MOB4	2.39e-05	4.37389	n.s.
ENSG00000152795	2.92583e-11	0.0858461	0.475	0.418	5.92071e-07	HNRNPDL	0.133953	1.50758	n.s.
ENSG00000168495	2.9728e-11	0.0393117	0.036	0.019	6.01576e-07	POLR3D	3.29e-23	12.0277	yes
ENSG00000152601	2.97812e-11	0.0544021	0.352	0.307	6.02652e-07	MBNL1	0.000267357	-3.74291	n.s.
ENSG00000133983	3.07746e-11	0.0368656	0.261	0.226	6.22755e-07	COX16	0.166211	1.39223	n.s.
ENSG00000198625	3.08432e-11	-0.00771983	0.206	0.186	6.24143e-07	MDM4	0.460641	-0.739861	n.s.
ENSG00000060558	3.09437e-11	0.0615274	0.045	0.025	6.26176e-07	GNA15	1.06e-15	9.07537	yes
ENSG00000022277	3.12899e-11	0.0143458	0.168	0.145	6.33183e-07	RTFDC1	4.64e-05	4.20658	n.s.
ENSG00000172586	3.16667e-11	0.0353629	0.124	0.098	6.40808e-07	CHCHD1	0.0472378	2.00338	n.s.
ENSG00000089737	3.30205e-11	0.035527	0.435	0.389	6.68202e-07	DDX24	8.35e-10	6.59801	yes
ENSG00000116171	3.31193e-11	0.000561869	0.162	0.143	6.70202e-07	SCP2	0.000557511	-3.53397	n.s.
ENSG00000259494	3.45482e-11	0.0520878	0.06	0.038	6.99116e-07	MRPL46	0.502713	0.67201	n.s.
ENSG00000148484	3.46963e-11	0.0502761	0.089	0.063	7.02114e-07	RSU1	1.27e-09	6.58939	yes
ENSG00000105185	3.4724e-11	0.0526488	0.21	0.174	7.02675e-07	PDCD5	2.72e-05	4.3457	n.s.
ENSG00000154473	3.48155e-11	-0.000608083	0.197	0.178	7.04527e-07	BUB3	0.0619448	-1.88288	n.s.
ENSG00000243678	3.48991e-11	0.0485495	0.059	0.036	7.06219e-07	NME1-NME2	0.0016071	3.21836	n.s.
ENSG00000130312	3.49902e-11	-0.102764	0.161	0.192	7.08061e-07	MRPL34	8.92e-05	-4.03843	n.s.
ENSG00000112394	3.54707e-11	-0.0385857	0.004	0.014	7.17784e-07	SLC16A10	0.000104528	3.996	n.s.
ENSG00000165280	3.62259e-11	0.0335096	0.074	0.053	7.33067e-07	VCP	5.12e-30	14.8049	yes
ENSG00000184779	3.70801e-11	-0.0884079	0.133	0.154	7.50352e-07	RPS17	0.837162	-0.205914	n.s.
ENSG00000042062	3.71871e-11	0.0416053	0.019	0.007	7.52518e-07	FAM65C	1.46e-31	15.4135	yes
ENSG00000224220	3.7373e-11	0.0161165	0.009	0.001	7.56281e-07	AC104699.1	1.87e-19	10.6299	yes
ENSG00000169217	3.75207e-11	0.0228967	0.116	0.094	7.59269e-07	CD2BP2	0.000609741	3.50897	n.s.
ENSG00000138385	3.78067e-11	0.0425957	0.224	0.189	7.65057e-07	SSB	0.25011	1.15543	n.s.
ENSG00000141504	3.78888e-11	-0.0925865	0.155	0.178	7.66719e-07	SAT2	1.72e-18	-10.202	yes
ENSG00000164902	3.79443e-11	0.0540163	0.132	0.102	7.67842e-07	PHAX	0.3157	1.00699	n.s.
ENSG00000137413	3.81797e-11	0.0475237	0.093	0.069	7.72605e-07	TAF8	6.45e-16	9.16557	yes
ENSG00000055044	3.95702e-11	0.0410617	0.216	0.18	8.00743e-07	NOP58	0.00015196	3.89657	n.s.
ENSG00000145088	3.98683e-11	0.0467669	0.04	0.021	8.06776e-07	EAF2	0.00205247	3.14252	n.s.
ENSG00000102910	4.0366e-11	-0.0668377	0.093	0.103	8.16847e-07	LONP2	0.0336113	-2.14618	n.s.
ENSG00000179262	4.1008e-11	0.0460702	0.297	0.258	8.29838e-07	RAD23A	9.66e-06	4.59969	n.s.
ENSG00000141505	4.14319e-11	-0.0309301	0.003	0.011	8.38415e-07	ASGR1	1.45e-45	-22.1689	yes
ENSG00000163714	4.16948e-11	0.0452482	0.28	0.241	8.43736e-07	U2SURP	0.529382	-0.630549	n.s.
ENSG00000155368	4.30212e-11	0.106103	0.374	0.32	8.70577e-07	DBI	5.02e-11	7.1501	yes
ENSG00000185499	4.30869e-11	0.0251928	0.013	0.003	8.71906e-07	MUC1	4.76e-47	22.0515	yes
ENSG00000205268	4.33627e-11	-0.0903166	0.056	0.078	8.77488e-07	PDE7A	6.51e-12	-7.60331	yes
ENSG00000205937	4.35678e-11	0.0600627	0.268	0.226	8.81637e-07	RNPS1	5.62e-06	4.73118	n.s.
ENSG00000160221	4.36016e-11	-0.0426967	0.057	0.059	8.82322e-07	C21orf33	2.9e-11	-7.23987	yes
ENSG00000188042	4.58862e-11	-0.0264024	0.227	0.211	9.28553e-07	ARL4C	1.49e-11	-7.36188	yes
ENSG00000124357	4.67473e-11	0.0571644	0.086	0.06	9.45979e-07	NAGK	0.254934	1.14384	n.s.
ENSG00000162194	4.91186e-11	0.0305456	0.195	0.166	9.93965e-07	C11orf48	6.4e-05	4.12888	n.s.
ENSG00000113851	4.94872e-11	-0.100619	0.19	0.216	1.00142e-06	CRBN	1.07e-08	-6.08893	yes
ENSG00000163386	4.96336e-11	-0.103111	0.096	0.12	1.00439e-06	NBPF10	6.84e-05	-4.10685	n.s.
ENSG00000143727	4.98607e-11	-0.00398026	0.232	0.212	1.00898e-06	ACP1	0.0137639	-2.49562	n.s.
ENSG00000169223	4.99525e-11	0.0893657	0.22	0.177	1.01084e-06	LMAN2	1.44e-06	5.03976	n.s.
ENSG00000105058	5.01022e-11	0.0474497	0.158	0.127	1.01387e-06	FAM32A	0.195473	-1.3009	n.s.
ENSG00000143851	5.01065e-11	-0.110681	0.179	0.203	1.01396e-06	PTPN7	0.000949236	3.37985	n.s.
ENSG00000254709	5.01474e-11	-0.724728	0.014	0.028	1.01478e-06	IGLL5	2.87e-05	-4.32768	n.s.
ENSG00000107223	5.03477e-11	0.0722591	0.723	0.673	1.01884e-06	EDF1	1.85e-06	4.98442	n.s.
ENSG00000173113	5.08244e-11	0.0762019	0.472	0.417	1.02848e-06	TRMT112	0.101371	1.64945	n.s.
ENSG00000124783	5.22594e-11	0.0774058	0.225	0.183	1.05752e-06	SSR1	0.040007	-2.07376	n.s.
ENSG00000117758	5.29051e-11	0.0569612	0.092	0.065	1.07059e-06	STX12	4.49e-23	12.0183	yes
ENSG00000149182	5.36984e-11	1.49297e-05	0.181	0.162	1.08664e-06	ARFGAP2	0.060391	1.89347	n.s.
ENSG00000111536	5.42074e-11	0.0254033	0.007	0.001	1.09694e-06	IL26	6.3e-14	8.75469	yes
ENSG00000153310	5.49121e-11	0.0407885	0.228	0.194	1.1112e-06	FAM49B	2.75e-05	4.34344	n.s.
ENSG00000117616	5.51594e-11	-0.0559629	0.486	0.482	1.11621e-06	C1orf63	0.000273254	-3.73581	n.s.
ENSG00000173465	5.53634e-11	0.0373115	0.096	0.072	1.12033e-06	SSSCA1	0.00235412	3.10671	n.s.
ENSG00000198000	5.5577e-11	-0.0101779	0.101	0.089	1.12466e-06	NOL8	0.403926	-0.837251	n.s.
ENSG00000139146	5.60041e-11	0.076756	0.16	0.123	1.1333e-06	FAM60A	5.16e-15	8.79948	yes
ENSG00000151657	5.62522e-11	-0.005962	0.083	0.07	1.13832e-06	KIN	0.0646617	1.8626	n.s.
ENSG00000115649	5.63944e-11	-0.0130812	0.073	0.065	1.1412e-06	CNPPD1	0.0519941	1.96037	n.s.
ENSG00000215845	5.78596e-11	-0.0435656	0.281	0.276	1.17085e-06	TSTD1	0.0461837	-2.01217	n.s.
ENSG00000102710	5.79594e-11	-0.00741565	0.092	0.081	1.17287e-06	SUPT20H	0.377232	0.886345	n.s.
ENSG00000249915	5.80756e-11	0.00603789	0.155	0.135	1.17522e-06	PDCD6	0.13633	-1.49842	n.s.
ENSG00000129235	5.82508e-11	0.0156522	0.134	0.111	1.17876e-06	TXNDC17	0.0116089	2.55897	n.s.
ENSG00000158987	5.94256e-11	0.0669644	0.088	0.061	1.20254e-06	RAPGEF6	0.000153815	3.89283	n.s.
ENSG00000073584	5.96089e-11	-0.00300368	0.17	0.152	1.20625e-06	SMARCE1	0.0113652	-2.566	n.s.
ENSG00000158417	6.11114e-11	0.081159	0.37	0.319	1.23665e-06	EIF5B	0.649299	0.455819	n.s.
ENSG00000149932	6.21885e-11	0.01098	0.272	0.245	1.25845e-06	TMEM219	8.33e-07	-5.18561	no
ENSG00000147654	6.22438e-11	0.0628293	0.08	0.054	1.25956e-06	EBAG9	0.000927207	-3.38498	n.s.
ENSG00000108953	6.29654e-11	0.0500324	0.217	0.181	1.27417e-06	YWHAE	4.99e-19	10.4604	yes
ENSG00000168374	6.36325e-11	0.0842666	0.134	0.1	1.28767e-06	ARF4	1.21e-19	10.6306	yes
ENSG00000100201	6.52592e-11	-0.0572137	0.258	0.257	1.32059e-06	DDX17	0.00102585	-3.35576	n.s.
ENSG00000197111	6.65088e-11	-0.0711365	0.375	0.384	1.34587e-06	PCBP2	1.29e-05	-4.54728	n.s.
ENSG00000122085	6.93187e-11	-0.0995083	0.198	0.226	1.40273e-06	MTERFD2	1.94e-06	-4.98413	n.s.
ENSG00000106733	6.99106e-11	0.0756905	0.192	0.153	1.41471e-06	NMRK1	0.0051368	2.84384	n.s.
ENSG00000139675	7.04781e-11	0.0189613	0.184	0.159	1.42619e-06	HNRNPA1L2	7.84e-09	-6.15135	no
ENSG00000080802	7.11603e-11	0.0122923	0.157	0.135	1.44e-06	CNOT4	7.97e-06	4.64124	n.s.
ENSG00000107738	7.15959e-11	-0.090247	0.058	0.078	1.44881e-06	C10orf54	2.93e-39	-18.8846	yes
ENSG00000103653	7.21022e-11	-0.0130014	0.094	0.084	1.45906e-06	CSK	0.693456	0.394995	n.s.
ENSG00000010810	7.25043e-11	-0.123084	0.251	0.28	1.4672e-06	FYN	2.56e-07	-5.42172	yes
ENSG00000108055	7.34155e-11	-0.0357233	0.172	0.165	1.48564e-06	SMC3	0.244214	-1.16954	n.s.
ENSG00000224505	7.35005e-11	-0.0965851	0.059	0.086	1.48736e-06	AC002117.1	0.00256862	-3.0768	n.s.
ENSG00000125910	7.40906e-11	-0.0781408	0.032	0.054	1.4993e-06	S1PR4	5.65e-10	-6.67141	yes
ENSG00000138668	7.43875e-11	0.019658	0.119	0.099	1.50531e-06	HNRNPD	0.00260392	3.0684	n.s.
ENSG00000164346	7.52402e-11	-0.0920399	0.406	0.432	1.52256e-06	NSA2	1.53e-08	-6.03522	yes
ENSG00000131116	7.60845e-11	0.0287263	0.062	0.045	1.53965e-06	ZNF428	0.0397335	-2.07621	n.s.
ENSG00000132254	7.72064e-11	0.0432857	0.067	0.046	1.56235e-06	ARFIP2	0.000114507	3.98048	n.s.
ENSG00000160752	7.73101e-11	0.0563248	0.166	0.133	1.56445e-06	FDPS	0.0139304	2.49118	n.s.
ENSG00000187474	7.78258e-11	-0.0638289	0.009	0.021	1.57488e-06	FPR3	6.81e-27	-13.8082	yes
ENSG00000140350	7.86714e-11	-0.0629477	0.176	0.182	1.59199e-06	ANP32A	1.72e-20	-10.9884	yes
ENSG00000130775	7.87545e-11	0.0567183	0.074	0.05	1.59368e-06	THEMIS2	3.23e-06	4.85765	n.s.
ENSG00000105583	7.91115e-11	0.0231106	0.337	0.302	1.6009e-06	WDR83OS	0.0195669	-2.36273	n.s.
ENSG00000137193	7.99361e-11	0.0638789	0.19	0.152	1.61759e-06	PIM1	1.67e-57	27.37	yes
ENSG00000006652	8.01209e-11	0.0158117	0.086	0.068	1.62133e-06	IFRD1	3.67e-12	7.62777	yes
ENSG00000272941	8.08245e-11	0.0326054	0.017	0.006	1.63557e-06	RP11-134L10.1	NA	NA	NA
ENSG00000245532	8.15911e-11	-0.0924846	0.822	0.811	1.65108e-06	NEAT1	1.78e-13	8.17449	no
ENSG00000166326	8.56001e-11	0.0559472	0.063	0.04	1.7322e-06	TRIM44	1.87e-06	4.98456	n.s.
ENSG00000165140	8.69104e-11	-0.0428107	0.004	0.014	1.75872e-06	FBP1	0.185101	1.3319	n.s.
ENSG00000132912	8.70386e-11	0.0515648	0.052	0.031	1.76131e-06	DCTN4	3.33e-19	10.5179	yes
ENSG00000198851	8.88819e-11	-0.0902853	0.419	0.436	1.79861e-06	CD3E	0.000169194	-3.8673	n.s.
ENSG00000008952	8.91183e-11	-0.0571684	0.48	0.478	1.8034e-06	SEC62	0.579833	0.554943	n.s.
ENSG00000065802	8.9562e-11	0.000518151	0.034	0.025	1.81238e-06	ASB1	4.42e-08	-5.81298	no
ENSG00000139537	9.06436e-11	-0.0363479	0.002	0.011	1.83426e-06	CCDC65	1.41e-41	-19.5995	yes
ENSG00000162702	9.15103e-11	0.0734736	0.125	0.092	1.8518e-06	ZNF281	9.15e-08	5.68305	yes
ENSG00000160679	9.19487e-11	0.0352631	0.141	0.114	1.86067e-06	CHTOP	0.00112361	3.32759	n.s.
ENSG00000104388	9.37197e-11	0.0242847	0.073	0.055	1.89651e-06	RAB2A	2.26e-05	4.38725	n.s.
ENSG00000115762	9.38457e-11	0.0630061	0.124	0.092	1.89906e-06	PLEKHB2	5.52e-18	10.0101	yes
ENSG00000113456	9.49262e-11	0.0389542	0.067	0.047	1.92093e-06	RAD1	0.72193	-0.356614	n.s.
ENSG00000180817	9.50478e-11	0.157572	0.344	0.302	1.92339e-06	PPA1	3.73e-27	13.8316	yes
ENSG00000068697	9.54939e-11	0.055621	0.168	0.135	1.93241e-06	LAPTM4A	0.172053	-1.37276	n.s.
ENSG00000186010	9.71324e-11	0.0447654	0.457	0.41	1.96557e-06	NDUFA13	0.11884	-1.5695	n.s.
ENSG00000119335	9.81581e-11	-0.0775542	0.253	0.256	1.98633e-06	SET	0.00705296	2.73592	n.s.
ENSG00000217930	9.8194e-11	0.0242886	0.019	0.008	1.98705e-06	PAM16	0.598698	0.52751	n.s.
ENSG00000117632	9.95004e-11	-0.098812	0.098	0.133	2.01349e-06	STMN1	0.000681691	-3.49288	n.s.
ENSG00000138279	1.01836e-10	-0.00353302	0.165	0.148	2.06075e-06	ANXA7	3.24e-21	11.2737	no
ENSG00000178202	1.04514e-10	0.0274988	0.016	0.006	2.11495e-06	KDELC2	6.12e-22	11.6746	yes
ENSG00000119396	1.06589e-10	0.0505303	0.12	0.092	2.15694e-06	RAB14	0.0598082	1.89821	n.s.
ENSG00000077312	1.07546e-10	0.0479124	0.122	0.094	2.1763e-06	SNRPA	0.000972573	3.3716	n.s.
ENSG00000115128	1.10199e-10	0.0201493	0.313	0.28	2.23e-06	SF3B14	0.000883541	3.40385	n.s.
ENSG00000023191	1.1494e-10	0.00932366	0.159	0.14	2.32593e-06	RNH1	0.0984897	1.66361	n.s.
ENSG00000172725	1.15298e-10	-0.102945	0.119	0.146	2.33317e-06	CORO1B	2.76e-11	-7.24788	yes
ENSG00000165512	1.15465e-10	0.0194371	0.173	0.148	2.33654e-06	ZNF22	0.188721	-1.3209	n.s.
ENSG00000148606	1.19003e-10	0.0502212	0.045	0.026	2.40815e-06	POLR3A	2.88e-10	6.81285	yes
ENSG00000147684	1.20166e-10	-0.0780396	0.325	0.339	2.43167e-06	NDUFB9	0.252327	1.14986	n.s.
ENSG00000065357	1.20817e-10	-0.100174	0.122	0.149	2.44485e-06	DGKA	4.17e-05	-4.23388	n.s.
ENSG00000231074	1.21488e-10	-0.0595869	0.063	0.071	2.45843e-06	HCG18	0.603931	0.519951	n.s.
ENSG00000180611	1.2177e-10	0.040369	0.022	0.008	2.46414e-06	MB21D2	7e-08	5.70967	yes
ENSG00000113240	1.21935e-10	-0.0686669	0.12	0.127	2.46749e-06	CLK4	3.28e-06	-4.85129	n.s.
ENSG00000188612	1.24195e-10	0.0747365	0.751	0.706	2.51321e-06	SUMO2	1.49e-06	5.04235	n.s.
ENSG00000169180	1.24275e-10	0.0585032	0.061	0.038	2.51484e-06	XPO6	2.13e-08	5.9844	yes
ENSG00000197329	1.25207e-10	0.0569946	0.04	0.021	2.53369e-06	PELI1	0.0131625	2.51188	n.s.
ENSG00000179115	1.26044e-10	0.0363127	0.059	0.039	2.55062e-06	FARSA	0.000715919	3.46148	n.s.
ENSG00000106244	1.26563e-10	0.0744239	0.242	0.2	2.56112e-06	PDAP1	6.16e-09	6.25113	yes
ENSG00000150459	1.26644e-10	0.0752638	0.508	0.453	2.56278e-06	SAP18	1.02e-06	5.1236	yes
ENSG00000163956	1.27705e-10	0.00416609	0.15	0.132	2.58424e-06	LRPAP1	0.0345582	-2.13463	n.s.
ENSG00000163156	1.28542e-10	0.0183851	0.157	0.132	2.60117e-06	SCNM1	0.675483	-0.41953	n.s.
ENSG00000139372	1.29114e-10	0.051026	0.153	0.122	2.61275e-06	TDG	2.34e-09	6.39469	yes
ENSG00000184752	1.30531e-10	-0.0522425	0.237	0.236	2.64143e-06	NDUFA12	0.00405031	-2.92689	n.s.
ENSG00000100227	1.31295e-10	0.0534945	0.078	0.054	2.65688e-06	POLDIP3	4.33e-06	4.7923	n.s.
ENSG00000126524	1.32039e-10	0.0602272	0.242	0.202	2.67195e-06	SBDS	0.00871819	2.66148	n.s.
ENSG00000182952	1.32814e-10	0.0303257	0.032	0.018	2.68762e-06	HMGN4	0.00168405	3.20601	n.s.
ENSG00000145907	1.33481e-10	0.0115447	0.141	0.121	2.70112e-06	G3BP1	1.2e-10	6.97348	yes
ENSG00000076928	1.35032e-10	-0.0958047	0.138	0.16	2.7325e-06	ARHGEF1	0.00095341	-3.37667	n.s.
ENSG00000118705	1.36546e-10	0.0275483	0.116	0.094	2.76315e-06	RPN2	0.105945	1.62755	n.s.
ENSG00000110077	1.38054e-10	-0.0357577	0.002	0.009	2.79366e-06	MS4A6A	4.79e-53	-25.2466	yes
ENSG00000136732	1.38487e-10	-0.0904914	0.477	0.502	2.80241e-06	GYPC	0.000874277	3.40353	n.s.
ENSG00000084090	1.40136e-10	0.0471832	0.062	0.04	2.83579e-06	STARD7	0.000899133	3.39844	n.s.
ENSG00000169375	1.40384e-10	0.0523391	0.111	0.083	2.84081e-06	SIN3A	0.000312627	3.69934	n.s.
ENSG00000162777	1.40474e-10	0.0587923	0.108	0.08	2.84264e-06	DENND2D	0.597875	-0.528698	n.s.
ENSG00000169714	1.41173e-10	0.0280101	0.547	0.502	2.85678e-06	CNBP	0.838638	0.204022	n.s.
ENSG00000135241	1.4134e-10	0.0181811	0.101	0.081	2.86015e-06	PNPLA8	0.00626356	2.77685	n.s.
ENSG00000105639	1.43198e-10	0.0574618	0.11	0.081	2.89776e-06	JAK3	5.11e-37	18.8224	yes
ENSG00000100100	1.44493e-10	-0.117112	0.318	0.364	2.92396e-06	PIK3IP1	0.11538	1.58445	n.s.
ENSG00000042286	1.45096e-10	0.0275179	0.015	0.004	2.93617e-06	AIFM2	1.39e-52	27.0642	yes
ENSG00000131873	1.46692e-10	0.0198587	0.027	0.015	2.96845e-06	CHSY1	5.06e-18	10.2339	yes
ENSG00000127837	1.47148e-10	0.00897693	0.073	0.058	2.97768e-06	AAMP	0.997345	0.00333366	n.s.
ENSG00000100055	1.47455e-10	-0.105623	0.106	0.136	2.98389e-06	CYTH4	0.00120781	-3.3135	n.s.
ENSG00000159388	1.51398e-10	-0.117821	0.25	0.289	3.0637e-06	BTG2	7.2e-05	-4.10644	n.s.
ENSG00000102316	1.51603e-10	0.0656014	0.119	0.09	3.06783e-06	MAGED2	9.27e-18	9.90183	yes
ENSG00000067533	1.52255e-10	0.0332721	0.072	0.052	3.08104e-06	RRP15	0.0245631	2.27321	n.s.
ENSG00000135930	1.54194e-10	0.0382752	0.135	0.107	3.12028e-06	EIF4E2	0.747239	-0.322943	n.s.
ENSG00000139218	1.5442e-10	0.0523997	0.4	0.353	3.12483e-06	SCAF11	0.0552714	1.93313	n.s.
ENSG00000147434	1.54484e-10	0.0237202	0.008	0.001	3.12614e-06	CHRNA6	5.45e-21	11.1563	yes
ENSG00000142875	1.55396e-10	-0.103441	0.086	0.109	3.14459e-06	PRKACB	0.00177352	-3.18931	n.s.
ENSG00000167642	1.56032e-10	0.0496394	0.056	0.035	3.15746e-06	SPINT2	0.0392533	-2.08133	n.s.
ENSG00000187951	1.56759e-10	0.0510568	0.036	0.019	3.17219e-06	ARHGAP11B	0.326944	0.983923	n.s.
ENSG00000230812	1.57752e-10	0.0260229	0.011	0.002	3.19228e-06	RP4-794H19.4	1.81e-36	17.4084	yes
ENSG00000134453	1.58037e-10	0.0116955	0.06	0.047	3.19803e-06	RBM17	2.43e-05	4.37022	n.s.
ENSG00000105048	1.60658e-10	-0.0337175	0.001	0.007	3.25107e-06	TNNT1	4.34e-19	-10.4124	yes
ENSG00000140307	1.6208e-10	0.0621116	0.222	0.182	3.27985e-06	GTF2A2	0.105209	1.63173	n.s.
ENSG00000184384	1.66777e-10	0.0363558	0.122	0.097	3.37489e-06	MAML2	0.00580699	2.80329	n.s.
ENSG00000100028	1.6734e-10	0.0367951	0.185	0.155	3.3863e-06	SNRPD3	0.00229967	-3.10642	n.s.
ENSG00000108010	1.69261e-10	0.000419158	0.098	0.084	3.42516e-06	GLRX3	1.67e-19	10.5732	yes
ENSG00000135441	1.70079e-10	-0.00715364	0.32	0.296	3.44171e-06	BLOC1S1	0.692955	0.395676	n.s.
ENSG00000100410	1.77508e-10	0.0470424	0.137	0.108	3.59206e-06	PHF5A	2.42e-07	5.4338	yes
ENSG00000123595	1.79336e-10	0.0638792	0.079	0.054	3.62905e-06	RAB9A	0.0210011	-2.33477	n.s.
ENSG00000105821	1.80385e-10	0.0171599	0.126	0.105	3.65028e-06	DNAJC2	0.266784	1.11509	n.s.
ENSG00000197405	1.84847e-10	-0.0414635	0.005	0.015	3.74056e-06	C5AR1	0.18361	1.33682	n.s.
ENSG00000011007	1.85542e-10	0.035883	0.076	0.055	3.75462e-06	TCEB3	6.12e-08	5.72858	yes
ENSG00000161203	1.90807e-10	-0.0388311	0.199	0.195	3.86117e-06	AP2M1	0.00013135	-3.93524	n.s.
ENSG00000198673	1.92073e-10	0.0530808	0.022	0.009	3.88679e-06	FAM19A2	5.99e-24	12.3287	yes
ENSG00000160310	1.92128e-10	-0.068669	0.385	0.386	3.88789e-06	PRMT2	0.0744984	1.7973	n.s.
ENSG00000163508	1.94985e-10	0.0474495	0.042	0.026	3.94571e-06	EOMES	3.44e-07	5.36252	yes
ENSG00000188739	1.96972e-10	-0.0126722	0.066	0.059	3.98592e-06	RBM34	0.928088	0.0904178	n.s.
ENSG00000188994	2.00421e-10	0.0127143	0.365	0.332	4.05572e-06	ZNF292	0.628552	0.484849	n.s.
ENSG00000181192	2.05358e-10	0.0321206	0.028	0.014	4.15562e-06	DHTKD1	3.22e-07	5.3723	yes
ENSG00000066583	2.112e-10	0.0498586	0.039	0.021	4.27384e-06	ISOC1	1.25e-21	11.5417	yes
ENSG00000101161	2.13503e-10	-0.032703	0.13	0.126	4.32045e-06	PRPF6	0.517285	0.649243	n.s.
ENSG00000141551	2.14607e-10	0.0420025	0.105	0.08	4.3428e-06	CSNK1D	0.0156304	2.4479	n.s.
ENSG00000109606	2.20904e-10	0.0336343	0.074	0.053	4.47021e-06	DHX15	3.12e-07	5.38673	yes
ENSG00000139168	2.24679e-10	0.0727877	0.185	0.147	4.5466e-06	ZCRB1	0.000239698	3.77241	n.s.
ENSG00000120963	2.25941e-10	-0.0378666	0.251	0.247	4.57214e-06	ZNF706	2.67e-09	-6.38791	yes
ENSG00000088298	2.29542e-10	0.0399754	0.055	0.036	4.64501e-06	EDEM2	1.95e-23	12.3282	yes
ENSG00000157191	2.36528e-10	-0.0146013	0.239	0.223	4.78637e-06	NECAP2	8.58e-10	6.59035	no
ENSG00000204520	2.3933e-10	0.0590882	0.042	0.023	4.84308e-06	MICA	4.12e-13	8.03519	yes
ENSG00000100345	2.3955e-10	-0.0839114	0.147	0.161	4.84753e-06	MYH9	0.287315	-1.06817	n.s.
ENSG00000114857	2.41656e-10	-0.0604768	0.262	0.264	4.89016e-06	NKTR	0.0308779	-2.18119	n.s.
ENSG00000185236	2.41919e-10	-0.0154385	0.128	0.116	4.89548e-06	RAB11B	0.162058	-1.40571	n.s.
ENSG00000082515	2.44774e-10	0.0503148	0.109	0.082	4.95324e-06	MRPL22	6.27e-07	5.22588	yes
ENSG00000121022	2.47374e-10	0.0188918	0.113	0.093	5.00586e-06	COPS5	0.968234	-0.0399	n.s.
ENSG00000088832	2.49708e-10	0.0396265	0.302	0.264	5.05309e-06	FKBP1A	0.018002	2.39417	n.s.
ENSG00000126561	2.56517e-10	0.0469197	0.062	0.04	5.19089e-06	STAT5A	4.43e-30	14.766	yes
ENSG00000178878	2.56904e-10	-0.092205	0.074	0.104	5.1987e-06	APOLD1	1.41e-08	-6.03729	yes
ENSG00000086666	2.60387e-10	-0.0092657	0.172	0.157	5.26919e-06	ZFAND6	0.0181494	2.39105	n.s.
ENSG00000173114	2.62973e-10	-0.0637576	0.018	0.033	5.32152e-06	LRRN3	3.86e-13	-8.03178	yes
ENSG00000163605	2.63613e-10	0.0676639	0.141	0.108	5.33447e-06	PPP4R2	0.000135253	3.92709	n.s.
ENSG00000104131	2.65245e-10	0.0130741	0.234	0.208	5.3675e-06	EIF3J	6.97e-10	6.63148	yes
ENSG00000197903	2.68366e-10	-0.0709989	0.088	0.091	5.43066e-06	HIST1H2BK	0.014925	2.46523	n.s.
ENSG00000173418	2.7081e-10	-0.00316886	0.11	0.097	5.48011e-06	NAA20	0.282181	1.07968	n.s.
ENSG00000166847	2.75109e-10	0.0111698	0.04	0.028	5.56711e-06	DCTN5	4.95e-11	7.15189	yes
ENSG00000089094	2.77653e-10	-0.071298	0.041	0.054	5.61859e-06	KDM2B	1.7e-19	-10.5841	yes
ENSG00000111832	2.77733e-10	0.0460305	0.336	0.296	5.62021e-06	RWDD1	0.147025	-1.4596	n.s.
[truncated: 1,569 more rows]

## Sheet: B cells
Ensembl_ID	p_val	avg_logFC	fraction.stim.exp	fraction.unstim.exp	p_val_adj	hgnc.names	bulk.p.val	bulk.t.stat	concordant
ENSG00000185885	2.64766e-97	1.50337	0.952	0.366	5.3578e-93	IFITM1	2.66e-25	14.648	yes
ENSG00000187608	1.53047e-94	1.81512	0.954	0.417	3.09706e-90	ISG15	5.02e-18	11.0212	yes
ENSG00000119917	8.75596e-90	1.77512	0.875	0.255	1.77186e-85	IFIT3	1.76e-20	12.3405	yes
ENSG00000157601	2.42524e-88	1.57695	0.85	0.197	4.90772e-84	MX1	2.55e-18	11.0613	yes
ENSG00000126709	8.66217e-75	1.45723	0.837	0.23	1.75288e-70	IFI6	3.54e-19	11.6615	yes
ENSG00000172183	5.16745e-72	1.1116	0.975	0.755	1.04569e-67	ISG20	3.9e-25	13.8515	yes
ENSG00000121858	8.69545e-68	1.64367	0.695	0.129	1.75961e-63	TNFSF10	7.87e-12	7.69267	yes
ENSG00000160932	1.70892e-64	1.04102	0.934	0.513	3.45817e-60	LY6E	6.01e-18	10.8944	yes
ENSG00000132530	6.2748e-55	0.969713	0.756	0.212	1.26977e-50	XAF1	2.31e-20	11.6276	yes
ENSG00000185745	2.92083e-53	1.39641	0.539	0.068	5.9106e-49	IFIT1	2.29e-14	9.13796	yes
ENSG00000137959	1.15854e-52	1.05219	0.807	0.283	2.34441e-48	IFI44L	6.41e-22	12.9863	yes
ENSG00000122643	5.77717e-51	1.27466	0.756	0.275	1.16907e-46	NT5C3A	1.04e-13	8.37054	yes
ENSG00000184979	1.9022e-50	1.05822	0.517	0.058	3.84928e-46	USP18	1.58e-20	11.9689	yes
ENSG00000183486	3.39886e-50	0.992649	0.677	0.167	6.87794e-46	MX2	1.99e-15	9.43178	yes
ENSG00000133106	4.50243e-49	0.970526	0.842	0.424	9.11111e-45	EPSTI1	4.06e-22	13.0733	yes
ENSG00000055332	5.32381e-48	0.923566	0.758	0.263	1.07733e-43	EIF2AK2	4.38e-18	10.5474	yes
ENSG00000185507	1.05105e-47	0.942256	0.628	0.139	2.1269e-43	IRF7	5.77e-22	12.854	yes
ENSG00000130303	5.78483e-47	0.855397	0.845	0.414	1.17062e-42	BST2	1.37e-16	10.2065	yes
ENSG00000185201	3.15932e-45	0.921209	0.911	0.591	6.39321e-41	IFITM2	8.95e-14	8.62691	yes
ENSG00000188313	5.23126e-45	0.976857	0.7	0.217	1.0586e-40	PLSCR1	4.23e-21	12.0769	yes
ENSG00000089127	1.3063e-43	0.969757	0.585	0.129	2.64343e-39	OAS1	1.25e-17	10.8271	yes
ENSG00000119922	3.2818e-43	1.29593	0.547	0.106	6.64106e-39	IFIT2	3.7e-13	8.46533	yes
ENSG00000101608	1.57358e-42	0.864353	0.916	0.644	3.18429e-38	MYL12A	6.59e-09	6.23316	yes
ENSG00000240065	2.47345e-41	0.630157	0.962	0.687	5.00527e-37	PSMB9	1.53e-29	15.6984	yes
ENSG00000002549	1.23449e-40	0.876345	0.644	0.199	2.49812e-36	LAP3	6.06e-22	12.5715	yes
ENSG00000100911	2.57652e-40	0.795874	0.858	0.568	5.21384e-36	PSME2	1.1e-32	17.2998	yes
ENSG00000156587	9.62715e-40	0.714219	0.852	0.452	1.94815e-35	UBE2L6	1.24e-21	12.9112	yes
ENSG00000134321	1.14271e-39	0.983026	0.407	0.038	2.31239e-35	RSAD2	1.03e-22	13.617	yes
ENSG00000034510	4.17121e-39	0.495055	0.995	1	8.44087e-35	TMSB10	6.23e-07	5.26119	yes
ENSG00000068079	7.77532e-39	0.828778	0.702	0.25	1.57341e-34	IFI35	2.72e-21	12.609	yes
ENSG00000111331	1.31452e-38	0.92672	0.537	0.114	2.66006e-34	OAS3	1.84e-19	11.6429	yes
ENSG00000115415	5.31357e-38	0.730228	0.875	0.457	1.07525e-33	STAT1	9.35e-21	12.7495	yes
ENSG00000240972	6.12123e-38	0.680522	0.926	0.737	1.23869e-33	MIF	0.0265821	-2.24174	n.s.
ENSG00000177409	2.25959e-37	0.995442	0.771	0.374	4.57251e-33	SAMD9L	7.71e-21	11.7583	yes
ENSG00000206503	7.16917e-36	0.502105	0.995	0.967	1.45075e-31	HLA-A	3.06e-19	10.5121	yes
ENSG00000163565	9.02729e-36	0.728466	0.901	0.626	1.82676e-31	IFI16	1.08e-14	8.93919	yes
ENSG00000089009	4.81981e-35	-0.482385	0.99	0.995	9.75336e-31	RPL6	1.22e-24	-12.7446	yes
ENSG00000113387	6.92609e-35	0.723711	0.919	0.609	1.40156e-30	SUB1	9.33e-07	5.14593	yes
ENSG00000140105	8.22804e-35	0.814994	0.712	0.293	1.66503e-30	WARS	4.43e-35	18.1871	yes
ENSG00000205413	9.98064e-35	0.839993	0.639	0.21	2.01968e-30	SAMD9	2.04e-13	8.25833	yes
ENSG00000041357	2.82253e-34	0.763961	0.753	0.366	5.71166e-30	PSMA4	9.22e-22	11.5547	yes
ENSG00000163644	3.55378e-34	0.849633	0.697	0.288	7.19142e-30	PPM1K	8.32e-14	8.43998	yes
ENSG00000135114	5.73881e-34	0.720991	0.42	0.061	1.16131e-29	OASL	1.39e-19	11.3942	yes
ENSG00000169245	1.08484e-33	1.33745	0.552	0.154	2.19527e-29	CXCL10	4.35e-14	8.83429	yes
ENSG00000125148	3.88614e-33	1.0567	0.687	0.295	7.864e-29	MT2A	1.26e-31	17.3425	yes
ENSG00000146425	4.51276e-33	0.800324	0.621	0.21	9.13201e-29	DYNLT1	7.54e-23	12.5636	yes
ENSG00000145287	1.07609e-32	0.986694	0.73	0.389	2.17757e-28	PLAC8	9.15e-20	10.676	yes
ENSG00000102524	1.9131e-32	0.876487	0.366	0.04	3.87134e-28	TNFSF13B	2.54e-11	7.38611	yes
ENSG00000136213	3.50288e-32	0.717916	0.435	0.076	7.08842e-28	CHST12	1.19e-11	7.49477	yes
ENSG00000145425	2.04677e-31	-0.357391	0.995	0.997	4.14185e-27	RPS3A	6.57e-19	-10.5634	yes
ENSG00000111335	9.56326e-31	0.701493	0.435	0.083	1.93522e-26	OAS2	3.21e-19	11.4226	yes
ENSG00000117228	2.07934e-30	0.709937	0.758	0.361	4.20774e-26	GBP1	7.42e-35	18.9902	yes
ENSG00000122026	2.14382e-30	-0.350912	1	1	4.33824e-26	RPL21	9.86e-18	-10.1648	yes
ENSG00000175550	2.97496e-29	0.687457	0.776	0.409	6.02013e-25	DRAP1	3.87e-13	8.39655	yes
ENSG00000168394	2.22719e-28	0.680156	0.695	0.316	4.50694e-24	TAP1	2.75e-34	18.5147	yes
ENSG00000173821	3.83368e-28	0.713652	0.771	0.412	7.75783e-24	RNF213	1.31e-19	11.0068	yes
ENSG00000204525	9.78768e-28	0.44789	0.995	0.932	1.98064e-23	HLA-C	1.18e-14	8.6624	yes
ENSG00000125826	2.57197e-27	0.664533	0.69	0.318	5.20464e-23	RBCK1	1.48e-19	11.1218	yes
ENSG00000162614	2.26008e-26	0.769819	0.359	0.058	4.57349e-22	NEXN	1.04e-12	7.94037	yes
ENSG00000106588	4.25456e-26	0.658231	0.802	0.515	8.60953e-22	PSMA2	1.34e-14	8.67155	yes
ENSG00000142089	4.63161e-26	0.97094	0.42	0.101	9.37252e-22	IFITM3	8.9e-17	10.2126	yes
ENSG00000107201	1.08009e-25	0.62419	0.328	0.045	2.18568e-21	DDX58	3.57e-14	8.71473	yes
ENSG00000137965	7.90354e-25	0.616616	0.316	0.043	1.59936e-20	IFI44	3.2e-19	11.2991	yes
ENSG00000234745	8.29e-25	0.382519	0.997	0.99	1.67756e-20	HLA-B	5.85e-18	10.0476	yes
ENSG00000168961	3.1803e-24	0.630239	0.445	0.121	6.43565e-20	LGALS9	9.58e-12	7.82549	yes
ENSG00000142937	3.31793e-24	-0.292395	1	0.995	6.71417e-20	RPS8	2.4e-15	-8.96771	yes
ENSG00000138035	6.31605e-24	0.627881	0.509	0.169	1.27812e-19	PNPT1	1.81e-09	6.55714	yes
ENSG00000166710	7.53377e-24	0.282611	1	1	1.52453e-19	B2M	3.52e-19	10.5311	yes
ENSG00000173193	9.52927e-24	0.595236	0.85	0.53	1.92834e-19	PARP14	2.19e-22	12.2717	yes
ENSG00000204264	1.62767e-23	0.527824	0.842	0.578	3.29375e-19	PSMB8	2.39e-26	13.9543	yes
ENSG00000086061	4.95475e-23	0.60596	0.651	0.311	1.00264e-18	DNAJA1	7.48e-25	13.5456	yes
ENSG00000092010	5.4941e-23	0.464015	0.919	0.727	1.11179e-18	PSME1	7.14e-24	12.9611	yes
ENSG00000163563	5.55774e-23	0.966001	0.397	0.116	1.12467e-18	MNDA	3.87e-16	-9.253	no
ENSG00000122406	1.39922e-22	-0.368329	0.985	0.992	2.83146e-18	RPL5	2e-24	-12.7641	yes
ENSG00000100316	1.79609e-22	-0.288537	1	0.995	3.63458e-18	RPL3	1.86e-21	-11.3432	yes
ENSG00000169442	2.12751e-22	-0.743798	0.674	0.833	4.30522e-18	CD52	1.8e-34	-16.7977	yes
ENSG00000132274	2.34241e-22	0.523603	0.646	0.295	4.74011e-18	TRIM22	5.88e-22	12.3931	yes
ENSG00000143947	5.83313e-22	-0.275786	0.997	0.997	1.18039e-17	RPS27A	2.99e-14	-8.68816	yes
ENSG00000147604	1.28582e-21	-0.3065	0.995	0.995	2.60198e-17	RPL7	6.7e-19	-10.4699	yes
ENSG00000135899	2.38099e-21	0.551253	0.791	0.482	4.81818e-17	SP110	3.88e-18	10.6578	yes
ENSG00000130813	3.88415e-21	0.598493	0.603	0.27	7.85996e-17	C19orf66	4.98e-14	8.71782	yes
ENSG00000197448	1.6842e-20	0.521996	0.784	0.475	3.40815e-16	GSTK1	9.03e-20	10.8819	yes
ENSG00000110700	3.09208e-20	-0.263001	0.995	0.995	6.25714e-16	RPS13	5.62e-14	-8.4283	yes
ENSG00000075624	3.81539e-20	0.639312	0.954	0.886	7.72082e-16	ACTB	0.00080615	3.42864	n.s.
ENSG00000162654	1.24237e-19	0.565488	0.656	0.328	2.51405e-15	GBP4	1.88e-38	19.7407	yes
ENSG00000205542	1.415e-19	0.403803	0.997	0.997	2.8634e-15	TMSB4X	0.605917	0.517187	n.s.
ENSG00000132963	2.56666e-19	0.586443	0.761	0.497	5.19389e-15	POMP	7.51e-29	14.3177	yes
ENSG00000111669	3.62592e-19	0.40957	0.967	0.823	7.33742e-15	TPI1	6.76e-08	5.71624	yes
ENSG00000130066	9.92302e-19	0.601211	0.903	0.669	2.00802e-14	SAT1	3.18e-23	12.6745	yes
ENSG00000116251	1.04918e-18	-0.261888	1	0.98	2.12312e-14	RPL22	3.45e-16	-9.30795	yes
ENSG00000111640	1.21787e-18	0.39484	0.992	0.939	2.46448e-14	GAPDH	1.47e-06	5.05103	n.s.
ENSG00000152061	1.33018e-18	0.698563	0.43	0.154	2.69176e-14	RABGAP1L	0.00446058	-2.89255	n.s.
ENSG00000174021	1.3307e-18	0.489376	0.779	0.49	2.69281e-14	GNG5	1.36e-10	7.03958	yes
ENSG00000120690	2.30795e-18	0.583266	0.611	0.308	4.67037e-14	ELF1	0.291203	1.05958	n.s.
ENSG00000171863	2.91629e-18	-0.298556	0.987	1	5.9014e-14	RPS7	4.03e-17	-9.8007	yes
ENSG00000114127	3.11272e-18	0.588465	0.567	0.258	6.2989e-14	XRN1	1.56e-26	13.3315	yes
ENSG00000100220	3.67094e-18	0.504439	0.427	0.146	7.42852e-14	RTCB	3.73e-05	4.31785	n.s.
ENSG00000198692	5.39043e-18	0.626923	0.394	0.136	1.09081e-13	EIF1AY	0.462938	0.736071	n.s.
ENSG00000205220	6.01092e-18	0.548402	0.621	0.328	1.21637e-13	PSMB10	3.26e-26	13.5032	yes
ENSG00000123416	6.694e-18	0.641801	0.677	0.379	1.3546e-13	TUBA1B	1.33e-07	5.65556	yes
ENSG00000213719	7.69511e-18	0.432398	0.88	0.768	1.55718e-13	CLIC1	1.02e-14	8.73863	yes
ENSG00000137154	8.85288e-18	-0.244227	1	0.997	1.79147e-13	RPS6	6.23e-18	-10.1493	yes
ENSG00000116663	1.04997e-17	0.417796	0.288	0.058	2.12472e-13	FBXO6	4.21e-34	18.8522	yes
ENSG00000174444	1.38819e-17	-0.305654	0.964	0.977	2.80915e-13	RPL4	2.01e-25	-13.0027	yes
ENSG00000013374	1.87312e-17	0.48231	0.545	0.242	3.79044e-13	NUB1	3.31e-23	12.3463	yes
ENSG00000130589	2.36284e-17	0.466415	0.275	0.053	4.78144e-13	HELZ2	2.44e-21	12.5496	yes
ENSG00000125691	3.66497e-17	-0.303751	0.972	0.975	7.41644e-13	RPL23	3.86e-16	-9.298	yes
ENSG00000140511	4.83597e-17	0.569028	0.384	0.121	9.78607e-13	HAPLN3	2.02e-52	24.7606	yes
ENSG00000169248	5.26795e-17	0.850245	0.155	0.005	1.06602e-12	CXCL11	3.11e-13	8.21463	yes
ENSG00000143119	6.53566e-17	0.451562	0.707	0.409	1.32256e-12	CD53	4.61e-34	16.3922	yes
ENSG00000010030	8.24532e-17	0.464985	0.323	0.083	1.66852e-12	ETV7	2.05e-29	16.8028	yes
ENSG00000134333	3.48436e-16	0.397483	0.901	0.687	7.05095e-12	LDHA	1.06e-22	11.8292	yes
ENSG00000163191	4.60619e-16	0.586513	0.692	0.465	9.32108e-12	S100A11	6.15e-12	7.54317	yes
ENSG00000004468	8.28777e-16	0.590159	0.229	0.04	1.67711e-11	CD38	1.32e-35	17.1859	yes
ENSG00000172936	1.07695e-15	0.366242	0.303	0.078	2.17931e-11	MYD88	6.24e-12	7.87885	yes
ENSG00000131143	1.16467e-15	-0.38173	0.913	0.944	2.35682e-11	COX4I1	3.19e-05	-4.30217	n.s.
ENSG00000067225	2.55192e-15	0.481186	0.845	0.636	5.16407e-11	PKM	9.56e-16	9.1219	yes
ENSG00000138642	2.64976e-15	0.405367	0.247	0.048	5.36206e-11	HERC6	8.31e-22	12.2674	yes
ENSG00000221963	2.748e-15	0.558091	0.524	0.247	5.56085e-11	APOL6	7.17e-30	15.5383	yes
ENSG00000163840	5.71624e-15	0.361809	0.412	0.159	1.15674e-10	DTX3L	1.26e-24	13.8582	yes
ENSG00000136560	1.11079e-14	0.503952	0.545	0.27	2.24778e-10	TANK	1.4e-23	12.1612	yes
ENSG00000181381	1.2844e-14	0.413529	0.244	0.051	2.59912e-10	DDX60L	2.52e-17	10.097	yes
ENSG00000123609	1.95319e-14	0.452344	0.494	0.225	3.95248e-10	NMI	2.38e-18	10.7108	yes
ENSG00000025708	2.3835e-14	0.436472	0.631	0.351	4.82325e-10	TYMP	1.26e-15	9.66619	yes
ENSG00000136514	2.56565e-14	0.325498	0.178	0.02	5.19184e-10	RTP4	1.19e-19	11.6781	yes
ENSG00000166750	2.59001e-14	0.459611	0.316	0.093	5.24115e-10	SLFN5	2.31e-05	4.38998	n.s.
ENSG00000196684	3.06746e-14	0.358614	0.382	0.141	6.20732e-10	HSH2D	6.19e-05	4.15351	n.s.
ENSG00000138646	4.38859e-14	0.397624	0.198	0.03	8.88075e-10	HERC5	2.18e-14	9.01518	yes
ENSG00000178741	5.17628e-14	0.387073	0.27	0.073	1.04747e-09	COX5A	4.13e-06	4.80943	n.s.
ENSG00000074800	5.64629e-14	0.414776	0.893	0.753	1.14258e-09	ENO1	2.82e-23	12.0589	yes
ENSG00000256262	6.5018e-14	0.379606	0.257	0.061	1.3157e-09	USP30-AS1	1.62e-28	14.8107	yes
ENSG00000149925	1.04965e-13	0.369178	0.896	0.747	2.12408e-09	ALDOA	1.2e-06	5.08141	yes
ENSG00000163466	1.37006e-13	0.399138	0.873	0.72	2.77246e-09	ARPC2	0.000112034	3.97749	n.s.
ENSG00000170581	1.71611e-13	0.357462	0.369	0.146	3.47272e-09	STAT2	2.51e-21	12.042	yes
ENSG00000128340	1.97204e-13	0.48658	0.695	0.462	3.99062e-09	RAC2	6.27e-09	6.22505	yes
ENSG00000108771	2.69707e-13	0.288195	0.155	0.015	5.45779e-09	DHX58	2.4e-20	11.8575	yes
ENSG00000135900	2.85782e-13	0.527149	0.369	0.139	5.78309e-09	MRPL44	3.06e-19	10.47	yes
ENSG00000167468	2.98459e-13	-0.442441	0.514	0.629	6.03962e-09	GPX4	0.0170977	-2.41709	n.s.
ENSG00000100129	3.27959e-13	-0.408711	0.55	0.652	6.63657e-09	EIF3L	2.19e-20	-11.3068	yes
ENSG00000136147	3.48633e-13	0.366199	0.397	0.159	7.05494e-09	PHF11	2.48e-20	11.1964	yes
ENSG00000137752	3.90197e-13	0.429413	0.303	0.093	7.89603e-09	CASP1	1.87e-10	6.96166	yes
ENSG00000046651	4.21356e-13	0.344389	0.539	0.28	8.52656e-09	OFD1	0.199995	-1.28781	n.s.
ENSG00000120675	4.58056e-13	0.410631	0.517	0.26	9.26921e-09	DNAJC15	1.63e-05	4.47181	n.s.
ENSG00000132475	5.55814e-13	0.29971	0.99	0.944	1.12475e-08	H3F3B	7.45e-19	10.5858	yes
ENSG00000064886	6.59211e-13	0.358068	0.17	0.023	1.33398e-08	CHI3L2	1.84e-32	15.8529	yes
ENSG00000142541	8.80274e-13	-0.227697	0.997	1	1.78132e-08	RPL13A	1.04e-09	-6.55588	yes
ENSG00000141753	1.15656e-12	0.21045	0.092	0	2.34042e-08	IGFBP4	1.81e-13	8.20034	yes
ENSG00000182899	1.37723e-12	-0.221645	0.995	0.995	2.78696e-08	RPL35A	1.88e-10	-6.90781	yes
ENSG00000026103	1.3841e-12	0.330665	0.211	0.043	2.80086e-08	FAS	2.2e-41	19.468	yes
ENSG00000185947	1.40072e-12	0.213505	0.463	0.24	2.83449e-08	ZNF267	1.59e-30	14.9085	yes
ENSG00000152778	1.72177e-12	0.302494	0.155	0.018	3.48418e-08	IFIT5	1.82e-22	12.4771	yes
ENSG00000171858	2.45653e-12	-0.236124	0.992	0.992	4.97103e-08	RPS21	8.19e-06	-4.63903	n.s.
ENSG00000198034	2.71667e-12	-0.237573	0.997	0.995	5.49746e-08	RPS4X	5.06e-15	-8.81816	yes
ENSG00000124201	3.03634e-12	0.415322	0.369	0.149	6.14434e-08	ZNFX1	4.91e-22	12.0334	yes
ENSG00000168310	3.16555e-12	0.431586	0.45	0.21	6.40581e-08	IRF2	1.01e-20	11.6249	yes
ENSG00000233927	4.35881e-12	-0.192559	0.995	0.997	8.82048e-08	RPS28	5.09e-05	-4.18632	n.s.
ENSG00000204592	4.3628e-12	0.27169	0.98	0.912	8.82855e-08	HLA-E	2.93e-19	10.5205	yes
ENSG00000213689	5.62601e-12	0.385686	0.354	0.136	1.13848e-07	TREX1	2.49e-14	8.85994	yes
ENSG00000138496	7.34772e-12	0.42894	0.494	0.25	1.48688e-07	PARP9	1.52e-22	13.2883	yes
ENSG00000168899	9.10165e-12	0.513932	0.448	0.217	1.84181e-07	VAMP5	3.8e-34	16.4234	yes
ENSG00000235750	1.01576e-11	0.400265	0.364	0.146	2.05549e-07	KIAA0040	1.43e-15	9.20404	yes
ENSG00000117091	1.04425e-11	0.340215	0.837	0.621	2.11315e-07	CD48	5.8e-13	8.02717	yes
ENSG00000131469	1.10628e-11	-0.209115	0.997	0.987	2.23866e-07	RPL27	8.33e-10	-6.59741	yes
ENSG00000156482	1.11712e-11	-0.208707	0.997	0.995	2.26061e-07	RPL30	9.4e-09	-6.11523	yes
ENSG00000164587	1.17951e-11	-0.195977	0.997	1	2.38685e-07	RPS14	3.02e-10	-6.80986	yes
ENSG00000245532	1.34623e-11	-0.532784	0.631	0.755	2.72422e-07	NEAT1	1.78e-13	8.17449	no
ENSG00000174748	1.39007e-11	-0.182189	1	0.992	2.81295e-07	RPL15	1.52e-10	-6.92454	yes
ENSG00000123349	1.55942e-11	-0.261802	0.969	0.944	3.15563e-07	PFDN5	1.77e-13	-8.18221	yes
ENSG00000109475	1.69422e-11	-0.217016	0.997	0.992	3.42843e-07	RPL34	1.78e-09	-6.47276	yes
ENSG00000132432	1.96439e-11	0.354162	0.751	0.515	3.97513e-07	SEC61G	5.18e-20	10.8818	yes
ENSG00000198160	2.28013e-11	0.386221	0.417	0.197	4.61407e-07	MIER1	3.4e-09	6.35663	yes
ENSG00000196843	2.50179e-11	0.294195	0.43	0.205	5.06263e-07	ARID5A	1.36e-46	21.8767	yes
ENSG00000162704	2.5044e-11	0.397013	0.7	0.462	5.0679e-07	ARPC5	0.000230153	3.7837	n.s.
ENSG00000140464	2.74274e-11	0.252091	0.247	0.076	5.55021e-07	PML	2.71e-22	12.5152	yes
ENSG00000133321	3.33991e-11	0.443763	0.392	0.172	6.75863e-07	RARRES3	6.1e-21	11.1331	yes
ENSG00000149273	3.41234e-11	-0.193879	0.995	0.997	6.90522e-07	RPS3	1.75e-11	-7.35979	yes
ENSG00000105193	3.84744e-11	-0.228424	0.997	0.995	7.78567e-07	RPS16	6.33e-06	-4.69793	n.s.
ENSG00000134419	4.59101e-11	-0.217761	0.997	0.997	9.29037e-07	RPS15A	1.65e-07	-5.53864	yes
ENSG00000143549	4.73259e-11	0.360601	0.771	0.568	9.57687e-07	TPM3	1.79e-19	10.6017	yes
ENSG00000184009	4.88869e-11	0.54093	0.804	0.664	9.89276e-07	ACTG1	8.01e-11	7.0458	yes
ENSG00000171314	5.97874e-11	0.390906	0.707	0.515	1.20986e-06	PGAM1	1.38e-13	8.21504	yes
ENSG00000020577	6.22254e-11	0.302188	0.122	0.01	1.25919e-06	SAMD4A	1.78e-14	9.11902	yes
ENSG00000196405	6.2773e-11	0.421975	0.674	0.439	1.27027e-06	EVL	0.462309	-0.737175	n.s.
ENSG00000121380	7.74676e-11	0.290092	0.135	0.015	1.56763e-06	BCL2L14	5.72e-40	19.2073	yes
ENSG00000141682	7.9844e-11	0.293882	0.674	0.434	1.61572e-06	PMAIP1	9.41e-20	10.7832	yes
ENSG00000204397	9.63443e-11	0.382227	0.326	0.126	1.94962e-06	CARD16	0.0525816	1.95733	n.s.
ENSG00000034677	1.07259e-10	0.304221	0.489	0.26	2.17049e-06	RNF19A	9.01e-10	6.58181	yes
ENSG00000168016	1.13099e-10	0.352133	0.244	0.073	2.28868e-06	TRANK1	1.4e-17	9.96991	yes
ENSG00000172331	1.24916e-10	0.276386	0.219	0.058	2.5278e-06	BPGM	1.43e-43	22.4527	yes
ENSG00000117280	1.3327e-10	0.293396	0.427	0.21	2.69685e-06	RAB7L1	8.48e-22	11.5527	yes
ENSG00000115267	1.36397e-10	0.4132	0.244	0.076	2.76014e-06	IFIH1	1.53e-17	10.4111	yes
ENSG00000163682	2.01174e-10	-0.18357	1	0.995	4.07096e-06	RPL9	2.86e-08	-5.89232	yes
ENSG00000221914	2.23341e-10	0.226785	0.321	0.136	4.51953e-06	PPP2R2A	5.33e-20	10.8607	yes
ENSG00000173221	2.37962e-10	0.455617	0.463	0.247	4.81541e-06	GLRX	2.71e-14	8.53132	yes
ENSG00000114978	2.92791e-10	0.308018	0.628	0.394	5.92491e-06	MOB1A	1.11e-17	9.91069	yes
ENSG00000147403	2.93722e-10	-0.182153	1	0.997	5.94376e-06	RPL10	1.16e-10	-6.9763	yes
ENSG00000188404	3.00787e-10	0.377225	0.506	0.278	6.08673e-06	SELL	1.27e-05	4.53572	n.s.
ENSG00000124256	3.06524e-10	0.465465	0.234	0.071	6.20283e-06	ZBP1	4.06e-11	7.35371	yes
ENSG00000138755	3.29414e-10	0.288645	0.099	0.008	6.66603e-06	CXCL9	4.11e-37	17.6115	yes
ENSG00000145088	3.85304e-10	0.385605	0.336	0.139	7.79702e-06	EAF2	0.00205247	3.14252	n.s.
ENSG00000265681	3.90293e-10	-0.269286	0.898	0.944	7.89796e-06	RPL17	0.905725	0.118651	n.s.
ENSG00000137628	3.95004e-10	0.364315	0.26	0.086	7.9933e-06	DDX60	1.84e-21	11.8953	yes
ENSG00000198604	4.20583e-10	0.370649	0.509	0.283	8.51092e-06	BAZ1A	1.47e-20	10.9848	yes
ENSG00000102144	4.22102e-10	0.337798	0.771	0.556	8.54165e-06	PGK1	4.18e-15	8.8579	yes
ENSG00000086065	4.3603e-10	0.354597	0.379	0.174	8.82351e-06	CHMP5	2.52e-22	11.8978	yes
ENSG00000136279	4.61459e-10	0.271241	0.425	0.212	9.33808e-06	DBNL	0.00011749	3.96471	n.s.
ENSG00000167461	4.70951e-10	0.359518	0.468	0.247	9.53016e-06	RAB8A	2.29e-06	5.03714	n.s.
ENSG00000145779	7.10475e-10	0.329099	0.603	0.374	1.43772e-05	TNFAIP8	1.07e-05	4.57093	n.s.
ENSG00000134326	7.45324e-10	0.209815	0.12	0.013	1.50824e-05	CMPK2	2.93e-22	13.4319	yes
ENSG00000224220	1.03872e-09	0.225543	0.148	0.025	2.10196e-05	AC104699.1	1.87e-19	10.6299	yes
ENSG00000185880	1.15538e-09	0.271254	0.349	0.154	2.33802e-05	TRIM69	1.67e-23	13.7394	yes
ENSG00000137767	1.2228e-09	0.282401	0.249	0.083	2.47446e-05	SQRDL	3.12e-27	14.2511	yes
ENSG00000165949	1.3226e-09	0.562123	0.099	0.008	2.67641e-05	IFI27	2.5e-32	17.4047	yes
ENSG00000104320	1.37294e-09	0.306945	0.272	0.098	2.77829e-05	NBN	6.73e-30	14.7152	yes
ENSG00000167658	1.40705e-09	-0.309256	0.936	0.96	2.8473e-05	EEF2	5.41e-12	-7.55171	yes
ENSG00000133112	1.41622e-09	-0.176481	1	0.995	2.86585e-05	TPT1	5.74e-17	-9.64021	yes
ENSG00000102317	1.41847e-09	0.3184	0.654	0.429	2.87041e-05	RBM3	5.29e-06	4.73953	n.s.
ENSG00000135535	1.60556e-09	0.328468	0.534	0.313	3.24902e-05	CD164	1.25e-11	7.41391	yes
ENSG00000172757	1.65175e-09	0.342122	0.888	0.801	3.34248e-05	CFL1	1.14e-06	5.09703	yes
ENSG00000110696	1.99359e-09	0.245345	0.774	0.568	4.03422e-05	C11orf58	5.4e-05	4.16792	n.s.
ENSG00000124614	2.11252e-09	-0.193359	0.995	0.987	4.27489e-05	RPS10	4.71e-07	-5.29012	yes
ENSG00000185627	2.71026e-09	0.188211	0.293	0.129	5.48448e-05	PSMD13	1.48e-15	9.01592	yes
ENSG00000102879	2.73673e-09	0.427819	0.712	0.563	5.53804e-05	CORO1A	0.0606793	-1.89194	n.s.
ENSG00000124795	2.797e-09	0.332437	0.372	0.174	5.66001e-05	DEK	0.0246966	2.27112	n.s.
ENSG00000142676	3.09512e-09	-0.182408	0.997	0.995	6.26329e-05	RPL11	1.29e-14	-8.70671	yes
ENSG00000020633	3.62933e-09	0.391389	0.458	0.247	7.34432e-05	RUNX3	0.00487827	2.86147	n.s.
ENSG00000143106	4.06002e-09	0.343899	0.438	0.235	8.21587e-05	PSMA5	1.49e-34	16.8601	yes
ENSG00000139921	4.76431e-09	0.261923	0.341	0.157	9.64106e-05	TMX1	1.05e-09	6.55852	yes
ENSG00000196954	4.76901e-09	0.33539	0.578	0.359	9.65057e-05	CASP4	1.22e-32	16.1183	yes
ENSG00000150991	4.82992e-09	0.321907	0.725	0.518	9.77382e-05	UBC	4.32e-22	11.6661	yes
ENSG00000141837	5.45385e-09	0.242889	0.112	0.013	0.000110364	CACNA1A	2.96e-17	10.2145	yes
ENSG00000054148	5.5148e-09	0.326627	0.501	0.288	0.000111597	PHPT1	7.06e-06	4.67003	n.s.
ENSG00000008988	6.47452e-09	-0.168534	0.997	0.992	0.000131018	RPS20	1.56e-08	-6.06796	yes
ENSG00000153113	7.05855e-09	0.331059	0.394	0.197	0.000142837	CAST	0.0025346	3.07547	n.s.
ENSG00000152558	7.25268e-09	0.33576	0.344	0.157	0.000146765	TMEM123	0.197955	1.29375	n.s.
ENSG00000143013	7.437e-09	0.28135	0.318	0.139	0.000150495	LMO4	0.0019972	3.15119	n.s.
ENSG00000123737	7.51741e-09	0.263385	0.219	0.071	0.000152122	EXOSC9	0.26688	-1.11499	n.s.
ENSG00000108424	7.57378e-09	0.173722	0.522	0.326	0.000153263	KPNB1	2.26e-16	9.5063	yes
ENSG00000115541	9.66836e-09	0.468383	0.626	0.434	0.000195649	HSPE1	1.17e-11	7.41724	yes
ENSG00000196230	9.87602e-09	0.407884	0.649	0.452	0.000199851	TUBB	9.83e-19	10.2834	yes
ENSG00000035720	1.00501e-08	0.260656	0.282	0.119	0.000203374	STAP1	1.41e-05	4.52348	n.s.
ENSG00000109971	1.03953e-08	0.448739	0.761	0.601	0.000210359	HSPA8	1.84e-23	12.194	yes
ENSG00000169871	1.09162e-08	0.191811	0.17	0.048	0.000220901	TRIM56	5.52e-13	8.08089	yes
ENSG00000169813	1.16798e-08	0.280579	0.608	0.394	0.000236351	HNRNPF	2.52e-33	16.131	yes
ENSG00000122862	1.25321e-08	0.344467	0.654	0.442	0.000253599	SRGN	6.86e-11	7.11019	yes
ENSG00000128284	1.29938e-08	0.279096	0.206	0.063	0.000262943	APOL3	5.86e-34	16.6029	yes
ENSG00000151689	1.37827e-08	0.303765	0.102	0.01	0.000278906	INPP1	1.42e-19	10.8942	yes
ENSG00000197536	1.76686e-08	0.330618	0.364	0.177	0.000357541	C5orf56	2.65e-23	12.7633	yes
ENSG00000180353	1.94158e-08	0.298057	0.473	0.27	0.000392898	HCLS1	2.08e-07	-5.50359	no
ENSG00000171204	1.97095e-08	0.303176	0.379	0.189	0.000398842	TMEM126B	4.34e-20	10.8365	yes
ENSG00000111537	2.02433e-08	0.232645	0.107	0.013	0.000409644	IFNG	1.75e-34	20.6004	yes
ENSG00000125977	2.12382e-08	0.333628	0.687	0.492	0.000429777	EIF2S2	7.62e-07	5.18225	yes
ENSG00000126067	2.18023e-08	0.289573	0.397	0.205	0.000441192	PSMB2	3.55e-28	13.9639	yes
ENSG00000129824	2.22934e-08	0.260661	0.517	0.316	0.00045113	RPS4Y1	0.970085	0.0375701	n.s.
ENSG00000165629	2.24433e-08	0.293445	0.415	0.22	0.000454163	ATP5C1	2.02e-05	4.42046	n.s.
ENSG00000112343	2.41024e-08	0.335589	0.455	0.255	0.000487736	TRIM38	6.89e-17	9.7027	yes
ENSG00000086730	2.45931e-08	0.114878	0.443	0.28	0.000497666	LAT2	0.0979037	1.6666	n.s.
ENSG00000242372	2.6046e-08	0.312395	0.417	0.225	0.000527067	EIF6	5.65e-13	7.96167	yes
ENSG00000109332	2.79708e-08	0.272796	0.819	0.654	0.000566018	UBE2D3	2.82e-17	9.70359	yes
ENSG00000062194	2.882e-08	0.22137	0.774	0.578	0.000583201	GPBP1	5.93e-07	5.23812	yes
ENSG00000104894	2.91302e-08	-0.355107	0.733	0.846	0.00058948	CD37	6.56e-05	-4.12097	n.s.
ENSG00000108651	2.91899e-08	0.189326	0.148	0.033	0.000590687	UTP6	0.00197047	3.1644	n.s.
ENSG00000213064	2.96934e-08	0.227247	0.254	0.101	0.000600876	SFT2D2	1.13e-10	7.02295	yes
ENSG00000067066	3.02574e-08	0.319189	0.715	0.518	0.000612289	SP100	1.93e-17	9.91995	yes
ENSG00000108294	3.03746e-08	0.326569	0.57	0.364	0.000614661	PSMB3	3.64e-20	10.8333	yes
ENSG00000239713	3.68148e-08	0.236122	0.532	0.331	0.000744985	APOBEC3G	4.56e-27	13.6695	yes
ENSG00000163041	4.36509e-08	-0.221356	0.863	0.854	0.00088332	H3F3A	7.61e-08	-5.69572	yes
ENSG00000063177	4.75947e-08	-0.16068	0.997	1	0.000963126	RPL18	8.78e-08	-5.65243	yes
ENSG00000105402	4.82642e-08	0.273264	0.336	0.159	0.000976673	NAPA	1.62e-20	11.6039	yes
ENSG00000030110	4.90904e-08	0.211121	0.165	0.043	0.000993393	BAK1	1.56e-21	11.5424	yes
ENSG00000123992	5.18924e-08	0.183785	0.333	0.169	0.0010501	DNPEP	6.03e-22	11.7111	yes
ENSG00000251562	5.46643e-08	-0.205452	1	1	0.00110619	MALAT1	0.179355	1.34962	n.s.
ENSG00000101577	5.69214e-08	0.298921	0.219	0.076	0.00115186	LPIN2	1.12e-22	11.8084	yes
ENSG00000017483	6.94084e-08	0.222371	0.163	0.043	0.00140455	SLC38A5	3.16e-22	11.9841	yes
ENSG00000101182	6.9614e-08	0.306706	0.644	0.452	0.00140871	PSMA7	4.29e-25	12.7681	yes
ENSG00000159111	7.52624e-08	0.230224	0.196	0.063	0.00152301	MRPL10	0.567255	0.57349	n.s.
ENSG00000168275	8.52303e-08	0.23183	0.247	0.096	0.00172472	COA6	1.43e-07	5.58149	yes
ENSG00000177556	8.70742e-08	0.267222	0.44	0.25	0.00176203	ATOX1	3.02e-30	14.9021	yes
ENSG00000013364	9.15998e-08	0.283815	0.224	0.081	0.00185361	MVP	1.83e-33	17.3394	yes
ENSG00000116489	9.83803e-08	0.257573	0.58	0.379	0.00199082	CAPZA1	6.36e-10	6.65296	yes
ENSG00000197121	1.05247e-07	0.22283	0.137	0.03	0.00212977	PGAP1	1.56e-27	13.7631	yes
ENSG00000067057	1.07849e-07	0.25739	0.244	0.096	0.00218244	PFKP	8.88e-30	14.6067	yes
ENSG00000133313	1.11243e-07	0.274317	0.438	0.247	0.00225112	CNDP2	3.27e-26	13.4163	yes
ENSG00000213512	1.30021e-07	0.266564	0.145	0.035	0.00263111	GBP7	5.33e-21	12.2087	yes
ENSG00000160710	1.31009e-07	0.196354	0.514	0.323	0.0026511	ADAR	1.51e-20	11.6753	yes
ENSG00000114439	1.31616e-07	0.248376	0.511	0.316	0.00266338	BBX	0.00027074	3.73896	n.s.
ENSG00000143543	1.32136e-07	0.223146	0.341	0.169	0.00267391	JTB	0.394543	-0.854105	n.s.
ENSG00000112320	1.39901e-07	0.213796	0.084	0.008	0.00283105	SOBP	1.5e-12	7.89164	yes
ENSG00000185651	1.46378e-07	0.301969	0.555	0.359	0.00296211	UBE2L3	1.07e-14	8.67577	yes
ENSG00000076053	1.48239e-07	0.124785	0.293	0.157	0.00299976	RBM7	2.14e-15	8.97195	yes
ENSG00000124357	1.52758e-07	0.301752	0.229	0.088	0.00309122	NAGK	0.254934	1.14384	n.s.
ENSG00000104805	1.65212e-07	0.302426	0.305	0.141	0.00334322	NUCB1	3.54e-35	16.7993	yes
ENSG00000162645	1.75604e-07	0.184475	0.743	0.558	0.00355353	GBP2	2.84e-42	21.1354	yes
ENSG00000205352	1.81317e-07	0.264415	0.725	0.551	0.00366913	PRR13	0.000396609	3.63906	n.s.
ENSG00000172123	1.83238e-07	0.101802	0.051	0	0.003708	SLFN12	0.11	1.60955	n.s.
ENSG00000133935	1.83483e-07	0.198824	0.328	0.164	0.00371296	C14orf1	7.42e-06	4.66163	n.s.
ENSG00000173207	1.87808e-07	0.250845	0.336	0.167	0.00380048	CKS1B	0.000178654	3.85286	n.s.
ENSG00000121060	1.89556e-07	0.225605	0.188	0.061	0.00383585	TRIM25	3.25e-19	11.3463	yes
ENSG00000143933	1.97711e-07	0.303013	0.794	0.641	0.00400088	CALM2	0.000530228	-3.55005	n.s.
ENSG00000119705	2.1778e-07	0.355099	0.504	0.326	0.004407	SLIRP	3.5e-06	4.84556	n.s.
ENSG00000103966	2.38064e-07	0.229469	0.153	0.04	0.00481747	EHD4	2.52e-09	6.51575	yes
ENSG00000244509	2.41954e-07	0.206544	0.494	0.311	0.00489617	APOBEC3C	1.24e-12	7.84575	yes
ENSG00000198727	2.47625e-07	-0.307046	0.977	0.992	0.00501094	MT-CYB	1.49e-20	-10.9835	yes
ENSG00000162613	2.49258e-07	0.266778	0.313	0.149	0.00504398	FUBP1	3.57e-19	10.4437	yes
ENSG00000079263	2.50257e-07	0.308593	0.496	0.306	0.00506419	SP140	5.17e-14	8.49402	yes
ENSG00000108107	2.54903e-07	0.135488	0.997	0.995	0.00515822	RPL28	0.289001	1.06448	n.s.
ENSG00000204628	2.73934e-07	-0.209296	0.985	0.98	0.00554333	GNB2L1	5.45e-08	-5.75214	yes
ENSG00000112773	2.75027e-07	0.29226	0.186	0.061	0.00556544	FAM46A	0.291593	1.05934	n.s.
ENSG00000168461	2.79962e-07	0.214286	0.204	0.073	0.0056653	RAB31	0.248863	-1.15816	n.s.
ENSG00000007312	2.80697e-07	-0.375788	0.374	0.442	0.00568017	CD79B	9.85e-08	-5.63291	yes
ENSG00000065427	2.82046e-07	0.243453	0.387	0.21	0.00570748	KARS	1.04e-33	16.2092	yes
ENSG00000106591	2.94668e-07	0.228848	0.346	0.179	0.00596291	MRPL32	9.38e-11	7.01927	yes
ENSG00000206573	3.02036e-07	0.224464	0.656	0.465	0.00611199	SETD5-AS1	0.576116	0.56041	n.s.
ENSG00000143870	3.17343e-07	0.238615	0.519	0.328	0.00642176	PDIA6	2.28e-13	8.34314	yes
ENSG00000069493	3.20497e-07	0.256485	0.433	0.253	0.00648558	CLEC2D	5.98e-07	5.23665	yes
ENSG00000231500	3.24349e-07	-0.15993	0.997	1	0.00656352	RPS18	3.58e-08	-5.8397	yes
ENSG00000148834	3.37145e-07	0.298466	0.427	0.245	0.00682247	GSTO1	7.17e-25	12.6729	yes
ENSG00000144713	3.43861e-07	-0.14793	0.997	0.995	0.00695837	RPL32	7.46e-07	-5.18851	yes
ENSG00000155849	3.46734e-07	0.293493	0.265	0.116	0.00701651	ELMO1	0.303135	1.03363	n.s.
ENSG00000063046	3.53122e-07	-0.277391	0.494	0.535	0.00714577	EIF4B	5.97e-27	-14.1829	yes
ENSG00000125818	4.1453e-07	0.263922	0.338	0.172	0.00838844	PSMF1	7.78e-06	4.64993	n.s.
ENSG00000156136	4.15715e-07	0.269157	0.168	0.051	0.0084124	DCK	1.62e-07	5.52448	yes
ENSG00000100138	4.24201e-07	0.174711	0.664	0.482	0.00858413	NHP2L1	0.173916	-1.36678	n.s.
ENSG00000205302	4.36865e-07	0.278394	0.468	0.285	0.00884041	SNX2	0.0319318	-2.16911	n.s.
ENSG00000065518	4.44118e-07	0.266217	0.649	0.46	0.00898718	NDUFB4	8.81e-06	4.61779	n.s.
ENSG00000055070	4.47491e-07	0.25667	0.369	0.197	0.00905544	SZRD1	2.85e-24	12.4363	yes
ENSG00000100632	4.88238e-07	0.312653	0.649	0.475	0.00987998	ERH	1.7e-07	5.54268	yes
ENSG00000164405	5.01986e-07	0.228361	0.608	0.419	0.0101582	UQCRQ	0.8509	0.188341	n.s.
ENSG00000140968	5.18817e-07	0.276601	0.356	0.189	0.0104988	IRF8	4.3e-25	12.8947	yes
ENSG00000136950	5.35345e-07	0.294073	0.359	0.189	0.0108332	ARPC5L	4.25e-23	12.1826	yes
ENSG00000021355	5.36747e-07	0.195987	0.374	0.21	0.0108616	SERPINB1	1.31e-25	13.237	yes
ENSG00000110958	5.4529e-07	0.286317	0.687	0.51	0.0110345	PTGES3	0.052125	1.96062	n.s.
ENSG00000137133	5.5118e-07	0.180388	0.135	0.033	0.0111537	HINT2	0.000125408	-3.95026	n.s.
ENSG00000135390	5.57797e-07	0.023578	0.891	0.768	0.0112876	ATP5G2	0.0118794	-2.5499	n.s.
ENSG00000134308	5.64617e-07	0.225742	0.356	0.189	0.0114256	YWHAQ	1.83e-10	6.89089	yes
ENSG00000108773	6.0304e-07	0.209683	0.109	0.02	0.0122031	KAT2A	0.563898	-0.57853	n.s.
ENSG00000110852	6.19773e-07	0.246065	0.359	0.197	0.0125417	CLEC2B	8.68e-08	5.65906	yes
ENSG00000247982	6.34261e-07	-0.431513	0.226	0.351	0.0128349	LINC00926	1.11e-14	-8.66406	yes
ENSG00000146192	6.66648e-07	0.237699	0.232	0.096	0.0134903	FGD2	0.000988905	3.38763	n.s.
ENSG00000071462	6.68262e-07	0.206134	0.321	0.167	0.0135229	WBSCR22	0.000240059	3.77178	n.s.
ENSG00000083845	6.98462e-07	-0.17091	0.995	0.992	0.0141341	RPS5	5.16e-07	-5.26863	yes
ENSG00000143977	7.04856e-07	0.259495	0.756	0.581	0.0142635	SNRPG	7.01e-13	7.93747	yes
ENSG00000184182	7.36606e-07	0.245586	0.252	0.109	0.014906	UBE2F	2.43e-08	5.93006	yes
ENSG00000163170	7.39265e-07	0.224846	0.293	0.139	0.0149598	BOLA3	1.17e-11	7.40652	yes
ENSG00000101972	7.39684e-07	0.043695	0.328	0.202	0.0149682	STAG2	0.0400324	2.07308	n.s.
ENSG00000173786	7.51888e-07	0.196933	0.211	0.081	0.0152152	CNP	3.38e-20	11.6524	yes
ENSG00000101347	7.96471e-07	0.242637	0.173	0.056	0.0161174	SAMHD1	6.54e-05	-4.12495	n.s.
ENSG00000166913	8.00827e-07	0.217699	0.613	0.427	0.0162055	YWHAB	0.459201	-0.74225	n.s.
ENSG00000150768	8.08371e-07	0.237477	0.132	0.033	0.0163582	DLAT	3.18e-07	5.37637	yes
ENSG00000042980	8.28141e-07	-0.461891	0.366	0.508	0.0167583	ADAM28	4.13e-13	-8.03914	yes
ENSG00000134470	8.5568e-07	0.164892	0.084	0.01	0.0173155	IL15RA	5.85e-52	24.8273	yes
ENSG00000100387	8.95399e-07	0.274927	0.71	0.538	0.0181193	RBX1	0.484215	-0.701445	n.s.
ENSG00000075142	8.96192e-07	0.225802	0.539	0.354	0.0181353	SRI	3.54e-23	12.1123	yes
ENSG00000129562	8.98006e-07	0.0155579	0.506	0.379	0.018172	DAD1	0.613251	0.506607	n.s.
ENSG00000105669	9.44597e-07	0.233397	0.595	0.409	0.0191149	COPE	1.63e-05	4.46933	n.s.
ENSG00000133872	9.4688e-07	-0.22805	0.547	0.52	0.0191611	TMEM66	8.95e-09	-6.12495	yes
ENSG00000108953	9.55844e-07	0.289487	0.461	0.28	0.0193425	YWHAE	4.99e-19	10.4604	yes
ENSG00000155957	1.00258e-06	0.0321035	0.481	0.348	0.0202883	TMBIM4	0.264207	-1.12107	n.s.
ENSG00000065911	1.00358e-06	0.328228	0.359	0.194	0.0203084	MTHFD2	1.07e-35	17.6212	yes
ENSG00000005810	1.01624e-06	0.136475	0.448	0.288	0.0205647	MYCBP2	0.00901966	2.64896	n.s.
ENSG00000166925	1.12881e-06	0.222704	0.438	0.263	0.0228426	TSC22D4	0.419071	-0.810508	n.s.
ENSG00000139180	1.14095e-06	0.231551	0.313	0.157	0.0230882	NDUFA9	3.51e-24	12.788	yes
ENSG00000239453	1.22299e-06	0.183335	0.112	0.023	0.0247484	SIDT1-AS1	0.4715	0.722026	n.s.
ENSG00000188846	1.22731e-06	-0.146648	0.997	0.995	0.0248358	RPL14	2.46e-09	-6.40302	yes
ENSG00000125347	1.28412e-06	-0.00237441	0.855	0.725	0.0259854	IRF1	6.35e-48	23.7142	no
ENSG00000150347	1.29991e-06	-0.337333	0.466	0.525	0.026305	ARID5B	2.09e-28	14.1324	no
ENSG00000186517	1.31341e-06	0.211596	0.384	0.217	0.0265782	ARHGAP30	0.0321493	-2.16473	n.s.
ENSG00000187764	1.3285e-06	0.214151	0.181	0.063	0.0268836	SEMA4D	0.041265	2.06049	n.s.
ENSG00000090266	1.33179e-06	0.275009	0.649	0.475	0.02695	NDUFB2	0.264865	1.11981	n.s.
ENSG00000105583	1.36196e-06	0.0644718	0.575	0.432	0.0275605	WDR83OS	0.0195669	-2.36273	n.s.
ENSG00000177954	1.39896e-06	-0.170458	0.997	1	0.0283093	RPS27	1.18e-09	-6.53301	yes
ENSG00000152795	1.40554e-06	0.172105	0.695	0.518	0.0284425	HNRNPDL	0.133953	1.50758	n.s.
ENSG00000213402	1.44077e-06	0.264518	0.613	0.429	0.0291554	PTPRCAP	0.0043222	2.90165	n.s.
ENSG00000137478	1.46928e-06	0.243048	0.181	0.063	0.0297324	FCHSD2	2.07e-08	5.95984	yes
ENSG00000170144	1.50928e-06	0.202214	0.595	0.417	0.0305418	HNRNPA3	0.00165416	3.2105	n.s.
ENSG00000150779	1.57493e-06	0.0969728	0.407	0.26	0.0318703	TIMM8B	0.000805636	3.42664	n.s.
ENSG00000096384	1.59139e-06	0.331254	0.768	0.634	0.0322033	HSP90AB1	7.89e-16	9.12431	yes
ENSG00000100453	1.59277e-06	-0.278133	0.135	0.058	0.0322312	GZMB	1.74e-19	10.8339	no
ENSG00000115875	1.64299e-06	0.220417	0.779	0.611	0.0332475	SRSF7	1.15e-05	4.55626	n.s.
ENSG00000130706	1.67435e-06	0.253845	0.382	0.215	0.0338821	ADRM1	4.71e-19	10.3979	yes
ENSG00000100380	1.67505e-06	-0.0445615	0.662	0.545	0.0338964	ST13	0.00137722	-3.27332	n.s.
ENSG00000167797	1.95155e-06	0.292379	0.453	0.278	0.0394915	CDK2AP2	0.0168406	2.41978	n.s.
ENSG00000138495	1.97729e-06	0.308669	0.628	0.467	0.0400124	COX17	1.8e-20	11.1471	yes
ENSG00000167460	2.01135e-06	0.262572	0.27	0.126	0.0407018	TPM4	1.57e-23	12.2368	yes
ENSG00000100567	2.08739e-06	0.257528	0.476	0.301	0.0422404	PSMA3	9.11e-22	11.4731	yes
ENSG00000175567	2.13518e-06	-0.337935	0.321	0.374	0.0432075	UCP2	0.510161	0.660566	n.s.
ENSG00000003402	2.2085e-06	0.292357	0.578	0.402	0.0446912	CFLAR	8.64e-47	22.2328	yes
ENSG00000186468	2.21738e-06	-0.144819	0.997	0.995	0.044871	RPS23	6.83e-16	-9.194	yes
ENSG00000180992	2.21746e-06	0.245574	0.499	0.321	0.0448725	MRPL14	1.61e-14	8.59706	yes
ENSG00000100591	2.31623e-06	0.225984	0.282	0.136	0.0468713	AHSA1	4.16e-13	8.01563	yes
ENSG00000133136	2.32693e-06	0.167087	0.137	0.038	0.0470878	GNG5P2	0.542562	0.610466	n.s.
ENSG00000196628	2.33126e-06	0.136121	0.499	0.341	0.0471753	TCF4	0.0095367	2.63127	n.s.

## Sheet: CD4+ T
Ensembl_ID	p_val	avg_logFC	fraction.stim.exp	fraction.unstim.exp	p_val_adj	hgnc.names	bulk.p.val	bulk.t.stat	concordant
ENSG00000119917	0	2.1044	0.848	0.145	0	IFIT3	1.76e-20	12.3405	yes
ENSG00000187608	0	2.09806	0.926	0.331	0	ISG15	5.02e-18	11.0212	yes
ENSG00000126709	0	1.96282	0.808	0.128	0	IFI6	3.54e-19	11.6615	yes
ENSG00000125148	0	1.79496	0.832	0.371	0	MT2A	1.26e-31	17.3425	yes
ENSG00000137959	0	1.77637	0.9	0.173	0	IFI44L	6.41e-22	12.9863	yes
ENSG00000157601	0	1.67495	0.793	0.145	0	MX1	2.55e-18	11.0613	yes
ENSG00000119922	0	1.65711	0.592	0.053	0	IFIT2	3.7e-13	8.46533	yes
ENSG00000121858	0	1.61299	0.601	0.118	0	TNFSF10	7.87e-12	7.69267	yes
ENSG00000172183	0	1.54026	0.907	0.466	0	ISG20	3.9e-25	13.8515	yes
ENSG00000185885	0	1.48936	0.953	0.498	0	IFITM1	2.66e-25	14.648	yes
ENSG00000185745	0	1.46578	0.544	0.035	0	IFIT1	2.29e-14	9.13796	yes
ENSG00000130066	0	1.40942	0.835	0.45	0	SAT1	3.18e-23	12.6745	yes
ENSG00000160932	0	1.39339	0.872	0.321	0	LY6E	6.01e-18	10.8944	yes
ENSG00000122643	0	1.35523	0.633	0.139	0	NT5C3A	1.04e-13	8.37054	yes
ENSG00000177409	0	1.34257	0.678	0.146	0	SAMD9L	7.71e-21	11.7583	yes
ENSG00000134321	0	1.23909	0.493	0.043	0	RSAD2	1.03e-22	13.617	yes
ENSG00000117228	0	1.21016	0.699	0.205	0	GBP1	7.42e-35	18.9902	yes
ENSG00000205413	0	1.21012	0.721	0.236	0	SAMD9	2.04e-13	8.25833	yes
ENSG00000132530	0	1.20114	0.654	0.122	0	XAF1	2.31e-20	11.6276	yes
ENSG00000055332	0	1.19214	0.661	0.146	0	EIF2AK2	4.38e-18	10.5474	yes
ENSG00000133106	0	1.1801	0.667	0.187	0	EPSTI1	4.06e-22	13.0733	yes
ENSG00000089127	0	1.14907	0.506	0.056	0	OAS1	1.25e-17	10.8271	yes
ENSG00000111331	0	1.14287	0.5	0.057	0	OAS3	1.84e-19	11.6429	yes
ENSG00000115415	0	1.08928	0.792	0.299	0	STAT1	9.35e-21	12.7495	yes
ENSG00000154451	0	1.05789	0.592	0.168	0	GBP5	2.76e-43	21.9368	yes
ENSG00000184979	0	1.04186	0.397	0.028	0	USP18	1.58e-20	11.9689	yes
ENSG00000135114	0	1.01662	0.393	0.045	0	OASL	1.39e-19	11.3942	yes
ENSG00000130813	0	1.00104	0.609	0.187	0	C19orf66	4.98e-14	8.71782	yes
ENSG00000068079	0	0.998384	0.504	0.099	0	IFI35	2.72e-21	12.609	yes
ENSG00000183486	0	0.964938	0.543	0.143	0	MX2	1.99e-15	9.43178	yes
ENSG00000156587	0	0.956174	0.654	0.224	0	UBE2L6	1.24e-21	12.9112	yes
ENSG00000188313	0	0.917278	0.433	0.078	0	PLSCR1	4.23e-21	12.0769	yes
ENSG00000130303	0	0.917157	0.584	0.194	0	BST2	1.37e-16	10.2065	yes
ENSG00000163644	0	0.908108	0.507	0.162	0	PPM1K	8.32e-14	8.43998	yes
ENSG00000173821	0	0.885203	0.792	0.429	0	RNF213	1.31e-19	11.0068	yes
ENSG00000240065	0	0.883193	0.788	0.421	0	PSMB9	1.53e-29	15.6984	yes
ENSG00000173193	0	0.883061	0.508	0.143	0	PARP14	2.19e-22	12.2717	yes
ENSG00000163565	0	0.865863	0.808	0.446	0	IFI16	1.08e-14	8.93919	yes
ENSG00000137965	0	0.862561	0.418	0.067	0	IFI44	3.2e-19	11.2991	yes
ENSG00000221963	0	0.85026	0.502	0.147	0	APOL6	7.17e-30	15.5383	yes
ENSG00000185507	0	0.836405	0.37	0.055	0	IRF7	5.77e-22	12.854	yes
ENSG00000132274	0	0.831499	0.55	0.17	0	TRIM22	5.88e-22	12.3931	yes
ENSG00000067066	0	0.827066	0.688	0.306	0	SP100	1.93e-17	9.91995	yes
ENSG00000135899	0	0.82404	0.657	0.279	0	SP110	3.88e-18	10.6578	yes
ENSG00000175550	0	0.801513	0.703	0.347	0	DRAP1	3.87e-13	8.39655	yes
ENSG00000092010	0	0.703739	0.811	0.516	0	PSME1	7.14e-24	12.9611	yes
ENSG00000162645	0	0.691656	0.86	0.556	0	GBP2	2.84e-42	21.1354	yes
ENSG00000204525	0	0.596471	0.985	0.926	0	HLA-C	1.18e-14	8.6624	yes
ENSG00000234745	0	0.55616	0.995	0.975	0	HLA-B	5.85e-18	10.0476	yes
ENSG00000166710	0	0.459078	0.999	0.999	0	B2M	3.52e-19	10.5311	yes
ENSG00000147604	0	-0.3541	0.998	0.998	0	RPL7	6.7e-19	-10.4699	yes
ENSG00000169442	0	-0.897717	0.438	0.747	0	CD52	1.8e-34	-16.7977	yes
ENSG00000090104	2.0281888827429e-318	1.26398	0.478	0.134	4.10424302311853e-314	RGS1	1.42e-38	18.2363	yes
ENSG00000198034	4.43713405026387e-316	-0.331741	0.998	0.997	8.97898446411396e-312	RPS4X	5.06e-15	-8.81816	yes
ENSG00000034510	2.66263127743418e-311	0.501466	0.997	0.99	5.3881e-307	TMSB10	6.23e-07	5.26119	yes
ENSG00000059588	5.45753e-306	0.890081	0.32	0.044	1.10438e-301	TARBP1	2.08e-07	5.4914	yes
ENSG00000138496	3.32801e-305	0.783699	0.478	0.139	6.73456e-301	PARP9	1.52e-22	13.2883	yes
ENSG00000124256	1.57736e-302	0.804589	0.305	0.034	3.19194e-298	ZBP1	4.06e-11	7.35371	yes
ENSG00000125826	4.91962e-302	0.806538	0.531	0.195	9.95535e-298	RBCK1	1.48e-19	11.1218	yes
ENSG00000146425	2.38296e-301	0.798886	0.56	0.214	4.82215e-297	DYNLT1	7.54e-23	12.5636	yes
ENSG00000145425	4.18701e-301	-0.300363	0.999	0.999	8.47283e-297	RPS3A	6.57e-19	-10.5634	yes
ENSG00000149273	4.502e-299	-0.256432	0.999	0.999	9.11025e-295	RPS3	1.75e-11	-7.35979	yes
ENSG00000100911	3.52354e-297	0.783614	0.626	0.294	7.13024e-293	PSME2	1.1e-32	17.2998	yes
ENSG00000206503	7.56647e-292	0.479813	0.985	0.941	1.53115e-287	HLA-A	3.06e-19	10.5121	yes
ENSG00000204264	1.35656e-290	0.735959	0.672	0.351	2.74513e-286	PSMB8	2.39e-26	13.9543	yes
ENSG00000122406	3.20218e-287	-0.382245	0.978	0.991	6.47993e-283	RPL5	2e-24	-12.7641	yes
ENSG00000204592	1.68264e-284	0.492881	0.961	0.865	3.405e-280	HLA-E	2.93e-19	10.5205	yes
ENSG00000142937	3.58183e-282	-0.307325	0.998	0.999	7.24819e-278	RPS8	2.4e-15	-8.96771	yes
ENSG00000114127	7.75181e-274	0.788465	0.488	0.166	1.56866e-269	XRN1	1.56e-26	13.3315	yes
ENSG00000100316	4.91236e-269	-0.315868	0.999	0.999	9.94065e-265	RPL3	1.86e-21	-11.3432	yes
ENSG00000240972	3.20351e-268	0.608276	0.828	0.582	6.48261e-264	MIF	0.0265821	-2.24174	n.s.
ENSG00000123609	5.31841e-268	0.751149	0.443	0.134	1.07623e-263	NMI	2.38e-18	10.7108	yes
ENSG00000136213	3.58523e-266	0.744707	0.346	0.067	7.25507e-262	CHST12	1.19e-11	7.49477	yes
ENSG00000162654	2.26064e-261	0.788849	0.424	0.121	4.57464e-257	GBP4	1.88e-38	19.7407	yes
ENSG00000130589	3.57221e-252	0.672653	0.288	0.042	7.22873e-248	HELZ2	2.44e-21	12.5496	yes
ENSG00000136147	1.35948e-248	0.738992	0.407	0.117	2.75105e-244	PHF11	2.48e-20	11.1964	yes
ENSG00000138035	9.10734e-247	0.689589	0.308	0.054	1.84296e-242	PNPT1	1.81e-09	6.55714	yes
ENSG00000169245	3.39262e-246	1.45877	0.229	0.019	6.86532e-242	CXCL10	4.35e-14	8.83429	yes
ENSG00000013374	7.43363e-245	0.733091	0.473	0.171	1.50427e-240	NUB1	3.31e-23	12.3463	yes
ENSG00000168394	2.72736e-244	0.712776	0.452	0.151	5.51909e-240	TAP1	2.75e-34	18.5147	yes
ENSG00000197448	5.31886e-242	0.615772	0.744	0.499	1.07632e-237	GSTK1	9.03e-20	10.8819	yes
ENSG00000137154	3.73642e-240	-0.27035	0.999	0.999	7.56101e-236	RPS6	6.23e-18	-10.1493	yes
ENSG00000002549	2.88739e-232	0.673734	0.308	0.059	5.84291e-228	LAP3	6.06e-22	12.5715	yes
ENSG00000107201	1.09557e-231	0.686809	0.295	0.053	2.21699e-227	DDX58	3.57e-14	8.71473	yes
ENSG00000174444	6.1677e-231	-0.347467	0.957	0.987	1.24809e-226	RPL4	2.01e-25	-13.0027	yes
ENSG00000111335	1.00524e-230	0.647908	0.3	0.055	2.03421e-226	OAS2	3.21e-19	11.4226	yes
ENSG00000196141	1.63172e-230	0.664076	0.263	0.035	3.30194e-226	SPATS2L	3.57e-19	11.4478	yes
ENSG00000185201	5.14205e-228	0.696641	0.714	0.464	1.04054e-223	IFITM2	8.95e-14	8.62691	yes
ENSG00000168961	9.69154e-228	0.605124	0.251	0.031	1.96118e-223	LGALS9	9.58e-12	7.82549	yes
ENSG00000101608	1.27483e-226	0.630195	0.786	0.59	2.57975e-222	MYL12A	6.59e-09	6.23316	yes
ENSG00000089009	3.72422e-225	-0.37654	0.973	0.989	7.53634e-221	RPL6	1.22e-24	-12.7446	yes
ENSG00000136514	9.09396e-224	0.601506	0.246	0.031	1.84025e-219	RTP4	1.19e-19	11.6781	yes
ENSG00000164587	1.43376e-223	-0.229151	1	0.999	2.90136e-219	RPS14	3.02e-10	-6.80986	yes
ENSG00000137628	3.43985e-221	0.608904	0.274	0.045	6.96088e-217	DDX60	1.84e-21	11.8953	yes
ENSG00000125347	5.65117e-218	0.508104	0.832	0.563	1.14357e-213	IRF1	6.35e-48	23.7142	yes
ENSG00000162614	4.04827e-216	0.665895	0.165	0.004	8.19208e-212	NEXN	1.04e-12	7.94037	yes
ENSG00000142541	3.68072e-215	-0.189441	1	0.999	7.44831e-211	RPL13A	1.04e-09	-6.55588	yes
ENSG00000197536	1.96083e-210	0.670584	0.319	0.074	3.96794e-206	C5orf56	2.65e-23	12.7633	yes
ENSG00000156508	4.98624e-204	-0.276654	0.999	0.999	1.00901e-199	EEF1A1	1.87e-22	-11.9947	yes
ENSG00000170581	8.42771e-202	0.599548	0.297	0.064	1.70543e-197	STAT2	2.51e-21	12.042	yes
ENSG00000078081	5.85e-195	0.499415	0.184	0.014	1.18381e-190	LAMP3	3.55e-31	16.0238	yes
ENSG00000143947	2.28164e-193	-0.20317	1	0.999	4.61712e-189	RPS27A	2.99e-14	-8.68816	yes
ENSG00000167658	4.89002e-192	-0.393064	0.873	0.945	9.89544e-188	EEF2	5.41e-12	-7.55171	yes
ENSG00000134419	9.46169e-187	-0.198762	1	0.999	1.91467e-182	RPS15A	1.65e-07	-5.53864	yes
ENSG00000102524	1.81178e-184	0.815007	0.271	0.062	3.66633e-180	TNFSF13B	2.54e-11	7.38611	yes
ENSG00000111669	1.28391e-181	0.492025	0.873	0.685	2.59811e-177	TPI1	6.76e-08	5.71624	yes
ENSG00000135535	1.95153e-181	0.606967	0.428	0.172	3.94912e-177	CD164	1.25e-11	7.41391	yes
ENSG00000164096	1.84003e-180	0.475385	0.85	0.664	3.72348e-176	C4orf3	2.26e-08	5.93605	yes
ENSG00000181381	9.8933e-175	0.55533	0.261	0.056	2.00201e-170	DDX60L	2.52e-17	10.097	yes
ENSG00000122026	2.01584e-173	-0.193661	1	1	4.07926e-169	RPL21	9.86e-18	-10.1648	yes
ENSG00000101577	5.4938e-170	0.586597	0.32	0.097	1.11173e-165	LPIN2	1.12e-22	11.8084	yes
ENSG00000179144	3.19603e-167	0.440652	0.855	0.72	6.46749e-163	GIMAP7	3.56e-05	4.27784	n.s.
ENSG00000062194	6.22897e-166	0.531866	0.669	0.439	1.26049e-161	GPBP1	5.93e-07	5.23812	yes
ENSG00000171863	4.53151e-164	-0.259277	0.989	0.994	9.16997e-160	RPS7	4.03e-17	-9.8007	yes
ENSG00000140511	4.35088e-163	0.566437	0.314	0.094	8.80444e-159	HAPLN3	2.02e-52	24.7606	yes
ENSG00000121380	1.50939e-162	0.420784	0.136	0.006	3.05439e-158	BCL2L14	5.72e-40	19.2073	yes
ENSG00000019582	4.00618e-162	0.57791	0.582	0.326	8.10691e-158	CD74	0.0698916	-1.82787	n.s.
ENSG00000213689	1.13383e-161	0.54434	0.267	0.065	2.29441e-157	TREX1	2.49e-14	8.85994	yes
ENSG00000204397	8.28388e-161	0.606022	0.383	0.147	1.67633e-156	CARD16	0.0525816	1.95733	n.s.
ENSG00000137752	4.34131e-160	0.576273	0.317	0.098	8.78507e-156	CASP1	1.87e-10	6.96166	yes
ENSG00000150991	3.52847e-159	0.546108	0.621	0.366	7.14021e-155	UBC	4.32e-22	11.6661	yes
ENSG00000025708	7.12752e-159	0.619883	0.286	0.082	1.44233e-154	TYMP	1.26e-15	9.66619	yes
ENSG00000074800	4.55383e-158	0.460274	0.844	0.641	9.21512e-154	ENO1	2.82e-23	12.0589	yes
ENSG00000138642	1.13092e-155	0.498537	0.217	0.041	2.28852e-151	HERC6	8.31e-22	12.2674	yes
ENSG00000010030	3.3511e-155	0.466033	0.168	0.018	6.78129e-151	ETV7	2.05e-29	16.8028	yes
ENSG00000269640	1.75249e-154	0.538389	0.287	0.081	3.54634e-150	CTD-2521M24.9	5.72e-16	9.88291	yes
ENSG00000181163	1.02755e-151	-0.324938	0.926	0.96	2.07934e-147	NPM1	0.000583105	-3.5238	n.s.
ENSG00000133574	5.62614e-148	0.499429	0.706	0.503	1.13851e-143	GIMAP4	1.12e-14	8.72521	yes
ENSG00000197121	5.82379e-148	0.474854	0.205	0.037	1.1785e-143	PGAP1	1.56e-27	13.7631	yes
ENSG00000100342	2.52734e-147	0.43888	0.174	0.023	5.11433e-143	APOL1	9.87e-33	17.2964	yes
ENSG00000126353	7.93218e-145	0.530605	0.711	0.552	1.60516e-140	CCR7	1.59e-26	13.7271	yes
ENSG00000205542	1.40275e-144	0.260207	0.999	0.999	2.83861e-140	TMSB4X	0.605917	0.517187	n.s.
ENSG00000231925	4.46043e-142	0.513141	0.516	0.278	9.02613e-138	TAPBP	1.4e-29	15.0155	yes
ENSG00000164308	9.77712e-142	0.535643	0.329	0.118	1.9785e-137	ERAP2	7.24e-05	4.09377	n.s.
ENSG00000147403	3.35799e-141	-0.193562	1	0.999	6.79523e-137	RPL10	1.16e-10	-6.9763	yes
ENSG00000110852	2.76807e-139	0.557901	0.604	0.38	5.60147e-135	CLEC2B	8.68e-08	5.65906	yes
ENSG00000117091	1.88351e-138	0.422727	0.783	0.605	3.81147e-134	CD48	5.8e-13	8.02717	yes
ENSG00000142089	2.71542e-137	0.649014	0.263	0.083	5.49493e-133	IFITM3	8.9e-17	10.2126	yes
ENSG00000196684	1.90167e-136	0.430581	0.197	0.037	3.84821e-132	HSH2D	6.19e-05	4.15351	n.s.
ENSG00000128335	6.18963e-136	0.524522	0.242	0.063	1.25253e-131	APOL2	3.59e-43	21.2766	yes
ENSG00000163682	6.78903e-135	-0.196058	0.998	0.999	1.37383e-130	RPL9	2.86e-08	-5.89232	yes
ENSG00000161970	7.00387e-134	-0.167809	0.998	0.999	1.4173e-129	RPL26	2.23e-09	-6.52252	yes
ENSG00000138646	9.43914e-134	0.404893	0.156	0.019	1.9101e-129	HERC5	2.18e-14	9.01518	yes
ENSG00000120690	8.80113e-132	0.527103	0.499	0.275	1.781e-127	ELF1	0.291203	1.05958	n.s.
ENSG00000111716	1.09713e-130	-0.379119	0.718	0.833	2.22016e-126	LDHB	1.46e-09	-6.53938	yes
ENSG00000205220	1.27063e-130	0.501634	0.395	0.178	2.57126e-126	PSMB10	3.26e-26	13.5032	yes
ENSG00000171204	2.92736e-130	0.537434	0.351	0.153	5.9238e-126	TMEM126B	4.34e-20	10.8365	yes
ENSG00000112343	4.66366e-128	0.521901	0.377	0.163	9.43739e-124	TRIM38	6.89e-17	9.7027	yes
ENSG00000163328	7.30219e-128	0.536561	0.355	0.149	1.47767e-123	GPR155	3.53e-10	6.76204	yes
ENSG00000178127	8.50763e-128	0.466255	0.617	0.408	1.7216e-123	NDUFV2	0.108726	1.61468	n.s.
ENSG00000114942	1.16725e-126	-0.282717	0.921	0.961	2.36205e-122	EEF1B2	9.24e-13	-7.88176	yes
ENSG00000122417	1.52802e-124	0.558948	0.469	0.258	3.0921e-120	ODF2L	4.29e-05	4.22692	n.s.
ENSG00000166750	1.71331e-121	0.51131	0.472	0.258	3.46706e-117	SLFN5	2.31e-05	4.38998	n.s.
ENSG00000265681	1.17737e-120	-0.292961	0.891	0.942	2.38252e-116	RPL17	0.905725	0.118651	n.s.
ENSG00000133321	1.20546e-119	0.501728	0.558	0.341	2.43936e-115	RARRES3	6.1e-21	11.1331	yes
ENSG00000063177	1.37851e-119	-0.185333	0.997	0.999	2.78956e-115	RPL18	8.78e-08	-5.65243	yes
ENSG00000108679	8.7441e-119	0.41514	0.183	0.038	1.76946e-114	LGALS3BP	1.47e-22	12.6324	yes
ENSG00000086061	1.90658e-117	0.49064	0.337	0.14	3.85816e-113	DNAJA1	7.48e-25	13.5456	yes
ENSG00000186468	7.60355e-113	-0.178165	0.999	0.998	1.53865e-108	RPS23	6.83e-16	-9.194	yes
ENSG00000152689	3.2198e-112	0.351316	0.123	0.013	6.51558e-108	RASGRP3	3.22e-16	9.50354	yes
ENSG00000121060	1.15722e-111	0.358468	0.143	0.021	2.34176e-107	TRIM25	3.25e-19	11.3463	yes
ENSG00000134326	1.16367e-111	0.3343	0.127	0.015	2.3548e-107	CMPK2	2.93e-22	13.4319	yes
ENSG00000196843	2.23838e-111	0.467307	0.419	0.212	4.52959e-107	ARID5A	1.36e-46	21.8767	yes
ENSG00000115267	3.31443e-111	0.378979	0.15	0.025	6.70708e-107	IFIH1	1.53e-17	10.4111	yes
ENSG00000079263	1.11076e-109	0.4599	0.28	0.103	2.24772e-105	SP140	5.17e-14	8.49402	yes
ENSG00000133112	1.1347e-107	-0.165333	0.999	1	2.29619e-103	TPT1	5.74e-17	-9.64021	yes
ENSG00000154589	1.17315e-107	0.487011	0.29	0.118	2.37399e-103	LY96	4.81e-09	6.29966	yes
ENSG00000177721	3.00936e-107	0.462104	0.439	0.24	6.08973e-103	ANXA2R	2.94e-08	5.88203	yes
ENSG00000163840	8.44954e-107	0.411396	0.212	0.06	1.70985e-102	DTX3L	1.26e-24	13.8582	yes
ENSG00000108424	2.62421e-104	0.445795	0.401	0.2	5.31034e-100	KPNB1	2.26e-16	9.5063	yes
ENSG00000125691	6.77118e-104	-0.231602	0.968	0.983	1.37022e-99	RPL23	3.86e-16	-9.298	yes
ENSG00000134333	8.43655e-104	0.353216	0.784	0.591	1.70722e-99	LDHA	1.06e-22	11.8292	yes
ENSG00000198160	4.84808e-103	0.464021	0.36	0.17	9.81057e-99	MIER1	3.4e-09	6.35663	yes
ENSG00000145741	2.45606e-102	-0.249041	0.933	0.962	4.97008e-98	BTF3	2.14e-09	-6.45785	yes
ENSG00000173786	4.83548e-102	0.379027	0.169	0.038	9.78508e-98	CNP	3.38e-20	11.6524	yes
ENSG00000163131	1.62092e-101	0.441611	0.393	0.197	3.2801e-97	CTSS	0.181981	1.34147	n.s.
ENSG00000198727	7.21633e-100	-0.281934	0.95	0.974	1.4603e-95	MT-CYB	1.49e-20	-10.9835	yes
ENSG00000145287	3.9509e-98	0.472973	0.538	0.365	7.99504e-94	PLAC8	9.15e-20	10.676	yes
ENSG00000041357	1.33355e-97	0.453464	0.377	0.197	2.69857e-93	PSMA4	9.22e-22	11.5547	yes
ENSG00000054654	1.43414e-97	0.395536	0.686	0.497	2.90213e-93	SYNE2	3.51e-10	6.77258	yes
ENSG00000124201	4.51036e-97	0.399658	0.212	0.067	9.12716e-93	ZNFX1	4.91e-22	12.0334	yes
ENSG00000168899	2.18616e-96	0.45877	0.379	0.198	4.42391e-92	VAMP5	3.8e-34	16.4234	yes
ENSG00000132475	1.58912e-94	0.299121	0.962	0.905	3.21574e-90	H3F3B	7.45e-19	10.5858	yes
ENSG00000086065	1.98828e-94	0.42101	0.282	0.116	4.02348e-90	CHMP5	2.52e-22	11.8978	yes
ENSG00000113387	1.03234e-93	0.397998	0.753	0.629	2.08904e-89	SUB1	9.33e-07	5.14593	yes
ENSG00000168016	1.09436e-93	0.363116	0.167	0.041	2.21455e-89	TRANK1	1.4e-17	9.96991	yes
ENSG00000153113	1.85434e-93	0.428708	0.335	0.155	3.75243e-89	CAST	0.0025346	3.07547	n.s.
ENSG00000196396	2.97928e-93	0.425604	0.326	0.149	6.02886e-89	PTPN1	1.93e-59	28.9716	yes
ENSG00000116251	3.48774e-92	-0.186144	0.988	0.993	7.05779e-88	RPL22	3.45e-16	-9.30795	yes
ENSG00000196954	1.17933e-91	0.419876	0.409	0.221	2.3865e-87	CASP4	1.22e-32	16.1183	yes
ENSG00000106588	1.85599e-89	0.426201	0.473	0.297	3.75577e-85	PSMA2	1.34e-14	8.67155	yes
ENSG00000083845	3.65402e-89	-0.180663	0.989	0.992	7.39427e-85	RPS5	5.16e-07	-5.26863	yes
ENSG00000101596	5.95698e-89	0.39248	0.33	0.153	1.20546e-84	SMCHD1	2.06e-07	5.47311	yes
ENSG00000070190	1.54485e-88	0.314033	0.124	0.021	3.12615e-84	DAPP1	4.64e-11	7.14862	yes
ENSG00000174021	9.56594e-88	0.416977	0.476	0.295	1.93576e-83	GNG5	1.36e-10	7.03958	yes
ENSG00000204628	1.65063e-87	-0.18807	0.992	0.995	3.34021e-83	GNB2L1	5.45e-08	-5.75214	yes
ENSG00000198604	2.74341e-87	0.427523	0.483	0.304	5.55157e-83	BAZ1A	1.47e-20	10.9848	yes
ENSG00000198755	5.51369e-87	-0.206066	0.979	0.986	1.11575e-82	RPL10A	2.94e-12	-7.66896	yes
ENSG00000160710	4.17469e-86	0.394363	0.407	0.224	8.4479e-82	ADAR	1.51e-20	11.6753	yes
ENSG00000067225	1.27858e-85	0.403148	0.581	0.395	2.58732e-81	PKM	9.56e-16	9.1219	yes
ENSG00000196329	3.89455e-85	0.378191	0.612	0.44	7.88102e-81	GIMAP5	9.15e-28	13.8786	yes
ENSG00000110700	8.44179e-85	-0.149152	0.997	0.998	1.70828e-80	RPS13	5.62e-14	-8.4283	yes
ENSG00000140464	1.05502e-84	0.316578	0.127	0.024	2.13495e-80	PML	2.71e-22	12.5152	yes
ENSG00000196531	7.91004e-84	-0.189577	0.98	0.99	1.60067e-79	NACA	1.16e-13	-8.27274	yes
ENSG00000174748	4.89499e-83	-0.155066	0.998	0.998	9.9055e-79	RPL15	1.52e-10	-6.92454	yes
ENSG00000140105	6.13962e-83	0.337536	0.143	0.033	1.24241e-78	WARS	4.43e-35	18.1871	yes
ENSG00000196154	1.81568e-81	-0.591738	0.23	0.403	3.67421e-77	S100A4	6.87e-48	-23.3803	yes
ENSG00000231500	5.07364e-81	-0.136968	1	0.999	1.0267e-76	RPS18	3.58e-08	-5.8397	yes
ENSG00000136560	8.81679e-81	0.439728	0.281	0.131	1.78416e-76	TANK	1.4e-23	12.1612	yes
ENSG00000129824	2.01296e-80	0.24141	0.594	0.404	4.07342e-76	RPS4Y1	0.970085	0.0375701	n.s.
ENSG00000111640	5.30443e-80	0.308931	0.953	0.894	1.0734e-75	GAPDH	1.47e-06	5.05103	n.s.
ENSG00000144713	2.45374e-79	-0.131812	1	1	4.96538e-75	RPL32	7.46e-07	-5.18851	yes
ENSG00000182899	5.6831e-79	-0.137305	0.999	0.999	1.15003e-74	RPL35A	1.88e-10	-6.90781	yes
ENSG00000132109	1.74538e-78	0.29248	0.13	0.028	3.53196e-74	TRIM21	3.07e-22	12.9803	yes
ENSG00000185947	1.75817e-77	0.382337	0.273	0.122	3.55784e-73	ZNF267	1.59e-30	14.9085	yes
ENSG00000241343	1.91469e-77	-0.213986	0.964	0.976	3.87457e-73	RPL36A	0.585713	0.546344	n.s.
ENSG00000110848	4.04046e-77	0.476248	0.44	0.265	8.17628e-73	CD69	1.16e-15	9.06214	yes
ENSG00000109475	8.31609e-76	-0.127535	0.999	0.999	1.68284e-71	RPL34	1.78e-09	-6.47276	yes
ENSG00000131469	3.51188e-75	-0.146716	0.994	0.995	7.10665e-71	RPL27	8.33e-10	-6.59741	yes
ENSG00000229117	6.09535e-74	-0.10885	0.999	0.999	1.23345e-69	RPL41	9.61e-05	-4.02833	n.s.
ENSG00000135655	1.00772e-72	0.365062	0.386	0.217	2.03922e-68	USP15	1.18e-12	7.83471	yes
ENSG00000141682	1.30097e-72	0.362388	0.177	0.058	2.63264e-68	PMAIP1	9.41e-20	10.7832	yes
ENSG00000133943	2.67728e-72	0.34891	0.206	0.077	5.41774e-68	C14orf159	1.48e-10	7.05376	yes
ENSG00000095794	7.8501e-72	0.40548	0.389	0.224	1.58855e-67	CREM	1.06e-17	9.86991	yes
ENSG00000101294	1.03289e-71	0.359296	0.232	0.097	2.09016e-67	HM13	1.31e-19	10.7824	yes
ENSG00000180628	5.44018e-71	0.343312	0.186	0.066	1.10087e-66	PCGF5	4.88e-16	9.21619	yes
ENSG00000105402	8.34736e-71	0.341168	0.205	0.078	1.68917e-66	NAPA	1.62e-20	11.6039	yes
ENSG00000146859	4.35516e-70	0.290641	0.134	0.035	8.8131e-66	TMEM140	3.82e-30	15.8167	yes
ENSG00000101347	1.70413e-69	0.365134	0.307	0.154	3.44849e-65	SAMHD1	6.54e-05	-4.12495	n.s.
ENSG00000148303	3.37688e-69	-0.151133	0.992	0.994	6.83345e-65	RPL7A	9.73e-10	-6.5658	yes
ENSG00000100129	6.30215e-69	-0.349247	0.329	0.484	1.2753e-64	EIF3L	2.19e-20	-11.3068	yes
ENSG00000233927	9.41325e-69	-0.120631	0.999	0.999	1.90487e-64	RPS28	5.09e-05	-4.18632	n.s.
ENSG00000117226	2.17608e-68	0.333254	0.199	0.075	4.40351e-64	GBP3	3.69e-24	12.3884	yes
ENSG00000104518	2.8426e-68	0.352842	0.233	0.101	5.75228e-64	GSDMD	1.41e-23	12.5539	yes
ENSG00000114439	9.70243e-68	0.351912	0.403	0.238	1.96338e-63	BBX	0.00027074	3.73896	n.s.
ENSG00000132963	2.04889e-67	0.355562	0.449	0.282	4.14614e-63	POMP	7.51e-29	14.3177	yes
ENSG00000071082	2.27468e-67	-0.126448	0.999	0.998	4.60304e-63	RPL31	1.75e-08	-6.00951	yes
ENSG00000142676	2.42647e-67	-0.11575	0.999	0.998	4.9102e-63	RPL11	1.29e-14	-8.70671	yes
ENSG00000198763	2.48172e-67	-0.226832	0.978	0.988	5.022e-63	MT-ND2	1.92e-14	-8.56797	yes
ENSG00000186654	5.95351e-67	0.23578	0.07	0.007	1.20475e-62	PRR5	0.0286971	2.21086	n.s.
ENSG00000185862	3.48448e-66	-0.360346	0.335	0.494	7.0512e-62	EVI2B	4.02e-44	-21.6655	yes
ENSG00000135148	5.41916e-66	0.277318	0.133	0.036	1.09662e-61	TRAFD1	4.65e-30	16.1057	yes
ENSG00000104805	5.71081e-66	0.350717	0.288	0.144	1.15564e-61	NUCB1	3.54e-35	16.7993	yes
ENSG00000074706	2.37413e-65	0.349532	0.221	0.096	4.80428e-61	IPCEF1	1.16e-10	6.98481	yes
ENSG00000245556	2.66504e-65	0.316214	0.177	0.064	5.39297e-61	CTD-2037K23.2	0.00029152	3.72635	n.s.
ENSG00000213928	4.51569e-65	0.335064	0.371	0.212	9.13795e-61	IRF9	4.77e-14	8.7018	yes
ENSG00000156482	1.50887e-63	-0.117286	0.999	0.999	3.05334e-59	RPL30	9.4e-09	-6.11523	yes
ENSG00000168310	1.53258e-63	0.353551	0.297	0.156	3.10134e-59	IRF2	1.01e-20	11.6249	yes
ENSG00000129515	2.45929e-62	0.347405	0.313	0.167	4.97661e-58	SNX6	3.03e-10	6.79952	yes
ENSG00000168026	7.9807e-62	0.209295	0.072	0.008	1.61497e-57	TTC21A	0.0150793	2.46317	n.s.
ENSG00000198938	1.93545e-61	-0.188726	0.989	0.993	3.91657e-57	MT-CO3	1.06e-08	-6.09446	yes
ENSG00000144118	3.99202e-61	0.271735	0.136	0.04	8.07826e-57	RALB	3.1e-28	14.1492	yes
ENSG00000163512	6.16643e-61	0.296975	0.165	0.059	1.24784e-56	AZI2	8.62e-06	4.63282	n.s.
ENSG00000198900	3.28762e-60	0.319599	0.194	0.079	6.65282e-56	TOP1	9.94e-23	11.8866	yes
ENSG00000185651	4.25039e-60	0.341403	0.373	0.225	8.60108e-56	UBE2L3	1.07e-14	8.67577	yes
ENSG00000169871	8.088e-60	0.298677	0.164	0.06	1.63669e-55	TRIM56	5.52e-13	8.08089	yes
ENSG00000124614	1.44514e-59	-0.154778	0.99	0.992	2.92439e-55	RPS10	4.71e-07	-5.29012	yes
ENSG00000137767	1.96136e-59	0.27928	0.155	0.053	3.96901e-55	SQRDL	3.12e-27	14.2511	yes
ENSG00000114391	1.1553e-58	-0.139272	0.992	0.996	2.33786e-54	RPL24	3.89e-09	-6.3451	yes
ENSG00000196405	1.40874e-58	0.288107	0.686	0.55	2.85073e-54	EVL	0.462309	-0.737175	n.s.
ENSG00000178685	3.00831e-58	0.209366	0.087	0.016	6.08762e-54	PARP10	4.51e-18	10.7025	yes
ENSG00000108298	3.00899e-58	-0.104941	0.999	0.999	6.08899e-54	RPL19	7.89e-10	-6.6068	yes
ENSG00000213512	3.1667e-58	0.221635	0.079	0.013	6.40814e-54	GBP7	5.33e-21	12.2087	yes
ENSG00000110492	6.23132e-58	0.174972	0.056	0.004	1.26097e-53	MDK	3.8e-21	11.3687	yes
ENSG00000108771	6.39547e-58	0.225312	0.088	0.017	1.29419e-53	DHX58	2.4e-20	11.8575	yes
ENSG00000026508	1.96176e-57	-0.299929	0.492	0.614	3.96982e-53	CD44	1.11e-23	12.2596	no
ENSG00000145779	2.34367e-57	0.332012	0.417	0.268	4.74264e-53	TNFAIP8	1.07e-05	4.57093	n.s.
ENSG00000142227	3.08364e-57	-0.295035	0.486	0.635	6.24006e-53	EMP3	0.0166374	-2.42433	n.s.
ENSG00000150347	3.88032e-57	0.341968	0.517	0.361	7.85223e-53	ARID5B	2.09e-28	14.1324	yes
ENSG00000157873	4.41772e-57	0.308082	0.371	0.221	8.9397e-53	TNFRSF14	1.4e-12	7.81762	yes
ENSG00000256262	5.0288e-57	0.25047	0.109	0.028	1.01763e-52	USP30-AS1	1.62e-28	14.8107	yes
ENSG00000070756	3.70761e-56	-0.20287	0.953	0.973	7.50271e-52	PABPC1	2e-13	-8.14775	yes
ENSG00000198242	8.92767e-56	-0.09931	0.999	0.998	1.8066e-51	RPL23A	1.37e-08	-6.04245	yes
ENSG00000112773	9.00202e-56	0.238004	0.092	0.02	1.82165e-51	FAM46A	0.291593	1.05934	n.s.
ENSG00000069493	1.18982e-55	0.3275	0.427	0.275	2.40773e-51	CLEC2D	5.98e-07	5.23665	yes
ENSG00000102096	1.3447e-55	0.340225	0.367	0.224	2.72113e-51	PIM2	1.23e-40	19.6928	yes
ENSG00000116663	1.6502e-55	0.211879	0.085	0.016	3.33935e-51	FBXO6	4.21e-34	18.8522	yes
ENSG00000171858	1.96151e-55	-0.137367	0.992	0.992	3.96931e-51	RPS21	8.19e-06	-4.63903	n.s.
ENSG00000102921	3.75626e-55	0.271876	0.144	0.049	7.60117e-51	N4BP1	3.27e-28	14.787	yes
ENSG00000073331	9.06878e-55	0.238667	0.113	0.031	1.83516e-50	ALPK1	1.7e-35	16.9607	yes
ENSG00000100307	2.67755e-54	0.298426	0.206	0.091	5.41829e-50	CBX7	3.94e-25	-12.7665	no
ENSG00000127311	1.55517e-53	0.262835	0.138	0.047	3.14703e-49	HELB	7.06e-15	8.74027	yes
ENSG00000163519	1.98556e-53	0.321332	0.385	0.24	4.01799e-49	TRAT1	0.641966	0.465978	n.s.
ENSG00000108107	5.2245e-53	0.112068	0.999	0.998	1.05723e-48	RPL28	0.289001	1.06448	n.s.
ENSG00000105640	5.60605e-53	-0.109762	0.999	0.999	1.13444e-48	RPL18A	3.37e-06	-4.84434	n.s.
ENSG00000021355	1.20352e-52	0.303388	0.272	0.145	2.43545e-48	SERPINB1	1.31e-25	13.237	yes
ENSG00000152778	1.48121e-52	0.245933	0.106	0.029	2.99738e-48	IFIT5	1.82e-22	12.4771	yes
ENSG00000151466	2.12815e-52	0.220694	0.09	0.02	4.30652e-48	SCLT1	1.89e-05	4.44035	n.s.
ENSG00000188846	5.13669e-52	-0.114239	0.998	0.998	1.03946e-47	RPL14	2.46e-09	-6.40302	yes
ENSG00000132256	1.48894e-51	0.229268	0.1	0.026	3.01301e-47	TRIM5	8.92e-12	7.70622	yes
ENSG00000204267	1.54945e-51	0.238019	0.115	0.034	3.13547e-47	TAP2	9.58e-25	13.5269	yes
ENSG00000142669	2.8854e-51	-0.278508	0.66	0.754	5.83889e-47	SH3BGRL3	2.44e-13	-8.11852	yes
ENSG00000139921	4.19831e-51	0.279158	0.159	0.062	8.4957e-47	TMX1	1.05e-09	6.55852	yes
ENSG00000026103	4.39945e-51	0.253295	0.143	0.051	8.90273e-47	FAS	2.2e-41	19.468	yes
ENSG00000133606	4.41143e-51	0.274936	0.162	0.065	8.92697e-47	MKRN1	6.6e-09	6.20749	yes
ENSG00000111224	5.92925e-51	0.253593	0.132	0.045	1.19984e-46	PARP11	6.37e-25	13.0516	yes
ENSG00000004468	8.2536e-51	0.191078	0.055	0.006	1.6702e-46	CD38	1.32e-35	17.1859	yes
ENSG00000005302	1.90587e-50	0.305357	0.395	0.255	3.85671e-46	MSL3	2.81e-10	6.81605	yes
ENSG00000060491	5.3547e-50	0.259318	0.148	0.055	1.08358e-45	OGFR	1.37e-16	9.77117	yes
ENSG00000198945	9.33243e-50	0.225155	0.103	0.028	1.88851e-45	L3MBTL3	2.48e-08	5.92072	yes
ENSG00000184588	1.04545e-49	0.281922	0.163	0.066	2.11557e-45	PDE4B	3.12e-45	21.5991	yes
ENSG00000100353	1.24087e-49	-0.285055	0.368	0.479	2.51103e-45	EIF3D	5.43e-10	-6.68684	yes
ENSG00000173559	1.26426e-49	0.331654	0.263	0.143	2.55835e-45	NABP1	2.83e-32	15.651	yes
ENSG00000099860	2.27249e-49	0.33622	0.305	0.175	4.59861e-45	GADD45B	7.73e-38	18.2465	yes
ENSG00000009790	2.31584e-49	-0.322697	0.221	0.337	4.68633e-45	TRAF3IP3	3.17e-34	-16.6052	yes
ENSG00000104408	4.30526e-49	-0.194896	0.861	0.894	8.71212e-45	EIF3E	3.05e-08	-5.87631	yes
ENSG00000132965	5.01379e-49	0.376764	0.318	0.195	1.01459e-44	ALOX5AP	0.000174954	3.86221	n.s.
ENSG00000102144	5.151e-49	0.310003	0.56	0.424	1.04236e-44	PGK1	4.18e-15	8.8579	yes
ENSG00000198692	3.08647e-48	0.297523	0.178	0.079	6.24577e-44	EIF1AY	0.462938	0.736071	n.s.
ENSG00000151883	5.32419e-48	0.265694	0.151	0.059	1.0774e-43	PARP8	0.256943	-1.13836	n.s.
ENSG00000172936	5.35888e-48	0.242625	0.129	0.045	1.08442e-43	MYD88	6.24e-12	7.87885	yes
ENSG00000143774	2.01605e-47	0.287062	0.267	0.146	4.07968e-43	GUK1	3e-12	7.65701	yes
ENSG00000100567	2.80049e-47	0.289997	0.269	0.148	5.66708e-43	PSMA3	9.11e-22	11.4731	yes
ENSG00000089327	3.76026e-47	-0.218414	0.749	0.822	7.60926e-43	FXYD5	4.93e-12	-7.5657	yes
ENSG00000115935	5.68899e-47	0.286305	0.496	0.355	1.15122e-42	WIPF1	0.00834678	2.6774	n.s.
ENSG00000177954	6.18247e-47	-0.0789081	1	0.999	1.25108e-42	RPS27	1.18e-09	-6.53301	yes
ENSG00000065911	5.64901e-46	0.264646	0.177	0.079	1.14313e-41	MTHFD2	1.07e-35	17.6212	yes
ENSG00000148175	6.84725e-46	0.260745	0.122	0.042	1.38561e-41	STOM	1.97e-27	13.7109	yes
ENSG00000109971	1.26106e-45	0.25789	0.714	0.64	2.55188e-41	HSPA8	1.84e-23	12.194	yes
ENSG00000130779	3.22634e-45	0.275896	0.202	0.098	6.52881e-41	CLIP1	4.13e-19	10.4772	yes
ENSG00000129226	4.90624e-45	0.23682	0.097	0.029	9.92826e-41	CD68	1.11e-05	4.56532	n.s.
ENSG00000166441	5.10651e-45	-0.10061	0.999	0.998	1.03335e-40	RPL27A	3e-07	-5.40225	yes
ENSG00000089692	1.05961e-44	0.231216	0.076	0.016	2.14422e-40	LAG3	8.8e-31	15.0893	yes
ENSG00000143549	2.71516e-44	0.28009	0.528	0.405	5.4944e-40	TPM3	1.79e-19	10.6017	yes
ENSG00000165169	5.8603e-44	0.281722	0.29	0.17	1.18589e-39	DYNLT3	0.000380422	3.64433	n.s.
ENSG00000107290	9.62566e-44	0.261954	0.186	0.088	1.94785e-39	SETX	4.89e-06	4.75683	n.s.
ENSG00000169813	1.04647e-43	0.27067	0.453	0.318	2.11765e-39	HNRNPF	2.52e-33	16.131	yes
ENSG00000171314	2.14152e-43	0.281495	0.426	0.293	4.33358e-39	PGAM1	1.38e-13	8.21504	yes
ENSG00000143119	4.67083e-43	0.284489	0.444	0.312	9.45189e-39	CD53	4.61e-34	16.3922	yes
ENSG00000105755	4.8619e-43	0.273796	0.233	0.126	9.83855e-39	ETHE1	7.83e-12	7.49665	yes
ENSG00000059378	1.29556e-42	0.166443	0.067	0.013	2.6217e-38	PARP12	1.07e-20	12.2273	yes
ENSG00000216490	1.34631e-42	0.163274	0.056	0.008	2.72439e-38	IFI30	0.0471732	2.0035	n.s.
ENSG00000100644	1.84196e-42	0.268328	0.225	0.118	3.72738e-38	HIF1A	8.17e-33	15.8617	yes
ENSG00000008988	1.99871e-42	-0.110877	0.997	0.996	4.0446e-38	RPS20	1.56e-08	-6.06796	yes
ENSG00000092295	2.18431e-42	0.140996	0.037	0.002	4.42018e-38	TGM1	0.000430757	3.6311	n.s.
ENSG00000139193	2.28029e-42	-0.302715	0.204	0.319	4.61439e-38	CD27	4.87e-20	-10.7856	yes
ENSG00000198899	2.68831e-42	-0.166902	0.965	0.976	5.44007e-38	MT-ATP6	5.62e-10	-6.67709	yes
ENSG00000156467	4.2828e-42	-0.169478	0.893	0.925	8.66668e-38	UQCRB	9.69e-11	-7.11095	yes
ENSG00000198189	1.00176e-41	-0.28927	0.194	0.307	2.02716e-37	HSD17B11	7.87e-28	-14.0042	yes
ENSG00000003402	1.21329e-41	0.283863	0.407	0.276	2.45522e-37	CFLAR	8.64e-47	22.2328	yes
ENSG00000172613	1.41237e-41	0.254417	0.163	0.073	2.85808e-37	RAD9A	3.1e-05	4.3134	n.s.
ENSG00000047249	2.61252e-41	0.239424	0.162	0.072	5.2867e-37	ATP6V1H	1.45e-40	19.3228	yes
ENSG00000117298	3.42086e-41	0.190082	0.088	0.025	6.92246e-37	ECE1	5.19e-24	12.8214	yes
ENSG00000152558	5.13268e-41	0.263191	0.35	0.223	1.03865e-36	TMEM123	0.197955	1.29375	n.s.
ENSG00000143891	8.13667e-41	0.275491	0.145	0.066	1.64654e-36	GALM	4.97e-05	4.18906	n.s.
ENSG00000221914	1.26871e-40	0.250103	0.178	0.084	2.56737e-36	PPP2R2A	5.33e-20	10.8607	yes
ENSG00000133313	1.3506e-40	0.244059	0.169	0.078	2.73307e-36	CNDP2	3.27e-26	13.4163	yes
ENSG00000163568	1.54068e-40	0.202565	0.086	0.024	3.11771e-36	AIM2	5.18e-21	11.6193	yes
ENSG00000174946	1.75501e-40	0.334335	0.275	0.165	3.55144e-36	GPR171	7.57e-18	10.0065	yes
ENSG00000123240	2.48927e-40	0.265184	0.292	0.174	5.03728e-36	OPTN	6.3e-30	14.6958	yes
ENSG00000100387	3.21206e-40	0.275298	0.416	0.293	6.49993e-36	RBX1	0.484215	-0.701445	n.s.
ENSG00000137818	3.38142e-40	-0.102443	1	0.999	6.84265e-36	RPLP1	0.00470269	-2.87448	n.s.
ENSG00000188243	3.72487e-40	-0.204388	0.72	0.789	7.53765e-36	COMMD6	1.24e-10	-7.01139	yes
ENSG00000103966	3.74975e-40	0.185359	0.083	0.023	7.58799e-36	EHD4	2.52e-09	6.51575	yes
ENSG00000028277	4.5574e-40	-0.269756	0.076	0.164	9.22234e-36	POU2F2	0.00123328	-3.30222	n.s.
ENSG00000141337	6.83392e-40	0.189797	0.076	0.019	1.38291e-35	ARSG	3.46e-17	-9.67859	no
ENSG00000105939	9.81489e-40	0.254333	0.314	0.193	1.98614e-35	ZC3HAV1	7.25e-06	4.66613	n.s.
ENSG00000076053	1.17559e-39	0.239561	0.227	0.122	2.37892e-35	RBM7	2.14e-15	8.97195	yes
ENSG00000065427	1.72493e-39	0.26416	0.274	0.162	3.49057e-35	KARS	1.04e-33	16.2092	yes
ENSG00000158985	2.84421e-39	0.23258	0.642	0.522	5.75555e-35	CDC42SE2	0.000216798	3.79955	n.s.
ENSG00000198886	2.97341e-39	-0.140661	0.985	0.99	6.01699e-35	MT-ND4	3.1e-13	-8.07497	yes
ENSG00000112320	5.17492e-39	0.113023	0.033	0.001	1.0472e-34	SOBP	1.5e-12	7.89164	yes
ENSG00000239453	1.77191e-38	0.187177	0.097	0.032	3.58565e-34	SIDT1-AS1	0.4715	0.722026	n.s.
ENSG00000244754	2.65316e-38	0.206002	0.784	0.695	5.36894e-34	N4BP2L2	0.67609	-0.418714	n.s.
ENSG00000081059	2.75314e-38	-0.267402	0.372	0.478	5.57125e-34	TCF7	2.84e-11	-7.24124	yes
ENSG00000170889	4.46652e-38	-0.107784	0.996	0.994	9.03844e-34	RPS9	0.00179019	-3.18503	n.s.
ENSG00000111537	4.81494e-38	0.581149	0.092	0.029	9.74352e-34	IFNG	1.75e-34	20.6004	yes
ENSG00000115165	5.8142e-38	0.24957	0.59	0.465	1.17656e-33	CYTIP	5.24e-12	7.55668	yes
ENSG00000213719	6.30577e-38	0.301139	0.41	0.297	1.27603e-33	CLIC1	1.02e-14	8.73863	yes
ENSG00000169660	6.82097e-38	0.199664	0.094	0.03	1.38029e-33	HEXDC	0.00254925	3.08031	n.s.
ENSG00000061938	1.05945e-37	0.198502	0.095	0.031	2.1439e-33	TNK2	9.02e-11	7.1562	yes
ENSG00000135486	1.21483e-37	-0.178934	0.869	0.908	2.45832e-33	HNRNPA1	0.336316	-0.964841	n.s.
ENSG00000063046	1.74032e-37	-0.238803	0.436	0.533	3.52172e-33	EIF4B	5.97e-27	-14.1829	yes
ENSG00000002586	3.62441e-37	0.283652	0.403	0.286	7.33435e-33	CD99	0.00550909	-2.82016	n.s.
ENSG00000187109	4.90111e-37	-0.168527	0.849	0.889	9.91788e-33	NAP1L1	4.11e-11	-7.19069	yes
ENSG00000108294	1.2191e-36	0.257028	0.302	0.189	2.46698e-32	PSMB3	3.64e-20	10.8333	yes
ENSG00000162244	1.32359e-36	-0.0979779	0.999	0.997	2.67841e-32	RPL29	2.43e-08	-5.9198	yes
ENSG00000136436	2.95093e-36	0.240633	0.192	0.1	5.97151e-32	CALCOCO2	2.74e-15	9.00001	yes
ENSG00000111678	3.67577e-36	-0.252569	0.392	0.501	7.43828e-32	C12orf57	6.75e-15	-8.75545	yes
ENSG00000155363	4.16853e-36	0.172818	0.079	0.023	8.43545e-32	MOV10	1.51e-20	11.7017	yes
ENSG00000109332	4.78832e-36	0.205555	0.693	0.58	9.68964e-32	UBE2D3	2.82e-17	9.70359	yes
ENSG00000167461	5.10585e-36	0.248486	0.223	0.124	1.03322e-31	RAB8A	2.29e-06	5.03714	n.s.
ENSG00000005810	7.66451e-36	0.255975	0.224	0.126	1.55099e-31	MYCBP2	0.00901966	2.64896	n.s.
ENSG00000135604	7.71379e-36	0.156154	0.061	0.013	1.56096e-31	STX11	6.62e-32	16.113	yes
ENSG00000139180	1.40577e-35	0.219972	0.137	0.06	2.84471e-31	NDUFA9	3.51e-24	12.788	yes
ENSG00000102265	2.56406e-35	-0.257373	0.088	0.175	5.18863e-31	TIMP1	3.66e-09	6.30599	no
ENSG00000035928	3.46734e-35	0.255762	0.278	0.173	7.0165e-31	RFC1	0.0129181	2.51944	n.s.
ENSG00000204642	3.51323e-35	0.247741	0.341	0.225	7.10938e-31	HLA-F	3.85e-19	10.6494	yes
ENSG00000105193	1.35974e-34	-0.131217	0.997	0.999	2.75157e-30	RPS16	6.33e-06	-4.69793	n.s.
ENSG00000122068	1.81942e-34	0.235689	0.224	0.126	3.68177e-30	FYTTD1	0.000816496	3.42283	n.s.
ENSG00000165949	1.89035e-34	0.474998	0.045	0.007	3.8253e-30	IFI27	2.5e-32	17.4047	yes
ENSG00000120675	2.41559e-34	0.231079	0.176	0.09	4.88818e-30	DNAJC15	1.63e-05	4.47181	n.s.
ENSG00000105287	2.85913e-34	0.179432	0.083	0.026	5.78574e-30	PRKD2	2.58e-14	8.72062	yes
ENSG00000273445	3.22047e-34	0.30027	0.19	0.104	6.51695e-30	RP11-1399P15.1	NA	NA	NA
ENSG00000114541	3.34987e-34	0.216057	0.094	0.033	6.77879e-30	FRMD4B	3.61e-12	7.74308	yes
ENSG00000100784	3.72022e-34	0.227647	0.151	0.071	7.52823e-30	RPS6KA5	1.52e-06	5.03542	n.s.
ENSG00000123131	4.90555e-34	0.193647	0.113	0.045	9.92687e-30	PRDX4	1.57e-21	11.471	yes
ENSG00000132432	4.9141e-34	0.256705	0.504	0.4	9.94418e-30	SEC61G	5.18e-20	10.8818	yes
ENSG00000214367	5.50583e-34	0.197465	0.091	0.033	1.11416e-29	HAUS3	7.21e-16	9.38893	yes
ENSG00000106803	5.93332e-34	0.255506	0.492	0.386	1.20067e-29	SEC61B	8.23e-12	7.47252	yes
ENSG00000168404	8.74847e-34	0.1824	0.089	0.03	1.77034e-29	MLKL	1.54e-15	9.17729	yes
ENSG00000133561	9.81768e-34	0.244889	0.234	0.136	1.9867e-29	GIMAP6	1.76e-18	10.216	yes
ENSG00000172757	1.94225e-33	0.205376	0.754	0.676	3.93033e-29	CFL1	1.14e-06	5.09703	yes
ENSG00000149806	1.95343e-33	-0.0932881	0.998	0.997	3.95296e-29	FAU	0.0024728	-3.08439	n.s.
ENSG00000003400	2.20216e-33	0.183172	0.092	0.032	4.4563e-29	CASP10	6.31e-10	6.66164	yes
ENSG00000261690	3.09607e-33	0.161292	0.075	0.022	6.2652e-29	AC009133.12	5.08e-17	9.73608	yes
ENSG00000160654	3.34778e-33	-0.259337	0.231	0.336	6.77457e-29	CD3G	6.3e-11	-7.09498	yes
ENSG00000106560	3.41253e-33	0.258651	0.439	0.332	6.90559e-29	GIMAP2	0.00130263	3.28677	n.s.
ENSG00000080824	4.08125e-33	0.176399	0.529	0.404	8.25881e-29	HSP90AA1	3.65e-13	8.04878	yes
ENSG00000186063	4.08932e-33	0.237375	0.189	0.101	8.27515e-29	AIDA	1.1e-13	8.26655	yes
ENSG00000017483	5.61745e-33	0.145999	0.058	0.013	1.13675e-28	SLC38A5	3.16e-22	11.9841	yes
ENSG00000163947	5.90955e-33	0.214949	0.139	0.064	1.19586e-28	ARHGEF3	9.76e-23	11.8509	yes
ENSG00000051108	1.02451e-32	0.272695	0.237	0.142	2.07319e-28	HERPUD1	7.91e-28	-13.8332	no
ENSG00000135046	1.08293e-32	0.282324	0.495	0.401	2.19141e-28	ANXA1	0.121892	1.55645	n.s.
ENSG00000221983	1.56644e-32	-0.0995847	0.998	0.995	3.16984e-28	UBA52	6.17e-08	-5.72771	yes
ENSG00000177600	2.13922e-32	-0.0754038	1	0.999	4.32892e-28	RPLP2	5.6e-06	-4.73047	n.s.
ENSG00000149925	2.75402e-32	0.199394	0.764	0.676	5.57304e-28	ALDOA	1.2e-06	5.08141	yes
ENSG00000173812	3.66649e-32	0.115117	0.995	0.988	7.41952e-28	EIF1	2.84e-06	4.88434	n.s.
ENSG00000104964	3.75188e-32	-0.233716	0.347	0.429	7.59231e-28	AES	8.74e-08	-5.65392	yes
ENSG00000162511	9.94726e-32	-0.199587	0.624	0.704	2.01293e-27	LAPTM5	0.000162558	-3.88443	n.s.
ENSG00000182463	1.16728e-31	0.289708	0.461	0.369	2.36212e-27	TSHZ2	4.98e-09	6.25118	yes
ENSG00000054148	1.69953e-31	0.227608	0.206	0.116	3.43917e-27	PHPT1	7.06e-06	4.67003	n.s.
ENSG00000163219	2.76768e-31	0.205808	0.167	0.086	5.60067e-27	ARHGAP25	0.293716	-1.05423	n.s.
ENSG00000100632	2.89606e-31	0.230786	0.44	0.33	5.86046e-27	ERH	1.7e-07	5.54268	yes
ENSG00000092931	2.98132e-31	0.199861	0.111	0.046	6.033e-27	MFSD11	1.34e-27	14.1263	yes
ENSG00000136810	3.14319e-31	0.246308	0.352	0.243	6.36057e-27	TXN	2.1e-59	29.0527	yes
ENSG00000169764	3.16183e-31	0.222041	0.414	0.298	6.39828e-27	UGP2	2.84e-19	10.6308	yes
ENSG00000013364	3.35306e-31	0.199884	0.158	0.079	6.78526e-27	MVP	1.83e-33	17.3394	yes
ENSG00000136986	4.15997e-31	0.201286	0.133	0.061	8.41811e-27	DERL1	1.02e-17	9.89307	yes
ENSG00000168028	4.24592e-31	-0.104733	0.991	0.991	8.59204e-27	RPSA	0.0207855	-2.33902	n.s.
ENSG00000154102	6.44072e-31	-0.117962	0.005	0.039	1.30334e-26	C16orf74	5.81e-30	-14.6946	yes
ENSG00000113441	7.13985e-31	0.206087	0.164	0.084	1.44482e-26	LNPEP	3.26e-05	4.29617	n.s.
ENSG00000167468	8.79475e-31	-0.208271	0.499	0.597	1.77971e-26	GPX4	0.0170977	-2.41709	n.s.
ENSG00000205045	1.07346e-30	0.175419	0.122	0.055	2.17226e-26	SLFN12L	2.13e-13	8.13942	yes
ENSG00000175354	1.1154e-30	0.231489	0.291	0.188	2.25713e-26	PTPN2	1.5e-26	13.6065	yes
ENSG00000105372	1.26125e-30	-0.0765119	0.999	0.999	2.55227e-26	RPS19	0.000134227	-3.93045	n.s.
ENSG00000177989	1.64952e-30	0.145181	0.065	0.018	3.33797e-26	ODF3B	3.22e-12	7.92993	yes
ENSG00000138495	2.35893e-30	0.251132	0.3	0.201	4.77353e-26	COX17	1.8e-20	11.1471	yes
ENSG00000111348	2.77717e-30	-0.195114	0.647	0.729	5.61989e-26	ARHGDIB	1.47e-32	-15.8133	yes
ENSG00000067167	7.11202e-30	0.234809	0.294	0.194	1.43919e-25	TRAM1	3.95e-05	4.25352	n.s.
ENSG00000183726	7.53048e-30	0.227289	0.382	0.271	1.52387e-25	TMEM50A	8.56e-14	8.33167	yes
ENSG00000166822	1.01866e-29	0.206494	0.159	0.082	2.06137e-25	TMEM170A	1.71e-26	13.5616	yes
ENSG00000152234	1.14158e-29	-0.230766	0.299	0.398	2.3101e-25	ATP5A1	1.7e-10	-6.91413	yes
ENSG00000261884	1.17351e-29	0.173066	0.11	0.047	2.37472e-25	CTC-479C5.12	1.91e-08	5.99958	yes
ENSG00000114737	1.92882e-29	0.17422	0.086	0.031	3.90316e-25	CISH	3.66e-61	29.7021	yes
ENSG00000130741	2.295e-29	-0.225419	0.319	0.413	4.64417e-25	EIF2S3	0.0133915	-2.50597	n.s.
ENSG00000143870	2.31945e-29	0.221025	0.165	0.087	4.69364e-25	PDIA6	2.28e-13	8.34314	yes
ENSG00000235750	2.56619e-29	0.194563	0.112	0.048	5.19293e-25	KIAA0040	1.43e-15	9.20404	yes
ENSG00000104312	3.93667e-29	0.156296	0.071	0.023	7.96625e-25	RIPK2	9.11e-57	26.9743	yes
ENSG00000123349	6.04113e-29	-0.122999	0.969	0.975	1.22248e-24	PFDN5	1.77e-13	-8.18221	yes
ENSG00000111796	6.09494e-29	-0.480643	0.092	0.162	1.23337e-24	KLRB1	6.75e-24	-12.2843	yes
ENSG00000156136	6.8904e-29	0.162083	0.094	0.037	1.39434e-24	DCK	1.62e-07	5.52448	yes
ENSG00000141664	8.29858e-29	0.152205	0.078	0.027	1.6793e-24	ZCCHC2	4.51e-18	10.5881	yes
ENSG00000198888	1.2297e-28	-0.157996	0.954	0.966	2.48843e-24	MT-ND1	4.26e-09	-6.28423	yes
ENSG00000240710	1.32382e-28	0.120958	0.045	0.009	2.67887e-24	RP11-430C7.4	1.86e-15	8.99967	yes
ENSG00000142546	2.42886e-28	-0.243391	0.288	0.353	4.91504e-24	NOSIP	9.43e-09	-6.12367	yes
ENSG00000112308	6.21155e-28	0.21007	0.216	0.128	1.25697e-23	C6orf62	0.000327806	3.6955	n.s.
ENSG00000184009	7.57245e-28	-0.20793	0.511	0.609	1.53236e-23	ACTG1	8.01e-11	7.0458	no
ENSG00000092330	8.10628e-28	0.218312	0.181	0.103	1.64039e-23	TINF2	7.48e-16	9.30759	yes
ENSG00000153037	8.6292e-28	0.215266	0.226	0.137	1.74621e-23	SRP19	6.16e-11	7.10031	yes
ENSG00000160593	9.09781e-28	-0.211218	0.07	0.14	1.84103e-23	AMICA1	4.92e-53	-27.7134	yes
ENSG00000184898	1.00979e-27	0.198592	0.131	0.064	2.04342e-23	RBM43	0.00474653	2.87039	n.s.
ENSG00000112685	1.13667e-27	0.151255	0.082	0.03	2.30017e-23	EXOC2	5.29e-15	8.79074	yes
ENSG00000103769	1.16587e-27	0.209601	0.229	0.14	2.35925e-23	RAB11A	7.33e-10	6.62111	yes
ENSG00000124214	1.20529e-27	0.191795	0.255	0.162	2.43902e-23	STAU1	6.65e-25	12.7747	yes
ENSG00000100902	1.88785e-27	0.215441	0.168	0.092	3.82025e-23	PSMA6	2.21e-37	18	yes
ENSG00000116209	2.07119e-27	0.195935	0.427	0.316	4.19125e-23	TMEM59	0.0517622	1.96224	n.s.
ENSG00000176171	2.07667e-27	0.211959	0.234	0.144	4.20236e-23	BNIP3	0.568693	0.571654	n.s.
ENSG00000171988	3.4083e-27	0.219818	0.25	0.159	6.89704e-23	JMJD1C	0.10847	1.61558	n.s.
ENSG00000143110	3.69615e-27	-0.199262	0.062	0.127	7.47954e-23	C1orf162	4.99e-51	-23.9636	yes
ENSG00000172057	3.99377e-27	0.189104	0.169	0.092	8.08179e-23	ORMDL3	4.36e-21	11.2099	yes
ENSG00000116977	6.29079e-27	0.216595	0.233	0.146	1.27301e-22	LGALS8	1.57e-08	6.01489	yes
ENSG00000097033	6.91035e-27	0.19015	0.145	0.074	1.39838e-22	SH3GLB1	6.15e-12	7.54278	yes
ENSG00000152818	8.48164e-27	0.208723	0.175	0.097	1.71634e-22	UTRN	0.706882	-0.37683	n.s.
ENSG00000146285	1.00806e-26	0.191991	0.129	0.064	2.0399e-22	SCML4	0.00261692	3.0653	n.s.
ENSG00000164463	1.2208e-26	0.227137	0.26	0.17	2.47041e-22	CREBRF	0.787894	0.269574	n.s.
ENSG00000128284	1.83443e-26	0.204684	0.177	0.101	3.71216e-22	APOL3	5.86e-34	16.6029	yes
ENSG00000149218	2.86149e-26	0.0991055	0.033	0.005	5.79052e-22	ENDOD1	4.34e-13	8.02462	yes
ENSG00000128340	2.92555e-26	0.224496	0.444	0.353	5.92014e-22	RAC2	6.27e-09	6.22505	yes
ENSG00000030110	3.16566e-26	0.159866	0.093	0.038	6.40602e-22	BAK1	1.56e-21	11.5424	yes
ENSG00000137200	3.54674e-26	0.12803	0.065	0.021	7.17718e-22	CMTR1	2.82e-19	11.1208	yes
ENSG00000122862	6.28814e-26	0.219681	0.576	0.479	1.27247e-21	SRGN	6.86e-11	7.11019	yes
ENSG00000178927	7.38519e-26	0.212111	0.25	0.162	1.49447e-21	C17orf62	1.19e-20	11.1377	yes
ENSG00000158042	8.89898e-26	0.165019	0.104	0.046	1.8008e-21	MRPL17	0.00053532	3.55421	n.s.
ENSG00000163564	1.47581e-25	0.208588	0.213	0.129	2.98645e-21	PYHIN1	1.03e-06	-5.11572	no
ENSG00000167283	1.77914e-25	-0.143659	0.815	0.851	3.60026e-21	ATP5L	0.00263007	-3.06667	n.s.
ENSG00000185262	2.21294e-25	0.194147	0.17	0.096	4.47811e-21	UBALD2	1.01e-24	12.897	yes
ENSG00000204392	2.46098e-25	0.192654	0.212	0.129	4.98005e-21	LSM2	0.0348796	2.1312	n.s.
ENSG00000105993	2.87106e-25	0.194362	0.39	0.286	5.80987e-21	DNAJB6	5.12e-22	11.552	yes
ENSG00000154305	3.07794e-25	0.191781	0.181	0.104	6.22852e-21	MIA3	1.04e-05	4.57711	n.s.
ENSG00000139722	4.18779e-25	0.158023	0.085	0.034	8.4744e-21	VPS37B	8.89e-10	6.58303	yes
ENSG00000102897	7.05316e-25	0.183712	0.135	0.07	1.42728e-20	LYRM1	2.76e-23	12.0484	yes
ENSG00000159256	8.01463e-25	0.20687	0.19	0.113	1.62184e-20	MORC3	6.15e-06	4.70377	n.s.
ENSG00000184840	8.63236e-25	0.199827	0.215	0.133	1.74685e-20	TMED9	4.12e-08	5.81038	yes
ENSG00000143753	9.53182e-25	0.176216	0.118	0.057	1.92886e-20	DEGS1	3.92e-18	10.0354	yes
ENSG00000087086	1.02789e-24	-0.0970302	0.989	0.994	2.08005e-20	FTL	0.000302964	3.71085	n.s.
ENSG00000078618	1.2494e-24	0.208053	0.25	0.163	2.52828e-20	NRD1	1.28e-10	6.95819	yes
ENSG00000067082	1.4061e-24	0.191504	0.556	0.45	2.84538e-20	KLF6	1.48e-20	11.156	yes
ENSG00000104320	1.46629e-24	0.179691	0.112	0.053	2.96718e-20	NBN	6.73e-30	14.7152	yes
ENSG00000108622	1.55835e-24	0.226687	0.207	0.135	3.15347e-20	ICAM2	0.249639	-1.15612	n.s.
ENSG00000239713	1.75943e-24	0.220896	0.164	0.091	3.56038e-20	APOBEC3G	4.56e-27	13.6695	yes
ENSG00000123992	1.81666e-24	0.178631	0.163	0.091	3.6762e-20	DNPEP	6.03e-22	11.7111	yes
ENSG00000165806	2.39336e-24	0.12557	0.064	0.021	4.84321e-20	CASP7	5.08e-32	15.9319	yes
ENSG00000163600	3.04191e-24	0.220652	0.199	0.123	6.15562e-20	ICOS	1.58e-19	10.5893	yes
ENSG00000139618	3.3082e-24	0.133835	0.056	0.017	6.69447e-20	BRCA2	1.41e-11	7.40258	yes
ENSG00000267121	3.51042e-24	-0.146233	0.024	0.068	7.10369e-20	CTD-2020K17.1	1.54e-16	-9.40973	yes
ENSG00000006451	3.76321e-24	0.18721	0.249	0.162	7.61523e-20	RALA	5.96e-40	18.8375	yes
ENSG00000196284	4.34182e-24	0.166999	0.11	0.052	8.78611e-20	SUPT3H	1.23e-06	5.08422	yes
ENSG00000197728	4.44106e-24	0.129038	0.933	0.896	8.98693e-20	RPS26	0.268213	-1.11215	n.s.
ENSG00000143977	4.67506e-24	0.180766	0.485	0.38	9.46045e-20	SNRPG	7.01e-13	7.93747	yes
ENSG00000167261	4.75473e-24	-0.153731	0.028	0.074	9.62168e-20	DPEP2	1.15e-45	-21.7864	yes
ENSG00000131871	5.03012e-24	0.211145	0.17	0.098	1.0179e-19	VIMP	4.42e-30	14.8794	yes
ENSG00000196683	7.08417e-24	-0.110759	0.951	0.953	1.43355e-19	TOMM7	2.73e-14	-8.60215	yes
ENSG00000120217	8.01468e-24	0.107179	0.044	0.011	1.62185e-19	CD274	1.22e-51	26.9574	yes
ENSG00000269893	9.54335e-24	-0.18641	0.527	0.592	1.93119e-19	SNHG8	0.00208473	-3.14144	n.s.
ENSG00000197956	1.46847e-23	-0.166343	0.692	0.765	2.9716e-19	S100A6	0.0023895	-3.09424	n.s.
ENSG00000111863	2.21506e-23	0.21381	0.275	0.186	4.48239e-19	ADTRP	2.34e-21	11.3004	yes
ENSG00000120280	2.43079e-23	0.112163	0.048	0.013	4.91894e-19	CXorf21	0.261439	-1.12847	n.s.
ENSG00000163191	2.44084e-23	0.240951	0.495	0.437	4.93928e-19	S100A11	6.15e-12	7.54317	yes
ENSG00000067064	2.64428e-23	0.200621	0.22	0.139	5.35096e-19	IDI1	5.3e-08	5.76096	yes
ENSG00000131795	2.78407e-23	0.19783	0.378	0.281	5.63383e-19	RBM8A	3.2e-19	10.575	yes
ENSG00000268027	2.79603e-23	-0.213323	0.133	0.207	5.65806e-19	AC006129.2	8.37e-16	-9.14697	yes
ENSG00000106392	3.08687e-23	0.173532	0.13	0.067	6.24658e-19	C1GALT1	9.52e-05	4.02333	n.s.
ENSG00000142347	3.16603e-23	-0.194708	0.059	0.119	6.40678e-19	MYO1F	1.65e-16	-9.43946	yes
ENSG00000196355	3.5661e-23	-0.122428	0.012	0.046	7.21636e-19	AC021860.1	4.21e-19	-10.4908	yes
ENSG00000143013	3.77639e-23	0.163935	0.085	0.036	7.64191e-19	LMO4	0.0019972	3.15119	n.s.
ENSG00000186298	5.15601e-23	0.163792	0.121	0.061	1.04337e-18	PPP1CC	3.56e-09	6.32012	yes
ENSG00000136874	6.3248e-23	0.180144	0.134	0.071	1.27989e-18	STX17	9.46e-15	8.70662	yes
ENSG00000213203	6.71905e-23	0.195165	0.24	0.157	1.35967e-18	GIMAP1	0.00117607	3.31658	n.s.
ENSG00000143106	6.92352e-23	0.209353	0.248	0.168	1.40104e-18	PSMA5	1.49e-34	16.8601	yes
ENSG00000111846	9.15435e-23	0.122888	0.052	0.015	1.85247e-18	GCNT2	1.65e-05	4.47226	n.s.
ENSG00000166681	9.88728e-23	-0.197253	0.075	0.131	2.00079e-18	NGFRAP1	5.62e-13	-7.96964	yes
ENSG00000170175	1.32257e-22	0.134982	0.07	0.026	2.67636e-18	CHRNB1	7.47e-07	5.23215	yes
ENSG00000169100	1.4131e-22	-0.145114	0.778	0.809	2.85954e-18	SLC25A6	5e-05	-4.19123	n.s.
ENSG00000085449	2.86947e-22	0.130023	0.064	0.023	5.80666e-18	WDFY1	3.98e-31	15.3435	yes
ENSG00000186470	4.22951e-22	0.202646	0.315	0.228	8.55884e-18	BTN3A2	0.0264517	2.2436	n.s.
ENSG00000083799	4.31749e-22	0.20104	0.327	0.236	8.73687e-18	CYLD	1.74e-20	10.9603	yes
ENSG00000145012	4.97721e-22	0.149301	0.081	0.034	1.00719e-17	LPP	0.00212467	3.13154	n.s.
ENSG00000213654	5.25768e-22	-0.162311	0.561	0.611	1.06394e-17	GPSM3	3.97e-10	-6.73963	yes
ENSG00000115271	5.5297e-22	0.134308	0.075	0.03	1.11899e-17	GCA	0.96302	0.0464493	n.s.
ENSG00000177917	6.37096e-22	0.154789	0.119	0.061	1.28923e-17	ARL6IP6	7.95e-17	9.53072	yes
ENSG00000198786	6.49075e-22	-0.175859	0.662	0.731	1.31347e-17	MT-ND5	2.98e-09	-6.36005	yes
ENSG00000116824	8.60198e-22	0.192095	0.719	0.653	1.7407e-17	CD2	2.01e-07	5.47462	yes
ENSG00000068831	9.77068e-22	-0.132705	0.022	0.06	1.97719e-17	RASGRP2	5.51e-23	-11.9412	yes
ENSG00000156127	1.14523e-21	0.199129	0.226	0.147	2.31749e-17	BATF	4.01e-47	22.4434	yes
ENSG00000182866	1.18983e-21	-0.191963	0.334	0.422	2.40775e-17	LCK	2.28e-07	-5.44734	yes
ENSG00000118680	1.38958e-21	0.186085	0.533	0.443	2.81195e-17	MYL12B	2.23e-09	6.43181	yes
ENSG00000179218	1.39294e-21	0.198549	0.276	0.191	2.81876e-17	CALR	5.84e-14	8.47914	yes
ENSG00000231621	1.51361e-21	-0.1336	0.016	0.051	3.06294e-17	AC013264.2	1.15e-30	-14.9799	yes
ENSG00000134285	1.51915e-21	0.188079	0.267	0.182	3.07414e-17	FKBP11	9.9e-12	7.4476	yes
ENSG00000001629	1.60075e-21	0.118091	0.061	0.022	3.23928e-17	ANKIB1	1.2e-05	4.54526	n.s.
ENSG00000167797	2.01448e-21	0.222	0.223	0.147	4.07651e-17	CDK2AP2	0.0168406	2.41978	n.s.
ENSG00000062716	2.05131e-21	0.172327	0.381	0.285	4.15103e-17	VMP1	2.84e-11	7.36519	yes
ENSG00000146409	2.40547e-21	0.112499	0.049	0.015	4.86771e-17	SLC18B1	0.121943	1.55675	n.s.
ENSG00000129625	2.64519e-21	0.19658	0.215	0.139	5.35281e-17	REEP5	0.120925	-1.56125	n.s.
ENSG00000123146	2.69076e-21	0.174803	0.163	0.095	5.44501e-17	CD97	8.63e-30	14.6387	yes
ENSG00000245954	4.67817e-21	-0.145093	0.031	0.075	9.46675e-17	RP11-18H21.1	3.79e-06	-4.81742	n.s.
ENSG00000157514	4.93881e-21	-0.221943	0.139	0.213	9.99417e-17	TSC22D3	4.26e-27	-13.5375	yes
ENSG00000196116	5.10871e-21	0.0822535	0.028	0.004	1.0338e-16	TDRD7	6.25e-19	10.7591	yes
ENSG00000111801	6.06272e-21	0.148022	0.101	0.049	1.22685e-16	BTN3A3	1.05e-11	7.48028	yes
ENSG00000213865	6.62329e-21	0.152739	0.077	0.033	1.34029e-16	C8orf44	0.666688	-0.431627	n.s.
ENSG00000233478	7.95821e-21	0.186569	0.14	0.079	1.61042e-16	RP1-187B23.1	0.0163881	2.42993	n.s.
ENSG00000111912	8.19581e-21	0.178573	0.188	0.116	1.6585e-16	NCOA7	1.42e-05	4.5032	n.s.
ENSG00000101911	9.02225e-21	0.144282	0.089	0.041	1.82574e-16	PRPS2	2.8e-17	9.82261	yes
ENSG00000131634	9.05245e-21	-0.153982	0.046	0.094	1.83185e-16	TMEM204	2.66e-12	-7.67994	yes
ENSG00000158062	1.22845e-20	-0.121333	0.017	0.052	2.48589e-16	UBXN11	4.78e-51	-24.37	yes
ENSG00000241978	1.33016e-20	0.0608623	0.02	0.001	2.69171e-16	AKAP2	5.48e-13	7.99774	yes
ENSG00000173660	1.7343e-20	-0.170726	0.493	0.556	3.50952e-16	UQCRH	0.000265203	-3.74661	n.s.
ENSG00000175567	1.81088e-20	-0.19674	0.124	0.189	3.66449e-16	UCP2	0.510161	0.660566	n.s.
ENSG00000128185	2.00136e-20	0.175869	0.195	0.123	4.04996e-16	DGCR6L	0.00389941	-2.93622	n.s.
ENSG00000047365	2.56615e-20	0.150504	0.114	0.059	5.19287e-16	ARAP2	1.51e-07	5.5363	yes
ENSG00000143443	2.84476e-20	-0.210063	0.076	0.127	5.75666e-16	C1orf56	1.23e-24	-12.8378	yes
ENSG00000147416	4.03247e-20	0.136372	0.073	0.031	8.16011e-16	ATP6V1B2	1.97e-22	11.7159	yes
ENSG00000113263	4.30941e-20	0.186869	0.244	0.166	8.72052e-16	ITK	8.33e-21	11.2869	yes
ENSG00000141562	4.60741e-20	0.171097	0.292	0.207	9.32356e-16	NARF	3.33e-10	6.8197	yes
ENSG00000170379	4.87322e-20	0.160305	0.141	0.08	9.86144e-16	FAM115C	6.66e-55	26.8899	yes
ENSG00000038274	5.07686e-20	0.175492	0.165	0.1	1.02735e-15	MAT2B	3.7e-09	6.30323	yes
ENSG00000116489	5.22891e-20	0.193269	0.273	0.193	1.05812e-15	CAPZA1	6.36e-10	6.65296	yes
ENSG00000115687	5.85117e-20	-0.236028	0.261	0.34	1.18404e-15	PASK	0.0197566	-2.35844	n.s.
ENSG00000182179	6.08243e-20	0.126787	0.063	0.024	1.23084e-15	UBA7	3.5e-05	4.30616	n.s.
ENSG00000175073	6.45226e-20	0.153014	0.105	0.053	1.30568e-15	VCPIP1	7.66e-17	9.539	yes
ENSG00000111775	7.15495e-20	0.17399	0.503	0.414	1.44788e-15	COX6A1	9.09e-06	4.61207	n.s.
ENSG00000102879	7.27735e-20	-0.181177	0.39	0.482	1.47264e-15	CORO1A	0.0606793	-1.89194	n.s.
ENSG00000160613	7.91535e-20	-0.20032	0.194	0.259	1.60175e-15	PCSK7	6.43e-09	-6.20512	yes
ENSG00000137265	8.73931e-20	0.120466	0.06	0.022	1.76849e-15	IRF4	1.86e-27	13.7698	yes
ENSG00000139644	9.75519e-20	0.173688	0.447	0.356	1.97406e-15	TMBIM6	0.592234	-0.53689	n.s.
ENSG00000123416	1.00402e-19	0.225924	0.246	0.178	2.03173e-15	TUBA1B	1.33e-07	5.65556	yes
ENSG00000163961	1.01623e-19	-0.181651	0.112	0.18	2.05644e-15	RNF168	1.88e-07	-5.49464	yes
ENSG00000247317	1.20076e-19	0.0560822	0.018	0.001	2.42985e-15	RP11-273G15.2	4.8e-13	8.20385	yes
ENSG00000170315	1.37715e-19	0.183698	0.514	0.424	2.78679e-15	UBB	1.2e-16	9.45011	yes
ENSG00000169189	1.43614e-19	-0.172558	0.084	0.14	2.90617e-15	NSMCE1	2.3e-10	-6.89161	yes
ENSG00000185905	1.58009e-19	-0.159763	0.044	0.086	3.19746e-15	C16orf54	3.24e-20	-10.8577	yes
ENSG00000185880	1.75235e-19	0.154527	0.153	0.091	3.54605e-15	TRIM69	1.67e-23	13.7394	yes
ENSG00000158411	2.95919e-19	0.182076	0.282	0.201	5.98822e-15	MITD1	3.55e-21	11.2457	yes
ENSG00000139233	3.86011e-19	0.158051	0.176	0.11	7.81132e-15	LLPH	0.000459857	3.5973	n.s.
ENSG00000172115	4.26382e-19	0.177545	0.339	0.252	8.62826e-15	CYCS	2.42e-13	8.12125	yes
ENSG00000168275	5.03545e-19	0.154713	0.13	0.073	1.01897e-14	COA6	1.43e-07	5.58149	yes
ENSG00000075884	5.08632e-19	0.178216	0.378	0.29	1.02927e-14	ARHGAP15	0.531326	-0.627565	n.s.
ENSG00000122694	7.24761e-19	0.135307	0.075	0.033	1.46663e-14	GLIPR2	1.06e-23	12.2131	yes
ENSG00000131174	7.92247e-19	0.1579	0.465	0.371	1.60319e-14	COX7B	4.64e-06	4.78814	n.s.
ENSG00000131171	9.10926e-19	0.182504	0.323	0.24	1.84335e-14	SH3BGRL	9.95e-10	-6.5617	no
ENSG00000008517	1.06955e-18	0.229986	0.751	0.715	2.16435e-14	IL32	1.25e-13	8.23154	yes
ENSG00000185475	1.20909e-18	0.13814	0.174	0.11	2.44672e-14	TMEM179B	0.000151193	3.90055	n.s.
ENSG00000267519	1.28479e-18	-0.177795	0.035	0.076	2.59991e-14	MIR24-2	0.0171124	2.417	n.s.
ENSG00000067057	1.31168e-18	0.151854	0.125	0.07	2.65432e-14	PFKP	8.88e-30	14.6067	yes
ENSG00000187741	1.59999e-18	0.0803907	0.029	0.006	3.23773e-14	FANCA	3.23e-12	7.87891	yes
ENSG00000116001	1.64205e-18	0.135471	0.084	0.039	3.32286e-14	TIA1	0.0461733	2.01223	n.s.
ENSG00000173221	1.75704e-18	0.198886	0.319	0.238	3.55555e-14	GLRX	2.71e-14	8.53132	yes
ENSG00000233864	2.05881e-18	0.128755	0.078	0.035	4.16622e-14	TTTY15	0.562004	0.581275	n.s.
ENSG00000177854	2.11542e-18	0.106658	0.053	0.019	4.28076e-14	TMEM187	1.13e-07	5.60108	yes
ENSG00000154760	2.21245e-18	0.112417	0.057	0.022	4.47712e-14	SLFN13	2.7e-07	5.41132	yes
ENSG00000197756	2.40862e-18	-0.0642645	0.998	0.998	4.87408e-14	RPL37A	1.13e-06	-5.1039	yes
ENSG00000176386	2.67073e-18	0.192444	0.297	0.223	5.4045e-14	CDC26	2.81e-10	6.82561	yes
ENSG00000156500	2.71087e-18	0.105468	0.049	0.017	5.48572e-14	FAM122C	4.54e-11	7.2648	yes
ENSG00000073578	2.8285e-18	0.153689	0.15	0.09	5.72374e-14	SDHA	7.5e-20	10.7225	yes
ENSG00000142534	3.07398e-18	-0.0817643	0.989	0.989	6.2205e-14	RPS11	2.95e-08	-5.87959	yes
ENSG00000145050	3.24565e-18	0.188759	0.18	0.116	6.56789e-14	MANF	1.97e-28	14.0664	yes
ENSG00000169567	3.40178e-18	-0.115204	0.89	0.911	6.88384e-14	HINT1	0.41143	-0.824049	n.s.
ENSG00000205246	3.42906e-18	-0.124801	0.761	0.792	6.93906e-14	RPSAP58	0.0144998	-2.47819	n.s.
ENSG00000229807	3.89442e-18	-0.187943	0.119	0.185	7.88075e-14	XIST	0.795972	0.259065	n.s.
ENSG00000156875	4.21198e-18	0.148927	0.112	0.06	8.52336e-14	HIAT1	1.82e-17	9.78588	yes
ENSG00000137876	4.53491e-18	-0.160321	0.496	0.561	9.17685e-14	RSL24D1	0.00159015	-3.22281	n.s.
ENSG00000196911	4.93317e-18	0.12752	0.094	0.047	9.98276e-14	KPNA5	3.41e-05	4.28656	n.s.
ENSG00000100453	5.53787e-18	0.473146	0.096	0.048	1.12064e-13	GZMB	1.74e-19	10.8339	yes
ENSG00000152700	5.86266e-18	0.132629	0.104	0.054	1.18637e-13	SAR1B	1.2e-08	6.07796	yes
ENSG00000122674	6.00906e-18	0.160731	0.139	0.082	1.21599e-13	CCZ1	4.06e-10	6.74248	yes
ENSG00000152749	6.50679e-18	0.073477	0.03	0.006	1.31671e-13	GPR180	0.17928	1.34998	n.s.
ENSG00000115216	6.534e-18	0.151853	0.122	0.068	1.32222e-13	NRBP1	2.53e-23	12.0872	yes
ENSG00000139083	9.73484e-18	0.113503	0.064	0.026	1.96994e-13	ETV6	1.46e-17	10.2547	yes
ENSG00000177556	1.08749e-17	0.165042	0.148	0.089	2.20065e-13	ATOX1	3.02e-30	14.9021	yes
ENSG00000168894	1.10998e-17	0.172761	0.268	0.191	2.24615e-13	RNF181	1.22e-08	6.06314	yes
ENSG00000170296	1.22022e-17	-0.172221	0.131	0.195	2.46924e-13	GABARAP	0.987698	-0.0154466	n.s.
ENSG00000122729	1.26025e-17	0.10046	0.047	0.016	2.55024e-13	ACO1	2.53e-24	13.2803	yes
ENSG00000020633	1.42922e-17	0.177708	0.183	0.118	2.89217e-13	RUNX3	0.00487827	2.86147	n.s.
ENSG00000145592	1.45346e-17	-0.0599822	0.998	0.998	2.94121e-13	RPL37	1.87e-08	-5.9833	yes
ENSG00000118363	1.48736e-17	0.183535	0.353	0.275	3.00982e-13	SPCS2	4.64e-07	5.30834	yes
ENSG00000169248	1.53519e-17	0.114843	0.023	0.003	3.10661e-13	CXCL11	3.11e-13	8.21463	yes
ENSG00000182054	2.05702e-17	0.11053	0.053	0.02	4.16259e-13	IDH2	0.428899	-0.793716	n.s.
ENSG00000172809	2.23945e-17	-0.0675218	0.997	0.995	4.53175e-13	RPL38	6.7e-07	-5.22185	yes
ENSG00000084754	2.31186e-17	-0.176323	0.197	0.266	4.67828e-13	HADHA	8.74e-17	-9.53577	yes
ENSG00000137731	2.33935e-17	-0.07929	0.003	0.023	4.7339e-13	FXYD2	0.00240191	-3.09277	n.s.
ENSG00000204406	2.39413e-17	0.0932413	0.048	0.017	4.84476e-13	MBD5	1.48e-07	5.54866	yes
ENSG00000167526	2.97708e-17	0.068781	0.998	0.995	6.02442e-13	RPL13	2.8e-10	-6.81004	no
ENSG00000074695	2.99242e-17	0.160083	0.198	0.131	6.05546e-13	LMAN1	1.45e-06	5.04747	n.s.
ENSG00000271646	2.99875e-17	0.138936	0.098	0.051	6.06828e-13	RP11-326I11.3	NA	NA	NA
ENSG00000101972	3.20333e-17	0.158605	0.26	0.185	6.48227e-13	STAG2	0.0400324	2.07308	n.s.
ENSG00000105835	3.35141e-17	0.150236	0.111	0.062	6.78191e-13	NAMPT	1.25e-34	16.6027	yes
ENSG00000151366	4.35162e-17	0.172153	0.3	0.223	8.80593e-13	NDUFC2	0.380441	0.880569	n.s.
ENSG00000171522	4.51712e-17	0.123889	0.078	0.037	9.14084e-13	PTGER4	5.87e-36	18.0927	yes
ENSG00000160783	4.58069e-17	0.15125	0.169	0.107	9.26949e-13	PMF1	1.02e-07	5.62217	yes
ENSG00000220205	4.81418e-17	-0.158266	0.438	0.513	9.74197e-13	VAMP2	2.39e-09	-6.42075	yes
ENSG00000131143	5.11353e-17	-0.100598	0.928	0.938	1.03477e-12	COX4I1	3.19e-05	-4.30217	n.s.
ENSG00000157978	5.24131e-17	-0.130446	0.037	0.073	1.06063e-12	LDLRAP1	3.7e-22	-11.609	yes
ENSG00000106785	5.67359e-17	0.122286	0.081	0.039	1.14811e-12	TRIM14	3.85e-14	8.91225	yes
ENSG00000133639	6.79441e-17	-0.181976	0.314	0.378	1.37492e-12	BTG1	0.780501	0.279299	n.s.
ENSG00000154642	6.84648e-17	0.133323	0.078	0.037	1.38545e-12	C21orf91	3.66e-07	5.34986	yes
ENSG00000104529	7.11231e-17	-0.0824128	0.974	0.973	1.43925e-12	EEF1D	0.000121619	-3.9555	n.s.
ENSG00000106617	7.35629e-17	0.135917	0.1	0.053	1.48862e-12	PRKAG2	0.0643445	1.86805	n.s.
ENSG00000125356	8.16876e-17	0.155981	0.49	0.405	1.65303e-12	NDUFA1	0.00504317	2.85263	n.s.
ENSG00000120539	8.3746e-17	0.0713435	0.029	0.006	1.69468e-12	MASTL	1.45e-05	4.51615	n.s.
ENSG00000089157	9.06469e-17	-0.0900302	0.985	0.986	1.83433e-12	RPLP0	0.00542855	-2.82537	n.s.
ENSG00000271204	9.1726e-17	0.171362	0.207	0.14	1.85617e-12	RP11-138A9.1	NA	NA	NA
ENSG00000054118	9.48531e-17	0.154589	0.402	0.316	1.91945e-12	THRAP3	0.00215153	3.1292	n.s.
ENSG00000117543	9.81124e-17	-0.150387	0.076	0.127	1.9854e-12	DPH5	9.1e-19	-10.3785	yes
ENSG00000104765	9.84904e-17	0.162598	0.445	0.359	1.99305e-12	BNIP3L	4.39e-07	-5.3456	no
ENSG00000153029	1.02313e-16	0.127243	0.085	0.042	2.07041e-12	MR1	1.56e-21	11.3658	yes
ENSG00000161217	1.26392e-16	0.122537	0.09	0.046	2.55766e-12	PCYT1A	4.79e-31	15.3033	yes
ENSG00000105669	1.35839e-16	0.16479	0.338	0.257	2.74883e-12	COPE	1.63e-05	4.46933	n.s.
ENSG00000152061	1.42049e-16	0.165912	0.129	0.078	2.8745e-12	RABGAP1L	0.00446058	-2.89255	n.s.
ENSG00000145220	1.45342e-16	-0.25861	0.105	0.143	2.94114e-12	LYAR	2.97e-16	-9.35504	yes
ENSG00000122557	1.53961e-16	0.102451	0.065	0.029	3.11555e-12	HERPUD2	3.72e-10	6.76517	yes
ENSG00000163659	1.54884e-16	0.0972038	0.066	0.03	3.13422e-12	TIPARP	1.37e-05	4.51025	n.s.
ENSG00000149212	1.55777e-16	-0.155675	0.087	0.144	3.1523e-12	SESN3	1.49e-06	-5.03236	n.s.
ENSG00000117318	1.63718e-16	-0.166377	0.04	0.081	3.313e-12	ID3	0.172961	-1.36985	n.s.
ENSG00000133136	1.98519e-16	0.0950388	0.05	0.019	4.01724e-12	GNG5P2	0.542562	0.610466	n.s.
ENSG00000064012	2.13557e-16	0.164928	0.264	0.19	4.32153e-12	CASP8	0.00171062	-3.2029	n.s.
ENSG00000124357	2.14869e-16	0.0969354	0.078	0.039	4.3481e-12	NAGK	0.254934	1.14384	n.s.
ENSG00000179010	2.17806e-16	0.175931	0.342	0.268	4.40753e-12	MRFAP1	1.75e-09	6.46079	yes
ENSG00000120899	2.22083e-16	0.126303	0.077	0.037	4.49407e-12	PTK2B	4.28e-13	8.01152	yes
ENSG00000163872	2.5233e-16	0.0976069	0.047	0.017	5.10615e-12	YEATS2	1.55e-16	9.40775	yes
ENSG00000118181	2.56231e-16	-0.0599811	0.999	0.999	5.18508e-12	RPS25	9.95e-09	-6.12078	yes
ENSG00000196504	2.81267e-16	0.156594	0.241	0.17	5.69172e-12	PRPF40A	0.160616	1.41068	n.s.
ENSG00000188021	3.33908e-16	0.117409	0.064	0.028	6.75696e-12	UBQLN2	9.07e-19	10.3186	yes
ENSG00000113407	3.65992e-16	0.133239	0.113	0.064	7.40621e-12	TARS	1.94e-13	8.15778	yes
ENSG00000054267	3.85082e-16	0.153061	0.405	0.321	7.79251e-12	ARID4B	0.0147098	2.47065	n.s.
ENSG00000110696	3.92652e-16	0.143141	0.576	0.492	7.9457e-12	C11orf58	5.4e-05	4.16792	n.s.
ENSG00000072818	4.19402e-16	-0.161946	0.369	0.437	8.48701e-12	ACAP1	0.390329	-0.861786	n.s.
ENSG00000198843	4.38747e-16	0.15304	0.274	0.2	8.87848e-12	SELT	0.000981072	3.36896	n.s.
ENSG00000168288	5.29484e-16	0.140866	0.204	0.139	1.07146e-11	MMADHC	6.11e-10	6.65632	yes
ENSG00000131979	5.33976e-16	0.0788801	0.032	0.008	1.08055e-11	GCH1	2.58e-41	19.9717	yes
ENSG00000079385	6.01638e-16	0.0930322	0.042	0.014	1.21747e-11	CEACAM1	1.92e-17	9.84443	yes
ENSG00000163412	6.20751e-16	0.106991	0.059	0.025	1.25615e-11	EIF4E3	1.04e-14	8.7363	yes
ENSG00000178982	6.96214e-16	-0.124678	0.672	0.705	1.40886e-11	EIF3K	1.88e-06	-4.98057	n.s.
ENSG00000143889	7.17347e-16	0.112299	0.064	0.028	1.45162e-11	HNRNPLL	6.43e-06	4.69399	n.s.
ENSG00000133872	7.31845e-16	-0.095379	0.884	0.912	1.48096e-11	TMEM66	8.95e-09	-6.12495	yes
ENSG00000143183	7.53719e-16	0.157022	0.235	0.166	1.52523e-11	TMCO1	0.00018461	3.84343	n.s.
ENSG00000196776	7.7783e-16	0.136486	0.119	0.069	1.57402e-11	CD47	1.39e-13	8.21368	yes
ENSG00000204568	8.80467e-16	0.152118	0.214	0.147	1.78171e-11	MRPS18B	5.37e-06	4.73684	n.s.
ENSG00000148572	8.90901e-16	0.136351	0.115	0.065	1.80283e-11	NRBF2	0.00544402	2.8252	n.s.
ENSG00000128789	1.19376e-15	0.159084	0.261	0.189	2.4157e-11	PSMG2	0.551939	0.59632	n.s.
ENSG00000165272	1.54665e-15	-0.129421	0.034	0.07	3.1298e-11	AQP3	3.22e-21	-11.2552	yes
ENSG00000138326	1.60608e-15	-0.0816397	0.995	0.993	3.25007e-11	RPS24	2e-05	-4.42463	n.s.
ENSG00000132002	1.70289e-15	-0.233898	0.125	0.18	3.44596e-11	DNAJB1	0.330834	-0.975908	n.s.
ENSG00000259529	2.02552e-15	0.138964	0.108	0.061	4.09884e-11	RP11-468E2.4	1.34e-08	6.05816	yes
ENSG00000254772	2.3086e-15	-0.157192	0.138	0.195	4.67169e-11	EEF1G	NA	NA	NA
ENSG00000111229	2.35393e-15	0.152818	0.545	0.469	4.76342e-11	ARPC3	0.00332708	2.98932	n.s.
ENSG00000101745	2.36469e-15	0.128153	0.74	0.67	4.78518e-11	ANKRD12	0.0277723	2.22406	n.s.
ENSG00000103351	2.45279e-15	0.13688	0.12	0.071	4.96346e-11	CLUAP1	6.82e-16	9.19106	yes
ENSG00000166136	2.47603e-15	0.137213	0.433	0.349	5.01049e-11	NDUFB8	0.326146	-0.985621	n.s.
ENSG00000198712	2.54574e-15	-0.0961426	0.987	0.987	5.15155e-11	MT-CO2	1.39e-06	-5.05004	n.s.
ENSG00000008018	2.92204e-15	0.14851	0.366	0.287	5.91303e-11	PSMB1	1.04e-16	9.55369	yes
ENSG00000120526	3.32873e-15	0.0975087	0.052	0.021	6.73603e-11	NUDCD1	6.98e-16	9.15643	yes
ENSG00000197635	3.42514e-15	0.087541	0.058	0.026	6.93112e-11	DPP4	4.64e-08	5.78592	yes
ENSG00000143761	3.59325e-15	0.147888	0.372	0.293	7.27129e-11	ARF1	1.36e-13	8.21947	yes
ENSG00000168591	3.6562e-15	0.138621	0.139	0.086	7.39868e-11	TMUB2	4.47e-10	6.72565	yes
ENSG00000188404	3.90293e-15	0.164675	0.547	0.479	7.89797e-11	SELL	1.27e-05	4.53572	n.s.
ENSG00000156515	4.01149e-15	0.119734	0.103	0.057	8.11765e-11	HK1	9.86e-24	12.3036	yes
ENSG00000122034	4.08448e-15	-0.155449	0.113	0.169	8.26536e-11	GTF3A	8.02e-06	-4.64458	n.s.
ENSG00000171860	4.24048e-15	0.0542159	0.019	0.003	8.58105e-11	C3AR1	4.29e-22	11.6399	yes
ENSG00000068400	4.39348e-15	0.128408	0.109	0.062	8.89065e-11	GRIPAP1	2.96e-10	6.80046	yes
ENSG00000151150	4.93327e-15	0.147899	0.154	0.098	9.98297e-11	ANK3	1.5e-15	9.04073	yes
ENSG00000166411	5.06899e-15	0.105301	0.062	0.028	1.02576e-10	IDH3A	2.8e-06	4.99631	n.s.
ENSG00000147677	5.15543e-15	-0.133237	0.653	0.7	1.04325e-10	EIF3H	2.12e-14	-8.6166	yes
ENSG00000055070	5.19436e-15	0.139594	0.142	0.088	1.05113e-10	SZRD1	2.85e-24	12.4363	yes
ENSG00000077420	5.36647e-15	-0.152937	0.101	0.149	1.08596e-10	APBB1IP	2.66e-19	-10.7807	yes
ENSG00000140988	5.48173e-15	-0.14596	0.781	0.796	1.10928e-10	RPS2	0.00243817	-3.08783	n.s.
ENSG00000114354	5.80179e-15	0.115458	0.074	0.036	1.17405e-10	TFG	4.26e-27	13.7696	yes
ENSG00000124151	6.72159e-15	0.135685	0.117	0.068	1.36018e-10	NCOA3	2.85e-06	4.88408	n.s.
ENSG00000044574	6.82413e-15	0.174853	0.215	0.151	1.38093e-10	HSPA5	2.47e-19	10.5243	yes
ENSG00000117632	6.90998e-15	-0.160182	0.101	0.154	1.3983e-10	STMN1	0.000681691	-3.49288	n.s.
ENSG00000174953	6.92465e-15	0.148257	0.282	0.21	1.40127e-10	DHX36	5.15e-05	4.18436	n.s.
ENSG00000164136	6.95402e-15	0.0770153	0.031	0.009	1.40721e-10	IL15	6.04e-23	12.4364	yes
ENSG00000126264	7.12727e-15	-0.199271	0.187	0.24	1.44227e-10	HCST	2.12e-26	-13.2857	yes
ENSG00000113580	7.50089e-15	0.126531	0.285	0.215	1.51788e-10	NR3C1	0.00213339	3.13008	n.s.
ENSG00000122257	7.74229e-15	0.157006	0.156	0.101	1.56673e-10	RBBP6	0.790071	0.266742	n.s.
ENSG00000114978	7.75379e-15	0.14759	0.189	0.128	1.56906e-10	MOB1A	1.11e-17	9.91069	yes
ENSG00000117280	8.95206e-15	0.145742	0.131	0.08	1.81154e-10	RAB7L1	8.48e-22	11.5527	yes
ENSG00000087157	9.22865e-15	0.106398	0.069	0.032	1.86751e-10	PGS1	4.42e-16	9.22301	yes
ENSG00000196247	9.4092e-15	0.104549	0.065	0.03	1.90405e-10	ZNF107	0.00551437	2.81975	n.s.
ENSG00000233559	9.91658e-15	0.151464	0.212	0.148	2.00672e-10	AC016831.7	1.69e-06	5.00758	n.s.
ENSG00000101182	1.07177e-14	0.155165	0.424	0.345	2.16883e-10	PSMA7	4.29e-25	12.7681	yes
ENSG00000198898	1.21406e-14	0.15675	0.214	0.151	2.45677e-10	CAPZA2	0.028311	2.21627	n.s.
ENSG00000111711	1.30315e-14	0.122015	0.1	0.056	2.63705e-10	GOLT1B	1.99e-10	6.87825	yes
ENSG00000157800	1.39918e-14	0.126183	0.085	0.045	2.83139e-10	SLC37A3	1.09e-21	11.6588	yes
ENSG00000080822	1.40897e-14	0.185313	0.237	0.174	2.85118e-10	CLDND1	2.96e-07	5.39094	yes
ENSG00000127314	1.42982e-14	0.153752	0.346	0.27	2.89338e-10	RAP1B	0.00826137	2.68017	n.s.
ENSG00000101842	1.54039e-14	-0.0649348	0.005	0.025	3.11713e-10	VSIG1	8.36e-21	-11.0799	yes
ENSG00000134371	1.95251e-14	0.143588	0.129	0.08	3.9511e-10	CDC73	5.09e-12	7.56136	yes
ENSG00000185404	2.3701e-14	0.135316	0.121	0.073	4.79614e-10	SP140L	0.00386535	2.94573	n.s.
ENSG00000137947	2.38883e-14	0.125919	0.11	0.064	4.83404e-10	GTF2B	4.02e-07	5.32863	yes
ENSG00000119048	2.40836e-14	0.155589	0.304	0.233	4.87355e-10	UBE2B	3.21e-06	4.87002	n.s.
ENSG00000074842	2.48923e-14	0.0949452	0.065	0.031	5.03722e-10	C19orf10	5.68e-08	5.74433	yes
ENSG00000162894	3.28626e-14	-0.150915	0.092	0.144	6.65007e-10	FAIM3	4.27e-30	-14.764	yes
ENSG00000134882	3.40039e-14	0.10872	0.183	0.128	6.88103e-10	UBAC2	6.09e-06	-4.70679	n.s.
ENSG00000145354	3.4707e-14	0.148782	0.176	0.118	7.02331e-10	CISD2	3.36e-07	5.37828	yes
ENSG00000113732	3.47497e-14	0.139907	0.458	0.379	7.03194e-10	ATP6V0E1	3.08e-05	4.31193	n.s.
ENSG00000185088	3.52687e-14	-0.167171	0.384	0.453	7.13697e-10	RPS27L	1.71e-11	7.34099	no
ENSG00000113369	3.6341e-14	-0.133552	0.039	0.076	7.35397e-10	ARRDC3	0.378705	0.88341	n.s.
ENSG00000124380	3.69599e-14	0.143219	0.239	0.173	7.47921e-10	SNRNP27	1.22e-15	9.0481	yes
ENSG00000117151	3.97939e-14	0.120428	0.081	0.042	8.0527e-10	CTBS	0.000164894	3.87612	n.s.
ENSG00000100225	4.18505e-14	0.131075	0.119	0.072	8.46887e-10	FBXO7	2.22e-17	9.7559	yes
ENSG00000159228	4.56875e-14	0.126607	0.088	0.047	9.24532e-10	CBR1	0.402494	0.840939	n.s.
ENSG00000101695	4.96387e-14	-0.134171	0.051	0.09	1.00449e-09	RNF125	2.75e-34	-17.0487	yes
ENSG00000233975	4.98136e-14	0.0424649	0.014	0.001	1.00803e-09	RP11-288L9.1	6.44e-14	8.45341	yes
ENSG00000103479	5.73359e-14	-0.146347	0.085	0.133	1.16025e-09	RBL2	4e-16	-9.33986	yes
ENSG00000234883	5.75872e-14	0.238061	0.083	0.045	1.16533e-09	MIR155HG	1.25e-31	15.6553	yes
ENSG00000121578	5.93948e-14	0.0974229	0.049	0.02	1.20191e-09	B4GALT4	2.27e-12	7.76242	yes
ENSG00000100852	6.52117e-14	0.114904	0.098	0.056	1.31962e-09	ARHGAP5	0.00898867	2.65004	n.s.
ENSG00000065882	6.62562e-14	0.0757759	0.04	0.014	1.34076e-09	TBC1D1	3.6e-13	8.15524	yes
ENSG00000185722	6.82513e-14	0.116422	0.087	0.047	1.38113e-09	ANKFY1	4.46e-10	6.85532	yes
ENSG00000206573	6.90848e-14	0.138361	0.411	0.333	1.398e-09	SETD5-AS1	0.576116	0.56041	n.s.
ENSG00000164054	7.43511e-14	0.148285	0.194	0.135	1.50457e-09	SHISA5	9.24e-06	4.64455	n.s.
ENSG00000198918	7.6486e-14	-0.0543029	0.999	0.999	1.54777e-09	RPL39	1.07e-07	-5.63532	yes
ENSG00000158711	8.74899e-14	0.118354	0.083	0.045	1.77045e-09	ELK4	9.36e-09	6.11572	yes
ENSG00000251301	1.03539e-13	0.0554225	0.021	0.005	2.09522e-09	RP11-81H14.2	0.0292903	2.20331	n.s.
ENSG00000198821	1.08733e-13	0.146961	0.379	0.303	2.20031e-09	CD247	0.751201	0.31769	n.s.
ENSG00000100060	1.0938e-13	-0.14587	0.104	0.152	2.21341e-09	MFNG	1.3e-15	-9.05695	yes
ENSG00000115875	1.13021e-13	0.134803	0.571	0.5	2.28709e-09	SRSF7	1.15e-05	4.55626	n.s.
ENSG00000214078	1.1503e-13	0.150299	0.235	0.174	2.32775e-09	CPNE1	0.866196	0.16881	n.s.
ENSG00000167004	1.34021e-13	0.107258	0.099	0.058	2.71204e-09	PDIA3	8.76e-23	11.8529	yes
ENSG00000134470	1.35572e-13	0.0567118	0.022	0.005	2.74343e-09	IL15RA	5.85e-52	24.8273	yes
ENSG00000177842	1.37246e-13	0.0605711	0.021	0.004	2.77731e-09	ZNF620	9.1e-09	6.16083	yes
ENSG00000100226	1.38453e-13	0.0743667	0.039	0.014	2.80173e-09	GTPBP1	2.17e-22	12.4067	yes
ENSG00000116747	1.51883e-13	0.124354	0.186	0.13	3.0735e-09	TROVE2	0.045229	2.02093	n.s.
ENSG00000174125	1.6112e-13	0.0677907	0.036	0.013	3.26043e-09	TLR1	3.72e-07	5.34079	yes
ENSG00000185650	1.64511e-13	-0.164208	0.187	0.242	3.32905e-09	ZFP36L1	2.55e-10	-6.85272	yes
ENSG00000258289	1.78003e-13	0.139469	0.517	0.443	3.60207e-09	CHURC1	0.0346934	-2.13302	n.s.
ENSG00000122884	1.84446e-13	0.162423	0.216	0.156	3.73246e-09	P4HA1	0.0172038	2.41487	n.s.
ENSG00000180964	1.96954e-13	-0.150888	0.13	0.18	3.98556e-09	TCEAL8	2.14e-12	-7.7496	yes
ENSG00000113811	1.9845e-13	0.159184	0.439	0.369	4.01584e-09	SELK	7.09e-28	13.8571	yes
ENSG00000112514	2.01553e-13	-0.146094	0.372	0.441	4.07863e-09	CUTA	2.96e-12	-7.6664	yes
ENSG00000127774	2.09465e-13	0.114186	0.146	0.096	4.23873e-09	EMC6	0.00496511	2.85569	n.s.
ENSG00000112531	2.1596e-13	0.0994474	0.062	0.03	4.37016e-09	QKI	0.106247	1.62598	n.s.
ENSG00000100664	2.24605e-13	0.141276	0.306	0.235	4.54512e-09	EIF5	0.00542242	2.82558	n.s.
ENSG00000138433	2.27511e-13	0.158091	0.303	0.234	4.60391e-09	CIR1	5.03e-07	5.27711	yes
ENSG00000057657	2.33613e-13	0.134987	0.144	0.093	4.72738e-09	PRDM1	6.3e-07	5.23945	yes
ENSG00000106615	2.43802e-13	0.103111	0.078	0.041	4.93358e-09	RHEB	1e-23	12.266	yes
ENSG00000165119	2.47163e-13	0.122776	0.532	0.454	5.00158e-09	HNRNPK	1.77e-08	5.98471	yes
ENSG00000135426	2.49637e-13	0.147537	0.186	0.128	5.05166e-09	TESPA1	0.127956	1.53142	n.s.
ENSG00000263069	2.51851e-13	0.0710875	0.029	0.008	5.09646e-09	CTD-2047H16.4	2.95e-11	7.23441	yes
ENSG00000172493	2.58233e-13	0.107036	0.067	0.034	5.2256e-09	AFF1	5.91e-16	9.1843	yes
ENSG00000101082	2.61482e-13	0.10122	0.078	0.042	5.29134e-09	SLA2	0.0276303	2.22612	n.s.
ENSG00000117523	3.00387e-13	0.109569	0.635	0.557	6.07864e-09	PRRC2C	0.00238885	3.09624	n.s.
ENSG00000107968	3.3203e-13	0.0888862	0.037	0.013	6.71896e-09	MAP3K8	1.96e-46	22.229	yes
ENSG00000103121	3.79345e-13	0.125447	0.118	0.072	7.67642e-09	CMC2	7.91e-09	6.24336	yes
ENSG00000241837	3.94062e-13	-0.130538	0.482	0.524	7.97423e-09	ATP5O	0.00434873	-2.91529	n.s.
ENSG00000159202	4.20639e-13	0.0983499	0.071	0.037	8.51204e-09	UBE2Z	2.92e-30	14.8106	yes
ENSG00000117133	4.34953e-13	0.128536	0.152	0.1	8.80171e-09	RPF1	2.66e-05	4.36583	n.s.
ENSG00000105202	4.54174e-13	-0.14101	0.35	0.403	9.19068e-09	FBL	3.22e-09	-6.32959	yes
ENSG00000146109	4.57729e-13	0.11847	0.209	0.151	9.26261e-09	ABT1	1.14e-06	5.09381	yes
ENSG00000187514	5.13939e-13	0.0607449	0.999	0.996	1.04001e-08	PTMA	0.000624268	3.50134	n.s.
ENSG00000163931	6.50961e-13	-0.149922	0.175	0.231	1.31729e-08	TKT	6e-10	-6.67082	yes
ENSG00000136689	6.71048e-13	0.0816245	0.065	0.034	1.35793e-08	IL1RN	1.93e-26	15.229	yes
ENSG00000198087	6.86112e-13	0.0731535	0.043	0.018	1.38842e-08	CD2AP	3.29e-08	5.86902	yes
ENSG00000141526	7.17207e-13	0.0936946	0.055	0.025	1.45134e-08	SLC16A3	7.5e-07	5.19321	yes
ENSG00000124226	7.22557e-13	0.142489	0.187	0.131	1.46217e-08	RNF114	4.7e-11	7.1628	yes
ENSG00000185338	7.36708e-13	0.0508235	0.02	0.004	1.4908e-08	SOCS1	7.11e-51	25.8305	yes
ENSG00000115350	7.54105e-13	0.139754	0.2	0.142	1.52601e-08	POLE4	0.188176	1.32258	n.s.
ENSG00000169612	8.05113e-13	0.117986	0.139	0.09	1.62923e-08	FAM103A1	9.54e-07	5.13207	yes
ENSG00000140853	9.50289e-13	0.124329	0.119	0.073	1.92301e-08	NLRC5	9.13e-22	12.1213	yes
ENSG00000125743	9.73453e-13	-0.107124	0.729	0.758	1.96988e-08	SNRPD2	0.00831319	-2.67862	n.s.
ENSG00000119537	1.00304e-12	0.1213	0.105	0.062	2.02976e-08	KDSR	4.39e-29	15.0207	yes
ENSG00000242086	1.03876e-12	-0.150365	0.141	0.193	2.10204e-08	LINC00969	0.00328134	-2.99262	n.s.
ENSG00000162433	1.04874e-12	0.0844035	0.045	0.019	2.12223e-08	AK4	4.11e-56	29.7593	yes
ENSG00000150961	1.05225e-12	0.0751911	0.037	0.013	2.12934e-08	SEC24D	2.35e-08	5.96389	yes
ENSG00000072121	1.10331e-12	0.0639005	0.025	0.006	2.23266e-08	ZFYVE26	5.15e-16	9.23132	yes
ENSG00000137642	1.28981e-12	-0.142979	0.107	0.158	2.61006e-08	SORL1	5.23e-43	-20.1858	yes
ENSG00000112695	1.31175e-12	0.128682	0.661	0.603	2.65445e-08	COX7A2	1.67e-10	6.91159	yes
ENSG00000174500	1.65899e-12	0.103826	0.063	0.031	3.35714e-08	GCSAM	1.66e-05	4.46431	n.s.
ENSG00000130816	1.72635e-12	0.136551	0.206	0.147	3.49344e-08	DNMT1	0.289375	1.06367	n.s.
ENSG00000226979	1.75277e-12	0.10546	0.078	0.042	3.5469e-08	LTA	2.71e-30	15.2535	yes
ENSG00000133398	1.87193e-12	0.115563	0.342	0.272	3.78804e-08	MED10	0.0120642	2.54739	n.s.
ENSG00000138670	1.95838e-12	0.0635164	0.033	0.012	3.96297e-08	RASGEF1B	1.94e-16	9.70121	yes
ENSG00000198492	2.08505e-12	0.109795	0.139	0.091	4.2193e-08	YTHDF2	0.0053724	2.82861	n.s.
ENSG00000197747	2.11212e-12	-0.12659	0.574	0.639	4.27409e-08	S100A10	0.951187	0.061329	n.s.
ENSG00000100380	2.15252e-12	-0.122093	0.482	0.525	4.35584e-08	ST13	0.00137722	-3.27332	n.s.
ENSG00000101966	2.5742e-12	0.12558	0.117	0.073	5.20915e-08	XIAP	1.8e-12	7.75272	yes
ENSG00000179021	2.73593e-12	0.10231	0.092	0.053	5.53643e-08	C3orf38	3.22e-16	9.27849	yes
ENSG00000168685	2.84412e-12	-0.169693	0.473	0.537	5.75535e-08	IL7R	0.333697	-0.970333	n.s.
ENSG00000126067	3.21651e-12	0.11375	0.138	0.091	6.50892e-08	PSMB2	3.55e-28	13.9639	yes
ENSG00000104660	3.38805e-12	-0.136177	0.489	0.549	6.85607e-08	LEPROTL1	2.37e-06	-4.93681	n.s.
ENSG00000100242	3.44367e-12	-0.11828	0.055	0.095	6.96861e-08	SUN2	4.36e-18	-10.022	yes
ENSG00000169220	3.49304e-12	-0.0897959	0.024	0.049	7.06851e-08	RGS14	4.34e-26	-13.1504	yes
ENSG00000225173	3.63442e-12	0.0280696	0.008	0	7.35461e-08	XXbac-BPG308K3.5	3.04e-22	11.712	yes
ENSG00000180957	3.83136e-12	0.111339	0.12	0.076	7.75313e-08	PITPNB	7.02e-08	5.85797	yes
ENSG00000117560	4.17782e-12	0.0773603	0.026	0.007	8.45423e-08	FASLG	3.37e-18	10.1012	yes
ENSG00000169564	4.21963e-12	0.119423	0.388	0.316	8.53884e-08	PCBP1	0.00879748	2.66083	n.s.
ENSG00000197061	4.25376e-12	-0.152492	0.232	0.29	8.60791e-08	HIST1H4C	1.28e-14	-8.74436	yes
ENSG00000171490	4.47862e-12	-0.141682	0.431	0.493	9.06295e-08	RSL1D1	3.58e-07	-5.35268	yes
ENSG00000124831	4.95681e-12	0.132239	0.25	0.188	1.00306e-07	LRRFIP1	0.0621421	1.88085	n.s.
ENSG00000108774	5.21392e-12	0.125314	0.2	0.144	1.05509e-07	RAB5C	0.0121624	2.54132	n.s.
ENSG00000123685	5.27072e-12	0.0464564	0.019	0.004	1.06658e-07	BATF3	6.12e-24	12.7224	yes
ENSG00000254709	5.29094e-12	-0.0533399	0.003	0.018	1.07067e-07	IGLL5	2.87e-05	-4.32768	n.s.
ENSG00000111790	5.38585e-12	0.138735	0.191	0.136	1.08988e-07	FGFR1OP2	0.266061	1.11672	n.s.
ENSG00000150593	5.5375e-12	0.145874	0.378	0.308	1.12057e-07	PDCD4	1.27e-06	5.08506	yes
ENSG00000157106	5.63735e-12	0.10954	0.124	0.08	1.14077e-07	SMG1	8.93e-06	4.61465	n.s.
ENSG00000125835	5.70991e-12	0.143892	0.307	0.242	1.15546e-07	SNRPB	5.23e-07	5.26607	yes
ENSG00000183558	5.82546e-12	0.0766143	0.036	0.013	1.17884e-07	HIST2H2AA3	0.0128835	2.52536	n.s.
ENSG00000163466	6.04133e-12	0.118486	0.697	0.641	1.22252e-07	ARPC2	0.000112034	3.97749	n.s.
ENSG00000182162	6.14856e-12	-0.118763	0.049	0.083	1.24422e-07	P2RY8	1.9e-19	-10.5679	yes
ENSG00000006114	6.30405e-12	0.123415	0.167	0.115	1.27569e-07	SYNRG	0.565689	-0.575838	n.s.
ENSG00000137275	7.12921e-12	0.0707829	0.032	0.011	1.44267e-07	RIPK1	2.77e-11	7.24623	yes
ENSG00000163319	7.40785e-12	0.130326	0.284	0.22	1.49905e-07	MRPS18C	5.14e-07	5.33447	yes
ENSG00000213523	7.66988e-12	0.100719	0.1	0.06	1.55208e-07	SRA1	0.00278616	3.04612	n.s.
ENSG00000167371	7.87711e-12	0.0618642	0.028	0.009	1.59401e-07	PRRT2	1.96e-05	4.42689	n.s.
ENSG00000012660	8.22764e-12	0.131069	0.178	0.125	1.66494e-07	ELOVL5	6.97e-19	10.4288	yes
ENSG00000160190	8.67172e-12	0.0594192	0.026	0.007	1.75481e-07	SLC37A1	4.2e-33	15.9512	yes
ENSG00000169241	8.74897e-12	0.107939	0.114	0.071	1.77044e-07	SLC50A1	8.07e-07	5.16985	yes
ENSG00000106605	9.09163e-12	0.103017	0.07	0.037	1.83978e-07	BLVRA	1.44e-15	9.08081	yes
ENSG00000057252	9.39878e-12	0.0801957	0.053	0.025	1.90194e-07	SOAT1	6.76e-37	18.5579	yes
ENSG00000160014	9.66053e-12	0.120568	0.2	0.145	1.95491e-07	CALM3	0.00158659	3.22253	n.s.
ENSG00000159388	1.02032e-11	-0.140371	0.23	0.293	2.06472e-07	BTG2	7.2e-05	-4.10644	n.s.
ENSG00000102699	1.02663e-11	0.0898488	0.065	0.033	2.07749e-07	PARP4	0.117072	-1.57725	n.s.
ENSG00000171476	1.09566e-11	-0.139992	0.022	0.047	2.21717e-07	HOPX	6.51e-11	-7.0857	yes
ENSG00000081985	1.11388e-11	0.0499487	0.019	0.004	2.25404e-07	IL12RB2	3.9e-41	19.9764	yes
ENSG00000107262	1.15876e-11	0.0625974	0.03	0.01	2.34488e-07	BAG1	0.000897778	3.41436	n.s.
ENSG00000112306	1.29034e-11	-0.0528411	1	1	2.61114e-07	RPS12	1.7e-06	-5.01259	n.s.
ENSG00000108292	1.29187e-11	0.100139	0.135	0.09	2.61423e-07	MLLT6	3.18e-18	10.0715	yes
ENSG00000141480	1.30365e-11	-0.132022	0.113	0.153	2.63807e-07	ARRB2	4.17e-23	-12.0114	yes
ENSG00000034677	1.48515e-11	0.127749	0.177	0.125	3.00535e-07	RNF19A	9.01e-10	6.58181	yes
ENSG00000180611	1.55493e-11	0.0563003	0.023	0.006	3.14655e-07	MB21D2	7e-08	5.70967	yes
ENSG00000065615	1.62721e-11	0.109271	0.081	0.048	3.29282e-07	CYB5R4	1.17e-11	7.41955	yes
ENSG00000147669	1.6533e-11	0.0790005	0.21	0.162	3.34561e-07	POLR2K	1.94e-11	7.31497	yes
ENSG00000152464	1.66038e-11	0.0877382	0.064	0.034	3.35994e-07	RPP38	0.009885	-2.62009	n.s.
ENSG00000166801	1.71136e-11	0.101242	0.089	0.052	3.46311e-07	FAM111A	0.00181433	-3.1811	n.s.
ENSG00000140009	1.84585e-11	0.0797514	0.039	0.016	3.73526e-07	ESR2	0.315484	1.00746	n.s.
ENSG00000138785	1.8534e-11	0.0867978	0.058	0.029	3.75054e-07	INTS12	9.03e-12	7.47303	yes
ENSG00000147168	2.01121e-11	0.126775	0.495	0.427	4.06989e-07	IL2RG	4.12e-09	6.28076	yes
ENSG00000163660	2.0519e-11	0.0945021	0.369	0.303	4.15223e-07	CCNL1	0.114018	1.59049	n.s.
ENSG00000134460	2.07976e-11	0.159129	0.083	0.048	4.2086e-07	IL2RA	4.42e-65	32.0704	yes
ENSG00000169155	2.11157e-11	0.0972072	0.09	0.054	4.27296e-07	ZBTB43	1.69e-15	9.02165	yes
ENSG00000114023	2.20695e-11	0.144288	0.367	0.302	4.46598e-07	FAM162A	0.0021534	-3.12798	n.s.
ENSG00000100764	2.33698e-11	0.118083	0.157	0.108	4.72911e-07	PSMC1	3.41e-25	12.8103	yes
ENSG00000127191	2.53679e-11	0.0896369	0.062	0.032	5.13346e-07	TRAF2	2.06e-39	18.8194	yes
ENSG00000172349	2.60963e-11	-0.135425	0.121	0.172	5.28085e-07	IL16	1.43e-24	-12.572	yes
ENSG00000196646	2.61096e-11	0.0842018	0.067	0.037	5.28353e-07	ZNF136	0.309586	1.01987	n.s.
ENSG00000185825	2.66573e-11	0.112472	0.153	0.105	5.39438e-07	BCAP31	0.135912	1.49996	n.s.
ENSG00000144426	2.68853e-11	0.104308	0.853	0.819	5.4405e-07	NBEAL1	0.762174	0.303228	n.s.
ENSG00000167552	2.69634e-11	-0.130017	0.093	0.129	5.45631e-07	TUBA1A	0.212043	1.25401	n.s.
ENSG00000154814	2.70193e-11	-0.125876	0.075	0.115	5.46762e-07	OXNAD1	2.7e-15	-9.05557	yes
ENSG00000064666	2.75246e-11	-0.131652	0.094	0.136	5.56988e-07	CNN2	7.95e-12	-7.478	yes
ENSG00000130724	2.85223e-11	0.116789	0.194	0.141	5.77178e-07	CHMP2A	4.25e-08	5.80365	yes
ENSG00000136490	2.88566e-11	-0.128127	0.531	0.588	5.83941e-07	LIMD2	0.0370574	-2.10587	n.s.
ENSG00000182117	2.98358e-11	0.130632	0.338	0.271	6.03758e-07	NOP10	3.49e-13	8.04811	yes
ENSG00000119705	3.08659e-11	0.121409	0.266	0.205	6.24603e-07	SLIRP	3.5e-06	4.84556	n.s.
ENSG00000267100	3.10579e-11	-0.139114	0.248	0.303	6.28489e-07	ILF3-AS1	2.32e-18	-10.1395	yes
ENSG00000062598	3.1136e-11	0.0757778	0.042	0.017	6.30069e-07	ELMO2	5.88e-37	18.2662	yes
ENSG00000126756	3.49658e-11	-0.11683	0.546	0.595	7.07568e-07	UXT	0.00349159	-2.97291	n.s.
ENSG00000083937	3.51242e-11	0.118411	0.135	0.09	7.10773e-07	CHMP2B	4.82e-12	7.5723	yes
ENSG00000042062	3.69765e-11	0.0565979	0.023	0.007	7.48257e-07	FAM65C	1.46e-31	15.4135	yes
ENSG00000178075	3.90233e-11	0.0309141	0.01	0.001	7.89676e-07	GRAMD1C	0.000809272	3.4293	n.s.
ENSG00000119655	3.9896e-11	0.139485	0.291	0.228	8.07336e-07	NPC2	0.502895	0.671705	n.s.
ENSG00000213585	4.01117e-11	0.134379	0.26	0.199	8.11701e-07	VDAC1	2.05e-27	13.9175	yes
ENSG00000111300	4.03697e-11	0.0903868	0.062	0.032	8.16922e-07	NAA25	2.59e-08	5.90755	yes
ENSG00000185787	4.33872e-11	0.115192	0.575	0.505	8.77984e-07	MORF4L1	0.000545513	3.54058	n.s.
ENSG00000169429	4.40166e-11	-0.1181	0.098	0.144	8.90721e-07	IL8	3e-36	17.2622	no
ENSG00000084090	4.56338e-11	0.0890009	0.052	0.025	9.23445e-07	STARD7	0.000899133	3.39844	n.s.
ENSG00000146574	4.85708e-11	0.0662156	0.034	0.013	9.82879e-07	CCZ1B	2.77e-10	6.80911	yes
ENSG00000145365	4.8796e-11	0.140794	0.191	0.138	9.87435e-07	TIFA	8.63e-44	21.682	yes
ENSG00000196352	5.00488e-11	-0.104291	0.044	0.073	1.01279e-06	CD55	0.617227	0.500935	n.s.
ENSG00000026950	5.48817e-11	0.106861	0.121	0.079	1.11059e-06	BTN3A1	0.0150559	2.46469	n.s.
ENSG00000205268	5.71398e-11	-0.112894	0.048	0.082	1.15628e-06	PDE7A	6.51e-12	-7.60331	yes
ENSG00000100596	5.73647e-11	0.0682747	0.033	0.012	1.16083e-06	SPTLC2	7.22e-06	4.68237	n.s.
ENSG00000164674	5.89219e-11	0.120706	0.173	0.123	1.19234e-06	SYTL3	0.0326688	-2.15916	n.s.
ENSG00000177889	5.90175e-11	0.128626	0.242	0.183	1.19428e-06	UBE2N	2.39e-19	10.5292	yes
ENSG00000118816	5.92689e-11	0.138091	0.389	0.324	1.19937e-06	CCNI	2.17e-14	-8.63874	no
ENSG00000166913	6.64972e-11	0.116192	0.453	0.383	1.34564e-06	YWHAB	0.459201	-0.74225	n.s.
ENSG00000259436	6.85335e-11	-0.0536667	0.004	0.018	1.38684e-06	CTC-378H22.2	2.85e-22	-11.6928	yes
ENSG00000102172	6.90276e-11	0.088546	0.125	0.085	1.39684e-06	SMS	4.06e-06	4.80052	n.s.
ENSG00000065518	7.13417e-11	0.127391	0.455	0.386	1.44367e-06	NDUFB4	8.81e-06	4.61779	n.s.
ENSG00000139537	7.20241e-11	-0.044134	0.002	0.013	1.45748e-06	CCDC65	1.41e-41	-19.5995	yes
ENSG00000225431	7.7902e-11	0.0216984	0.007	0	1.57643e-06	AP001626.1	5.05e-23	12.0162	yes
ENSG00000159140	7.80669e-11	0.109341	0.648	0.583	1.57976e-06	SON	0.0961645	1.67543	n.s.
ENSG00000182957	9.68178e-11	0.107559	0.137	0.093	1.9592e-06	SPATA13	5.87e-11	7.13217	yes
ENSG00000149100	9.72105e-11	-0.124612	0.35	0.394	1.96715e-06	EIF3M	7.63e-07	-5.18205	yes
ENSG00000272463	9.84274e-11	0.0620766	0.033	0.012	1.99178e-06	RP11-532F6.3	NA	NA	NA
ENSG00000162613	1.06291e-10	0.0588524	0.122	0.09	2.1509e-06	FUBP1	3.57e-19	10.4437	yes
ENSG00000138755	1.07385e-10	0.0438884	0.016	0.003	2.17304e-06	CXCL9	4.11e-37	17.6115	yes
ENSG00000163041	1.15197e-10	-0.111916	0.721	0.756	2.33114e-06	H3F3A	7.61e-08	-5.69572	yes
ENSG00000116698	1.20228e-10	0.0817338	0.064	0.034	2.43294e-06	SMG7	4.86e-08	5.78074	yes
ENSG00000149311	1.26318e-10	-0.137694	0.337	0.387	2.55617e-06	ATM	4.38e-09	-6.26765	yes
ENSG00000169045	1.30357e-10	-0.14443	0.141	0.173	2.63791e-06	HNRNPH1	0.0478011	-1.99692	n.s.
ENSG00000135211	1.3161e-10	0.103186	0.084	0.049	2.66327e-06	TMEM60	3.84e-05	4.26249	n.s.
ENSG00000163479	1.33409e-10	-0.110564	0.593	0.631	2.69967e-06	SSR2	0.881323	-0.14957	n.s.
ENSG00000009307	1.42907e-10	0.115723	0.448	0.379	2.89187e-06	CSDE1	0.0122838	-2.53748	n.s.
ENSG00000134153	1.48053e-10	0.101749	0.129	0.087	2.99599e-06	EMC7	4.13e-19	10.4344	yes
ENSG00000231389	1.5142e-10	0.0985653	0.069	0.038	3.06413e-06	HLA-DPA1	0.0225671	-2.30901	n.s.
ENSG00000128228	1.53308e-10	0.0792113	0.05	0.024	3.10233e-06	SDF2L1	2.2e-09	6.40748	yes
ENSG00000147434	1.54348e-10	0.0369848	0.013	0.002	3.12339e-06	CHRNA6	5.45e-21	11.1563	yes
ENSG00000178035	1.56604e-10	-0.135641	0.21	0.261	3.16903e-06	IMPDH2	0.0744824	1.79741	n.s.
ENSG00000185272	1.62789e-10	0.0539873	0.022	0.006	3.29419e-06	RBM11	3.19e-06	4.85875	n.s.
ENSG00000126456	1.69569e-10	0.122475	0.331	0.267	3.4314e-06	IRF3	0.943881	-0.0705236	n.s.
ENSG00000184182	1.7237e-10	0.078028	0.093	0.06	3.48809e-06	UBE2F	2.43e-08	5.93006	yes
ENSG00000162517	1.91561e-10	0.10554	0.098	0.061	3.87643e-06	PEF1	3.61e-18	10.088	yes
ENSG00000158987	1.9577e-10	0.109064	0.111	0.071	3.96159e-06	RAPGEF6	0.000153815	3.89283	n.s.
ENSG00000187193	2.00014e-10	0.112144	0.192	0.14	4.04748e-06	MT1X	2.85e-20	11.3203	yes
ENSG00000230438	2.36043e-10	0.0420014	0.015	0.003	4.77657e-06	RP11-420G6.4	1.97e-29	14.5839	yes
ENSG00000179820	2.39579e-10	-0.11218	0.038	0.065	4.84812e-06	MYADM	1.5e-05	-4.49196	n.s.
ENSG00000143669	2.63948e-10	0.0933003	0.094	0.059	5.34124e-06	LYST	0.370686	0.898234	n.s.
ENSG00000165929	2.7554e-10	-0.126	0.12	0.161	5.57583e-06	TC2N	5e-08	-5.77107	yes
ENSG00000204308	2.82096e-10	0.119458	0.177	0.127	5.7085e-06	RNF5	0.0619251	1.88217	n.s.
ENSG00000184277	2.82786e-10	0.108698	0.132	0.089	5.72246e-06	TM2D3	3.06e-11	7.25171	yes
ENSG00000146376	2.84788e-10	0.0529419	0.02	0.006	5.76297e-06	ARHGAP18	0.0680641	-1.83912	n.s.
ENSG00000117118	2.85527e-10	0.106074	0.137	0.093	5.77791e-06	SDHB	3.85e-08	5.83245	yes
ENSG00000183172	2.85586e-10	-0.109788	0.544	0.582	5.77911e-06	SMDT1	0.00550844	-2.82011	n.s.
ENSG00000129084	2.9077e-10	0.114898	0.277	0.218	5.88402e-06	PSMA1	1.12e-11	7.52786	yes
ENSG00000143612	2.93698e-10	0.107789	0.218	0.165	5.94328e-06	C1orf43	2.35e-08	5.92764	yes
ENSG00000064886	2.98874e-10	0.0596687	0.025	0.008	6.04802e-06	CHI3L2	1.84e-32	15.8529	yes
ENSG00000104412	3.01496e-10	0.0856671	0.06	0.032	6.10108e-06	EMC2	4.56e-14	8.41429	yes
ENSG00000112576	3.15554e-10	0.120528	0.271	0.212	6.38554e-06	CCND3	0.000133005	3.93162	n.s.
ENSG00000100401	3.24621e-10	0.097807	0.07	0.039	6.56902e-06	RANGAP1	3.4e-19	10.4542	yes
ENSG00000111679	3.25797e-10	0.0991021	0.088	0.053	6.59283e-06	PTPN6	1.3e-07	5.5697	yes
ENSG00000110934	3.34275e-10	-0.139701	0.226	0.278	6.76438e-06	BIN2	1.72e-24	-12.5433	yes
ENSG00000096968	3.45657e-10	0.0423479	0.02	0.005	6.99471e-06	JAK2	1.14e-14	8.78174	yes
ENSG00000067560	3.46496e-10	0.116834	0.393	0.327	7.0117e-06	RHOA	0.0338663	2.14305	n.s.
ENSG00000123219	3.76287e-10	-0.0864658	0.025	0.05	7.61453e-06	CENPK	3.87e-08	-5.83824	yes
ENSG00000165732	3.77916e-10	0.105597	0.282	0.224	7.64751e-06	DDX21	1.56e-14	8.64076	yes
ENSG00000237499	3.86771e-10	-0.0936436	0.025	0.049	7.82669e-06	RP11-356I2.4	4.52e-29	-14.6034	yes
ENSG00000112079	3.90912e-10	-0.110398	0.055	0.087	7.91049e-06	STK38	1.33e-36	-17.5172	yes
ENSG00000222017	4.27504e-10	0.0339456	0.008	0	8.65097e-06	AC011997.1	1.6e-17	9.79671	yes
ENSG00000204516	4.39929e-10	0.058072	0.031	0.012	8.90241e-06	MICB	3.45e-23	12.3163	yes
ENSG00000198586	4.45296e-10	-0.12692	0.09	0.132	9.01102e-06	TLK1	2.27e-05	-4.39326	n.s.
ENSG00000128534	4.46111e-10	0.126037	0.35	0.287	9.0275e-06	NAA38	0.000727042	3.45842	n.s.
ENSG00000127528	4.82754e-10	-0.0690064	0.014	0.033	9.76901e-06	KLF2	2.67e-27	-13.7322	yes
ENSG00000109790	5.25629e-10	0.0602332	0.04	0.018	1.06366e-05	KLHL5	5.86e-09	6.20936	yes
ENSG00000184900	5.69176e-10	0.117293	0.186	0.136	1.15178e-05	SUMO3	1.26e-06	5.07012	yes
ENSG00000123353	5.76728e-10	0.0975734	0.132	0.09	1.16707e-05	ORMDL2	5.75e-22	11.5829	yes
ENSG00000180644	6.61397e-10	0.10994	0.055	0.029	1.3384e-05	PRF1	4.68e-15	8.85092	yes
ENSG00000139641	6.69168e-10	-0.0948361	0.042	0.069	1.35413e-05	ESYT1	1.61e-25	-12.9242	yes
ENSG00000104325	6.78839e-10	0.122396	0.13	0.088	1.3737e-05	DECR1	1.23e-12	7.82453	yes
ENSG00000107819	6.83537e-10	-0.0977202	0.041	0.072	1.38321e-05	SFXN3	2.24e-13	-8.1319	yes
ENSG00000128272	7.28557e-10	0.0832238	0.335	0.276	1.47431e-05	ATF4	1.75e-07	5.5062	yes
ENSG00000105856	7.30853e-10	0.107967	0.141	0.097	1.47895e-05	HBP1	0.0303728	2.18785	n.s.
ENSG00000159335	7.53231e-10	0.058959	0.022	0.007	1.52424e-05	PTMS	6.23e-14	8.36337	yes
ENSG00000135940	7.7681e-10	0.11794	0.556	0.498	1.57195e-05	COX5B	0.0347667	2.13279	n.s.
ENSG00000104894	8.12263e-10	0.104897	0.691	0.632	1.6437e-05	CD37	6.56e-05	-4.12097	n.s.
ENSG00000124222	8.12459e-10	0.096961	0.121	0.082	1.64409e-05	STX16	0.00833842	2.67666	n.s.
ENSG00000137478	8.45476e-10	0.0515171	0.034	0.015	1.71091e-05	FCHSD2	2.07e-08	5.95984	yes
ENSG00000136156	8.6859e-10	0.0828102	0.157	0.116	1.75768e-05	ITM2B	1.58e-16	-9.66089	no
ENSG00000234127	1.00123e-09	0.0775435	0.051	0.026	2.02608e-05	TRIM26	2.8e-17	10.0564	yes
ENSG00000070759	1.0035e-09	0.0618229	0.03	0.011	2.03069e-05	TESK2	2e-07	5.49235	yes
ENSG00000157916	1.00373e-09	0.116795	0.124	0.084	2.03114e-05	RER1	2.69e-07	5.41209	yes
ENSG00000110108	1.06098e-09	0.0988428	0.091	0.056	2.147e-05	TMEM109	0.191026	1.31406	n.s.
ENSG00000129518	1.09431e-09	0.110788	0.238	0.184	2.21444e-05	EAPP	0.00216479	-3.12666	n.s.
ENSG00000226752	1.14673e-09	-0.125451	0.284	0.327	2.32053e-05	PSMD5-AS1	0.104622	-1.63368	n.s.
ENSG00000138600	1.14814e-09	0.0578929	0.026	0.009	2.32338e-05	SPPL2A	7.91e-28	13.8904	yes
ENSG00000188612	1.15578e-09	0.0998613	0.759	0.713	2.33883e-05	SUMO2	1.49e-06	5.04235	n.s.
ENSG00000070214	1.16065e-09	0.0564178	0.027	0.01	2.34869e-05	SLC44A1	1.14e-15	-9.07998	no
ENSG00000087502	1.16515e-09	0.120447	0.215	0.163	2.35779e-05	ERGIC2	0.0113342	2.56693	n.s.
ENSG00000047662	1.16657e-09	-0.0931114	0.035	0.062	2.36068e-05	FAM184B	5.71e-06	-4.72196	n.s.
ENSG00000106399	1.21921e-09	0.110259	0.194	0.144	2.4672e-05	RPA3	3.49e-10	6.81058	yes
ENSG00000107960	1.24539e-09	0.0855347	0.097	0.062	2.52016e-05	OBFC1	3.04e-14	8.55468	yes
ENSG00000184584	1.27082e-09	0.113427	0.15	0.106	2.57163e-05	TMEM173	0.0201034	2.35523	n.s.
ENSG00000155307	1.3216e-09	0.140675	0.233	0.183	2.6744e-05	SAMSN1	1.82e-13	8.16807	yes
ENSG00000161960	1.33469e-09	-0.125499	0.438	0.495	2.70088e-05	EIF4A1	0.856079	0.181714	n.s.
ENSG00000138166	1.35093e-09	0.0628131	0.031	0.012	2.73373e-05	DUSP5	2.06e-32	17.0496	yes
ENSG00000173114	1.37803e-09	-0.0865299	0.024	0.045	2.78858e-05	LRRN3	3.86e-13	-8.03178	yes
ENSG00000169519	1.44939e-09	0.0682795	0.046	0.023	2.93298e-05	METTL15	0.987085	-0.0162176	n.s.
ENSG00000225921	1.46072e-09	0.109711	0.133	0.091	2.95591e-05	NOL7	0.0244096	2.27606	n.s.
ENSG00000132341	1.47079e-09	0.113966	0.402	0.338	2.97629e-05	RAN	3.66e-19	10.4417	yes
ENSG00000127152	1.50649e-09	-0.126519	0.155	0.206	3.04854e-05	BCL11B	4.53e-06	-4.77505	n.s.
ENSG00000103061	1.54445e-09	0.104824	0.103	0.066	3.12536e-05	SLC7A6OS	6.25e-05	4.18162	n.s.
ENSG00000272211	1.56828e-09	-0.118285	0.075	0.108	3.17356e-05	RP11-347P5.1	NA	NA	NA
ENSG00000166598	1.69289e-09	0.130675	0.249	0.195	3.42573e-05	HSP90B1	4.88e-05	4.19537	n.s.
ENSG00000106153	1.75646e-09	0.105952	0.667	0.629	3.55437e-05	CHCHD2	8.75e-07	5.15146	yes
ENSG00000116670	1.769e-09	0.0784323	0.073	0.043	3.57974e-05	MAD2L2	2.43e-22	11.6825	yes
ENSG00000188868	1.77772e-09	-0.0826446	0.025	0.049	3.5974e-05	ZNF563	5.81e-14	-8.40459	yes
ENSG00000127337	1.77832e-09	-0.104094	0.061	0.095	3.5986e-05	YEATS4	0.775251	0.286107	n.s.
ENSG00000155158	1.83612e-09	0.0855524	0.058	0.031	3.71558e-05	TTC39B	1.2e-11	7.40114	yes
ENSG00000135976	1.86482e-09	-0.134111	0.13	0.172	3.77365e-05	ANKRD36	0.000544016	-3.54263	n.s.
ENSG00000144579	1.94552e-09	-0.104322	0.053	0.085	3.93696e-05	CTDSP1	7.64e-22	-11.4963	yes
ENSG00000101367	1.99232e-09	0.0790946	0.122	0.086	4.03165e-05	MAPRE1	7.35e-21	11.1022	yes
ENSG00000000457	2.02458e-09	0.0801764	0.051	0.026	4.09693e-05	SCYL3	5.82e-14	8.42211	yes
ENSG00000155313	2.03041e-09	0.0642433	0.038	0.017	4.10873e-05	USP25	0.00735887	2.72064	n.s.
ENSG00000183291	2.03289e-09	0.111722	0.37	0.307	4.11376e-05	2015-09-01	0.192868	1.30865	n.s.
ENSG00000254887	2.07838e-09	-0.0573977	0.008	0.024	4.2058e-05	CTC-378H22.1	2.18e-10	-6.91009	yes
ENSG00000182196	2.09022e-09	0.0932251	0.404	0.342	4.22976e-05	ARL6IP4	0.114452	-1.58885	n.s.
ENSG00000213145	2.18162e-09	-0.126481	0.296	0.356	4.41473e-05	CRIP1	1.82e-26	-13.2963	yes
ENSG00000030582	2.3252e-09	0.0748652	0.057	0.031	4.70527e-05	GRN	0.503725	-0.670407	n.s.
ENSG00000167895	2.51224e-09	-0.0566491	0.006	0.021	5.08377e-05	TMC8	3.71e-38	-18.2391	yes
ENSG00000171155	2.58558e-09	0.0678978	0.043	0.021	5.23218e-05	C1GALT1C1	2.66e-12	7.68846	yes
ENSG00000127824	2.68476e-09	-0.12171	0.064	0.099	5.43288e-05	TUBA4A	0.00386773	-2.93846	n.s.
ENSG00000175334	2.69071e-09	0.0710773	0.194	0.153	5.44491e-05	BANF1	0.100456	1.65378	n.s.
ENSG00000159322	2.85662e-09	0.0826628	0.074	0.043	5.78066e-05	ADPGK	1.24e-31	15.3475	yes
ENSG00000213047	2.94519e-09	0.0543138	0.026	0.009	5.95989e-05	DENND1B	6.46e-07	5.21958	yes
ENSG00000120915	2.97132e-09	0.101854	0.102	0.066	6.01276e-05	EPHX2	0.000434468	-3.60546	n.s.
ENSG00000136732	2.97414e-09	-0.111818	0.491	0.548	6.01847e-05	GYPC	0.000874277	3.40353	n.s.
ENSG00000148908	3.11657e-09	-0.120982	0.389	0.434	6.30669e-05	RGS10	1.9e-13	-8.18173	yes
ENSG00000118640	3.24947e-09	0.114489	0.315	0.257	6.57562e-05	VAMP8	0.00462884	-2.8798	n.s.
ENSG00000198677	3.27985e-09	0.108254	0.155	0.111	6.6371e-05	TTC37	0.624856	0.490089	n.s.
ENSG00000115977	3.39469e-09	-0.119311	0.101	0.142	6.86949e-05	AAK1	0.0197057	-2.35956	n.s.
ENSG00000151233	3.41314e-09	0.0682111	0.041	0.019	6.90683e-05	GXYLT1	5.21e-05	4.17708	n.s.
ENSG00000113712	3.42617e-09	0.100046	0.244	0.192	6.9332e-05	CSNK1A1	3.77e-05	4.29427	n.s.
ENSG00000172159	3.74646e-09	0.0283334	0.008	0.001	7.58134e-05	FRMD3	4.75e-19	10.5135	yes
ENSG00000130592	3.88747e-09	0.127549	0.314	0.257	7.86669e-05	LSP1	1.6e-09	-6.47277	no
ENSG00000228474	4.08458e-09	0.0862418	0.849	0.814	8.26556e-05	OST4	0.245841	1.16549	n.s.
ENSG00000100418	4.12167e-09	0.0803245	0.064	0.036	8.34062e-05	DESI1	1.57e-34	16.6875	yes
ENSG00000166046	4.1815e-09	-0.0775129	0.02	0.042	8.46168e-05	TCP11L2	1.24e-08	-6.07667	yes
ENSG00000115091	4.26087e-09	0.11958	0.29	0.234	8.62229e-05	ACTR3	7.96e-18	9.95444	yes
ENSG00000186827	4.27179e-09	0.309425	0.102	0.076	8.6444e-05	TNFRSF4	7.66e-38	17.9971	yes
ENSG00000172725	4.31208e-09	-0.131724	0.123	0.166	8.72593e-05	CORO1B	2.76e-11	-7.24788	yes
ENSG00000076928	4.40814e-09	-0.110249	0.128	0.158	8.9203e-05	ARHGEF1	0.00095341	-3.37667	n.s.
ENSG00000233276	4.72481e-09	-0.122721	0.186	0.227	9.56113e-05	GPX1	1.47e-07	-5.54669	yes
ENSG00000125304	5.02637e-09	0.0869134	0.086	0.053	0.000101714	TM9SF2	0.0484824	1.99162	n.s.
ENSG00000125818	5.10626e-09	0.0665186	0.157	0.12	0.00010333	PSMF1	7.78e-06	4.64993	n.s.
ENSG00000132832	5.34321e-09	0.0362773	0.015	0.003	0.000108125	RP11-445H22.3	4.82e-21	11.7222	yes
ENSG00000100055	5.40908e-09	-0.113071	0.082	0.119	0.000109458	CYTH4	0.00120781	-3.3135	n.s.
ENSG00000226380	5.55214e-09	0.0689872	0.051	0.027	0.000112353	MIR29A	5.16e-41	19.6021	yes
ENSG00000198001	5.6165e-09	0.100773	0.142	0.1	0.000113656	IRAK4	0.169284	1.38199	n.s.
ENSG00000152518	5.90821e-09	-0.109686	0.074	0.111	0.000119559	ZFP36L2	1.67e-42	-21.0359	yes
ENSG00000075234	5.95396e-09	0.0414832	0.019	0.006	0.000120484	TTC38	1.58e-10	-6.98109	no
ENSG00000112249	5.99727e-09	0.0888807	0.105	0.07	0.000121361	ASCC3	7.08e-10	6.62875	yes
ENSG00000092199	6.23605e-09	0.106791	0.531	0.468	0.000126193	HNRNPC	9.1e-09	6.12255	yes
ENSG00000143553	6.45956e-09	0.102915	0.11	0.073	0.000130716	SNAPIN	1.03e-06	5.11427	yes
ENSG00000138814	6.80517e-09	-0.0822267	0.032	0.051	0.000137709	PPP3CA	2.19e-16	-9.34798	yes
ENSG00000156471	7.04724e-09	-0.0989604	0.062	0.092	0.000142608	PTDSS1	5.25e-06	-4.75119	n.s.
ENSG00000117362	7.1799e-09	0.0860957	0.194	0.15	0.000145293	APH1A	0.00327473	2.99301	n.s.
ENSG00000127914	8.32847e-09	-0.111295	0.271	0.297	0.000168535	AKAP9	0.034796	-2.13179	n.s.
ENSG00000114405	8.49184e-09	0.0473624	0.022	0.007	0.000171841	C3orf14	1.27e-18	10.2502	yes
ENSG00000160255	8.5387e-09	-0.110595	0.067	0.097	0.000172789	ITGB2	1.17e-20	-11.0532	yes
ENSG00000040633	8.58461e-09	-0.0753445	0.03	0.049	0.000173718	PHF23	6.84e-08	5.71323	no
ENSG00000165502	8.59495e-09	0.0764545	0.972	0.966	0.000173927	RPL36AL	0.764386	-0.30041	n.s.
ENSG00000115839	8.87268e-09	0.0934277	0.084	0.053	0.000179547	RAB3GAP1	4.09e-17	9.66236	yes
ENSG00000125995	8.89129e-09	0.104307	0.275	0.221	0.000179924	ROMO1	5.13e-05	4.18378	n.s.
ENSG00000131943	8.95533e-09	0.0585457	0.035	0.016	0.00018122	C19orf12	8.38e-44	21.4074	yes
ENSG00000183735	9.30457e-09	0.0650752	0.038	0.017	0.000188287	TBK1	6.6e-22	11.5156	yes
ENSG00000139323	9.43069e-09	0.0546041	0.034	0.016	0.000190839	POC1B	0.882489	0.148096	n.s.
ENSG00000163734	9.52265e-09	-0.100998	0.044	0.073	0.0001927	CXCL3	9.79e-31	15.0987	no
ENSG00000198840	9.65149e-09	-0.061167	0.982	0.982	0.000195308	MT-ND3	6.37e-11	-7.12872	yes
ENSG00000125910	1.00988e-08	-0.0851002	0.034	0.061	0.000204359	S1PR4	5.65e-10	-6.67141	yes
ENSG00000012822	1.02945e-08	-0.0949877	0.044	0.072	0.000208319	CALCOCO1	2.48e-19	-10.6449	yes
ENSG00000184209	1.03283e-08	0.0902222	0.098	0.064	0.000209004	SNRNP35	1.36e-12	7.80839	yes
ENSG00000145901	1.05639e-08	0.103433	0.235	0.184	0.000213772	TNIP1	9.86e-45	21.113	yes
ENSG00000140968	1.11593e-08	0.0364878	0.014	0.003	0.000225819	IRF8	4.3e-25	12.8947	yes
ENSG00000198673	1.13969e-08	0.0682021	0.026	0.01	0.000230627	FAM19A2	5.99e-24	12.3287	yes
ENSG00000102158	1.22809e-08	0.0700964	0.049	0.026	0.000248516	MAGT1	3.78e-05	4.25939	n.s.
ENSG00000046651	1.23104e-08	0.110495	0.259	0.206	0.000249114	OFD1	0.199995	-1.28781	n.s.
ENSG00000162290	1.24954e-08	0.0954934	0.106	0.071	0.000252857	DCP1A	3.64e-24	12.5551	yes
ENSG00000163320	1.31407e-08	0.0945796	0.114	0.078	0.000265915	CGGBP1	0.465688	0.731633	n.s.
ENSG00000105701	1.3286e-08	0.115984	0.383	0.327	0.000268856	FKBP8	0.578671	-0.556646	n.s.
ENSG00000157303	1.35986e-08	0.098051	0.107	0.072	0.000275182	SUSD3	0.00462948	2.88044	n.s.
ENSG00000076554	1.36228e-08	0.096769	0.1	0.065	0.000275671	TPD52	0.0236768	2.28863	n.s.
ENSG00000109787	1.37284e-08	-0.0682318	0.017	0.037	0.000277807	KLF3	3.87e-35	-16.8208	yes
ENSG00000069974	1.38817e-08	0.0604719	0.118	0.087	0.00028091	RAB27A	1.72e-06	4.99883	n.s.
ENSG00000205531	1.38947e-08	0.0967535	0.274	0.22	0.000281172	NAP1L4	0.00641215	2.76874	n.s.
ENSG00000176087	1.39328e-08	0.0791504	0.073	0.044	0.000281944	SLC35A4	3.63e-12	7.71451	yes
ENSG00000151689	1.42157e-08	0.0403108	0.017	0.005	0.000287668	INPP1	1.42e-19	10.8942	yes
ENSG00000090621	1.43914e-08	-0.0759684	0.03	0.052	0.000291224	PABPC4	1.19e-27	-13.7655	yes
ENSG00000125971	1.44983e-08	0.116219	0.257	0.204	0.000293388	DYNLRB1	4.9e-10	6.7081	yes
ENSG00000162972	1.45069e-08	0.0704183	0.048	0.025	0.000293561	C2orf47	1.24e-15	9.15687	yes
ENSG00000179715	1.46027e-08	0.101352	0.096	0.062	0.000295501	PCED1B	7.06e-23	11.9755	yes
ENSG00000163602	1.50919e-08	0.0711549	0.047	0.024	0.0003054	RYBP	8.79e-24	12.295	yes
ENSG00000068024	1.54132e-08	0.073456	0.06	0.034	0.000311901	HDAC4	2.8e-09	6.36934	yes
ENSG00000168214	1.54366e-08	0.0971442	0.284	0.231	0.000312375	RBPJ	5.35e-14	8.38386	yes
ENSG00000135048	1.56187e-08	0.0699518	0.076	0.048	0.00031606	TMEM2	2.29e-10	-6.85386	no
ENSG00000140374	1.56735e-08	0.0987975	0.108	0.072	0.000317168	ETFA	1.73e-05	4.45873	n.s.
ENSG00000179115	1.58343e-08	0.0360033	0.048	0.031	0.000320422	FARSA	0.000715919	3.46148	n.s.
ENSG00000162843	1.6786e-08	0.023984	0.008	0.001	0.000339681	WDR64	1.57e-18	10.2838	yes
ENSG00000153147	1.70337e-08	0.0639262	0.068	0.042	0.000344694	SMARCA5	0.000103008	4.00108	n.s.
ENSG00000155849	1.70993e-08	0.0992164	0.111	0.075	0.000346021	ELMO1	0.303135	1.03363	n.s.
ENSG00000090263	1.71464e-08	0.0863509	0.231	0.184	0.000346975	MRPS33	7.31e-07	5.19695	yes
ENSG00000115652	1.7382e-08	-0.0977799	0.062	0.089	0.000351742	UXS1	0.0697618	1.82768	n.s.
ENSG00000134575	1.76696e-08	0.0448982	0.024	0.009	0.000357562	ACP2	9.36e-38	18.5522	yes
ENSG00000164346	1.77747e-08	-0.109957	0.44	0.485	0.000359689	NSA2	1.53e-08	-6.03522	yes
ENSG00000151461	1.79291e-08	0.0994364	0.284	0.231	0.000362813	UPF2	0.510914	0.659187	n.s.
ENSG00000047849	1.876e-08	0.0956604	0.113	0.077	0.000379627	MAP4	4.72e-19	10.4135	yes
ENSG00000134716	1.93399e-08	0.0238515	0.007	0	0.000391363	CYP2J2	7.41e-14	8.45588	yes
ENSG00000247095	1.95944e-08	0.0968159	0.102	0.067	0.000396512	MIR210HG	0.000464653	3.59404	n.s.
ENSG00000153898	1.97995e-08	0.0519767	0.022	0.008	0.000400662	MCOLN2	6.36e-28	13.8776	yes
ENSG00000164611	2.03623e-08	0.0656547	0.049	0.026	0.000412052	PTTG1	3.34e-16	9.27451	yes
ENSG00000120686	2.09345e-08	0.104228	0.165	0.122	0.000423631	UFM1	3.61e-06	4.82996	n.s.
ENSG00000244509	2.11982e-08	0.0758978	0.111	0.078	0.000428967	APOBEC3C	1.24e-12	7.84575	yes
ENSG00000143337	2.13042e-08	0.0846575	0.075	0.046	0.000431112	TOR1AIP1	0.185899	1.32964	n.s.
ENSG00000205352	2.16554e-08	0.108354	0.411	0.351	0.000438218	PRR13	0.000396609	3.63906	n.s.
ENSG00000164430	2.2011e-08	0.0472235	0.027	0.011	0.000445415	MB21D1	1.02e-16	9.70629	yes
ENSG00000092203	2.21662e-08	0.113294	0.228	0.179	0.000448555	TOX4	5.31e-23	11.9466	yes
ENSG00000103035	2.26641e-08	0.100187	0.17	0.127	0.000458631	PSMD7	2.44e-26	13.2393	yes
ENSG00000072849	2.28939e-08	0.0819839	0.108	0.074	0.000463281	DERL2	1.28e-12	7.8155	yes
ENSG00000166669	2.30994e-08	-0.0964398	0.06	0.087	0.00046744	ATF7IP2	0.00163006	-3.21496	n.s.
ENSG00000232855	2.36757e-08	0.0388756	0.012	0.002	0.000479101	AF131217.1	1.29e-07	5.57141	yes
ENSG00000159111	2.38644e-08	0.0921826	0.104	0.07	0.00048292	MRPL10	0.567255	0.57349	n.s.
ENSG00000180879	2.55965e-08	0.106913	0.579	0.536	0.000517971	SSR4	0.0136738	2.49828	n.s.
ENSG00000170860	2.74076e-08	0.107067	0.252	0.201	0.00055462	LSM3	0.000201112	3.8219	n.s.
ENSG00000204256	2.84221e-08	0.0894126	0.194	0.15	0.00057515	BRD2	1.27e-07	5.57332	yes
ENSG00000130255	2.89863e-08	0.0472261	0.998	0.997	0.000586567	RPL36	0.0339461	-2.14226	n.s.
ENSG00000155287	2.90582e-08	0.0452338	0.023	0.009	0.000588022	SLC25A28	1.07e-17	9.97969	yes
ENSG00000258315	2.90823e-08	0.0605298	0.072	0.046	0.00058851	C17orf49	0.000184593	3.85049	n.s.
ENSG00000047579	2.91896e-08	0.0982954	0.094	0.062	0.000590681	DTNBP1	1.01e-26	13.3932	yes
ENSG00000108826	2.95552e-08	0.0799165	0.084	0.054	0.000598079	MRPL27	8.72e-08	5.6708	yes
ENSG00000100124	2.99275e-08	-0.0791028	0.032	0.055	0.000605612	ANKRD54	0.207183	-1.26732	n.s.
ENSG00000197457	3.08545e-08	-0.104046	0.074	0.107	0.000624371	STMN3	2.5e-23	-12.0625	yes
ENSG00000090266	3.14875e-08	0.121936	0.365	0.315	0.000637181	NDUFB2	0.264865	1.11981	n.s.
ENSG00000109519	3.28866e-08	0.0894582	0.119	0.083	0.000665493	GRPEL1	1.38e-18	10.2455	yes
ENSG00000166595	3.29023e-08	0.110135	0.272	0.22	0.000665811	FAM96B	3.38e-12	7.63476	yes
ENSG00000046653	3.35747e-08	0.0933761	0.103	0.069	0.000679417	GPM6B	0.0936474	-1.68815	n.s.
ENSG00000087266	3.4574e-08	0.0576194	0.029	0.012	0.00069964	SH3BP2	0.0014391	3.25311	n.s.
ENSG00000168439	3.4586e-08	0.0835361	0.085	0.054	0.000699882	STIP1	6.06e-17	9.66315	yes
ENSG00000187951	3.61624e-08	0.0662679	0.041	0.021	0.000731783	ARHGAP11B	0.326944	0.983923	n.s.
ENSG00000109107	3.61896e-08	0.0923789	0.108	0.073	0.000732333	ALDOC	0.283954	1.076	n.s.
ENSG00000182944	3.6625e-08	0.100988	0.172	0.128	0.000741143	EWSR1	1.44e-13	8.21628	yes
ENSG00000180992	3.73498e-08	0.100063	0.233	0.184	0.000755811	MRPL14	1.61e-14	8.59706	yes
ENSG00000181924	3.79856e-08	0.0477063	0.112	0.084	0.000768676	COA4	0.017925	2.39586	n.s.
ENSG00000101574	3.84529e-08	0.0836869	0.082	0.052	0.000778132	METTL4	0.312984	1.01272	n.s.
ENSG00000101224	3.89195e-08	-0.0783784	0.033	0.055	0.000787575	CDC25B	1.16e-26	-13.3997	yes
ENSG00000145675	3.92795e-08	-0.137886	0.116	0.142	0.000794859	PIK3R1	2.25e-10	-6.85424	yes
ENSG00000135452	3.95775e-08	0.070939	0.066	0.04	0.00080089	TSPAN31	4e-14	8.48445	yes
ENSG00000117410	3.98712e-08	0.0933175	0.161	0.119	0.000806833	ATP6V0B	0.00110132	3.3374	n.s.
ENSG00000197324	4.04837e-08	0.100822	0.169	0.126	0.000819228	LRP10	3.39e-27	13.796	yes
ENSG00000169679	4.07794e-08	0.0242259	0.007	0	0.000825211	BUB1	1.54e-16	9.41649	yes
ENSG00000136003	4.18139e-08	0.100251	0.356	0.299	0.000846146	ISCU	0.0515619	-1.96401	n.s.
ENSG00000111615	4.30661e-08	0.0944264	0.124	0.087	0.000871485	KRR1	0.00233329	3.10185	n.s.
ENSG00000166925	4.34256e-08	0.109529	0.238	0.188	0.000878759	TSC22D4	0.419071	-0.810508	n.s.
ENSG00000099797	4.39261e-08	-0.11202	0.239	0.275	0.000888889	TECR	2.75e-11	-7.24951	yes
ENSG00000090339	4.49924e-08	0.0519595	0.033	0.015	0.000910466	ICAM1	1.79e-43	21.4715	yes
ENSG00000164342	4.5523e-08	0.0299936	0.01	0.001	0.000921204	TLR3	6.29e-14	8.45441	yes
ENSG00000134107	4.56112e-08	0.0692765	0.061	0.035	0.000922988	BHLHE40	1.26e-50	23.8594	yes
ENSG00000130706	4.56841e-08	0.0878727	0.146	0.107	0.000924463	ADRM1	4.71e-19	10.3979	yes
ENSG00000108829	4.76483e-08	0.0608285	0.07	0.045	0.000964211	LRRC59	7.65e-12	7.53911	yes
ENSG00000125676	4.82089e-08	0.0702659	0.193	0.153	0.000975556	THOC2	0.881598	0.149221	n.s.
ENSG00000135074	4.86313e-08	0.0648748	0.036	0.017	0.000984102	ADAM19	2.71e-45	21.5674	yes
ENSG00000089693	4.99027e-08	0.0876373	0.162	0.121	0.00100983	MLF2	0.00329369	2.99108	n.s.
ENSG00000139187	5.09408e-08	-0.106223	0.024	0.046	0.00103084	KLRG1	1.73e-12	-7.77585	yes
ENSG00000114745	5.27067e-08	0.0408023	0.017	0.005	0.00106657	GORASP1	0.724278	-0.353599	n.s.
ENSG00000175606	5.28716e-08	0.0685248	0.085	0.056	0.00106991	TMEM70	6.67e-11	7.12322	yes
ENSG00000134248	5.51505e-08	0.0917404	0.291	0.239	0.00111602	LAMTOR5	4.22e-06	4.80492	n.s.
ENSG00000140332	5.51944e-08	-0.0750331	0.022	0.042	0.00111691	TLE3	6.78e-05	4.11231	n.s.
ENSG00000064763	5.5338e-08	0.0373451	0.015	0.004	0.00111982	FAR2	1.63e-09	6.62267	yes
ENSG00000151470	5.58539e-08	0.0376008	0.018	0.006	0.00113026	C4orf33	0.67036	-0.426642	n.s.
ENSG00000272941	5.7981e-08	0.0371101	0.015	0.004	0.0011733	RP11-134L10.1	NA	NA	NA
ENSG00000273319	5.82902e-08	0.0916109	0.142	0.104	0.00117956	RP11-138A9.2	NA	NA	NA
ENSG00000154640	5.98725e-08	0.0595514	0.03	0.013	0.00121158	BTG3	1.29e-35	17.0638	yes
ENSG00000238045	6.19249e-08	0.0318793	0.014	0.003	0.00125311	AC009133.14	0.854494	0.183758	n.s.
ENSG00000175390	6.19367e-08	-0.0839033	0.372	0.388	0.00125335	EIF3F	7.72e-15	-8.75104	yes
ENSG00000116863	6.19616e-08	0.0469504	0.039	0.022	0.00125386	ADPRHL2	1.21e-09	6.57684	yes
ENSG00000107581	6.44976e-08	-0.118106	0.216	0.256	0.00130517	EIF3A	0.369265	-0.90083	n.s.
ENSG00000110719	7.01812e-08	0.0636098	0.038	0.019	0.00142019	TCIRG1	1.47e-09	6.52439	yes
ENSG00000131100	7.13479e-08	0.0710256	0.13	0.096	0.0014438	ATP6V1E1	1.19e-19	10.6391	yes
ENSG00000133935	7.21813e-08	0.0945151	0.116	0.081	0.00146066	C14orf1	7.42e-06	4.66163	n.s.
ENSG00000100600	7.25939e-08	0.0409202	0.02	0.007	0.00146901	LGMN	0.000418749	3.62131	n.s.
ENSG00000120533	7.44819e-08	0.115234	0.292	0.241	0.00150722	ENY2	0.525094	-0.63723	n.s.
ENSG00000163463	7.55806e-08	0.0974355	0.375	0.318	0.00152945	KRTCAP2	0.0986714	1.66258	n.s.
ENSG00000255221	7.6414e-08	0.0237232	0.007	0.001	0.00154631	CARD17	2.95e-20	10.9815	yes
ENSG00000100650	7.67438e-08	0.0935681	0.824	0.792	0.00155299	SRSF5	0.007376	-2.72	n.s.
ENSG00000143851	7.85193e-08	-0.120117	0.144	0.184	0.00158892	PTPN7	0.000949236	3.37985	n.s.
ENSG00000184922	7.89898e-08	-0.0982104	0.06	0.091	0.00159844	FMNL1	0.0577477	-1.91362	n.s.
ENSG00000076944	7.94588e-08	0.0814421	0.079	0.05	0.00160793	STXBP2	4.64e-07	5.2919	yes
ENSG00000148248	8.31815e-08	0.0848147	0.102	0.07	0.00168326	SURF4	1.78e-17	9.81512	yes
ENSG00000141580	8.34935e-08	0.0796838	0.1	0.069	0.00168957	WDR45B	0.16493	1.39613	n.s.
ENSG00000153283	8.36829e-08	0.10706	0.199	0.153	0.00169341	CD96	0.473735	0.718394	n.s.
ENSG00000125977	8.38132e-08	0.120309	0.416	0.366	0.00169604	EIF2S2	7.62e-07	5.18225	yes
ENSG00000110958	8.50267e-08	0.0963997	0.504	0.445	0.0017206	PTGES3	0.052125	1.96062	n.s.
ENSG00000138964	8.647e-08	0.0802304	0.07	0.043	0.00174981	PARVG	4.67e-30	-14.7413	no
ENSG00000174501	8.79993e-08	-0.107138	0.096	0.127	0.00178075	ANKRD36C	0.00156794	-3.22871	n.s.
ENSG00000186501	8.89001e-08	0.0725091	0.06	0.035	0.00179898	TMEM222	1.14e-06	5.09424	yes
ENSG00000135541	9.07984e-08	-0.0817421	0.03	0.053	0.0018374	AHI1	0.00211651	-3.13274	n.s.
ENSG00000080854	9.12062e-08	-0.0426517	0.005	0.018	0.00184565	IGSF9B	2.74e-08	-5.98	yes
ENSG00000184779	9.60776e-08	-0.09949	0.142	0.173	0.00194423	RPS17	0.837162	-0.205914	n.s.
ENSG00000020577	9.69024e-08	0.0217736	0.007	0.001	0.00196092	SAMD4A	1.78e-14	9.11902	yes
ENSG00000108848	9.75766e-08	-0.107044	0.393	0.429	0.00197456	LUC7L3	2.04e-05	-4.41332	n.s.
ENSG00000115523	9.79679e-08	0.0709802	0.166	0.127	0.00198248	GNLY	1.24e-05	4.53542	n.s.
ENSG00000264443	1.0115e-07	0.0683501	0.059	0.034	0.00204687	RP4-594I10.3	6.08e-05	-4.14683	n.s.
ENSG00000101236	1.01659e-07	0.0729328	0.054	0.03	0.00205718	RNF24	0.000186406	3.85034	n.s.
ENSG00000115306	1.04169e-07	-0.0784972	0.033	0.055	0.00210797	SPTBN1	3.2e-15	-8.88053	yes
ENSG00000198736	1.07744e-07	0.0604203	0.043	0.023	0.00218031	MSRB1	1.62e-08	6.00433	yes
ENSG00000113558	1.09104e-07	0.0864568	0.616	0.559	0.00220782	SKP1	0.0055858	2.81704	n.s.
ENSG00000075945	1.11233e-07	0.04671	0.051	0.031	0.0022509	KIFAP3	1.62e-20	11.0354	yes
ENSG00000257495	1.11469e-07	-0.0416755	0.005	0.016	0.0022557	RP11-641A6.2	5.81e-25	-12.7744	yes
ENSG00000178878	1.13475e-07	-0.0901138	0.095	0.132	0.00229628	APOLD1	1.41e-08	-6.03729	yes
ENSG00000255198	1.19038e-07	-0.107467	0.114	0.146	0.00240885	SNHG9	1.16e-12	-7.83957	yes
ENSG00000145833	1.35098e-07	-0.113068	0.259	0.305	0.00273383	DDX46	5e-08	-5.77476	yes
ENSG00000100325	1.35279e-07	0.0821869	0.104	0.072	0.0027375	ASCC2	0.0998404	1.65678	n.s.
ENSG00000005955	1.36039e-07	0.0321742	0.213	0.18	0.00275288	GGNBP2	0.928621	-0.0897445	n.s.
ENSG00000136153	1.46435e-07	0.077421	0.054	0.031	0.00296326	LMO7	0.0972018	1.66993	n.s.
ENSG00000100354	1.46712e-07	0.105041	0.45	0.394	0.00296887	TNRC6B	0.933625	0.0834389	n.s.
ENSG00000204713	1.46725e-07	0.0556075	0.054	0.032	0.00296914	TRIM27	0.0253286	2.26112	n.s.
ENSG00000168175	1.47305e-07	0.0670243	0.163	0.127	0.00298087	MAPK1IP1L	1.28e-25	13.3668	yes
ENSG00000163875	1.48416e-07	-0.0991547	0.226	0.256	0.00300335	MEAF6	1.02e-12	-7.85661	yes
ENSG00000167460	1.53275e-07	0.0647859	0.071	0.046	0.00310166	TPM4	1.57e-23	12.2368	yes
ENSG00000162702	1.54346e-07	0.0968364	0.12	0.085	0.00312335	ZNF281	9.15e-08	5.68305	yes
ENSG00000164032	1.56345e-07	0.117108	0.535	0.487	0.00316379	H2AFZ	8.77e-06	-4.63991	n.s.
ENSG00000106100	1.57736e-07	0.0419932	0.019	0.006	0.00319195	NOD1	2.06e-20	11.0353	yes
ENSG00000134900	1.57825e-07	-0.089535	0.047	0.071	0.00319375	TPP2	1.53e-13	-8.19538	yes
ENSG00000244752	1.5899e-07	0.0207002	0.007	0.001	0.00321732	CRYBB2	0.601531	0.523411	n.s.
ENSG00000131759	1.59866e-07	0.0570529	0.039	0.02	0.00323505	RARA	0.00294808	3.03892	n.s.
ENSG00000100568	1.60068e-07	0.0384007	0.123	0.098	0.00323913	VTI1B	0.424749	-0.800583	n.s.
ENSG00000139192	1.65346e-07	0.0653718	0.058	0.034	0.00334595	TAPBPL	8.57e-11	7.05797	yes
ENSG00000092020	1.65729e-07	0.074836	0.109	0.077	0.00335368	PPP2R3C	0.0022232	3.11761	n.s.
ENSG00000147684	1.69581e-07	-0.109007	0.311	0.35	0.00343165	NDUFB9	0.252327	1.14986	n.s.
ENSG00000052802	1.70978e-07	0.0738817	0.063	0.038	0.00345991	MSMO1	2.59e-11	7.25931	yes
ENSG00000081870	1.73895e-07	0.077821	0.143	0.107	0.00351893	HSPB11	0.000205937	3.81742	n.s.
ENSG00000173960	1.73952e-07	0.0893151	0.094	0.063	0.00352009	UBXN2A	0.000551664	3.53722	n.s.
ENSG00000111276	1.90054e-07	-0.104778	0.131	0.17	0.00384593	CDKN1B	7.21e-10	-6.63742	yes
ENSG00000004455	1.9515e-07	0.0796266	0.095	0.064	0.00394906	AK2	1.43e-12	7.89456	yes
ENSG00000128708	1.98745e-07	0.0878354	0.113	0.079	0.00402181	HAT1	0.00539159	2.82813	n.s.
ENSG00000263417	2.00523e-07	-0.0451364	0.005	0.017	0.00405779	GTSCR1	1.03e-18	-10.2909	yes
ENSG00000110172	2.00688e-07	0.0568913	0.088	0.062	0.00406112	CHORDC1	2.24e-10	6.85013	yes
ENSG00000086589	2.05544e-07	0.0872675	0.111	0.077	0.00415938	RBM22	0.00117282	3.31552	n.s.
ENSG00000135778	2.14373e-07	0.0601252	0.054	0.031	0.00433804	NTPCR	0.00826496	2.68054	n.s.
ENSG00000150867	2.23487e-07	0.0945337	0.136	0.099	0.00452247	PIP4K2A	5.25e-14	-8.44491	no
ENSG00000164164	2.29045e-07	0.0525663	0.045	0.026	0.00463495	OTUD4	1.15e-14	8.66185	yes
ENSG00000136280	2.33524e-07	-0.0892911	0.052	0.078	0.00472559	CCM2	4.45e-18	-10.0266	yes
ENSG00000140471	2.36334e-07	0.100423	0.169	0.129	0.00478246	LINS	6.16e-28	13.8707	yes
ENSG00000168003	2.39093e-07	0.0964941	0.147	0.109	0.00483829	SLC3A2	3.38e-30	14.7813	yes
ENSG00000173597	2.39389e-07	-0.0335476	0.003	0.013	0.00484427	SULT1B1	2.81e-11	-7.27207	yes
ENSG00000115234	2.42411e-07	0.0948474	0.149	0.11	0.00490544	SNX17	0.113045	1.59482	n.s.
ENSG00000172197	2.44465e-07	0.0414017	0.022	0.009	0.00494698	MBOAT1	0.000795508	-3.4306	n.s.
ENSG00000163001	2.50966e-07	-0.111775	0.172	0.209	0.00507855	CCDC104	1.25e-08	-6.08825	yes
ENSG00000002822	2.51539e-07	-0.10243	0.098	0.135	0.00509015	MAD1L1	1.26e-12	-7.83524	yes
ENSG00000038210	2.52445e-07	0.0494999	0.034	0.017	0.00510847	PI4K2B	7.21e-14	8.48942	yes
ENSG00000114796	2.6501e-07	-0.0940122	0.07	0.101	0.00536274	KLHL24	8.72e-05	-4.04404	n.s.
ENSG00000123737	2.69794e-07	0.0832304	0.072	0.046	0.00545954	EXOSC9	0.26688	-1.11499	n.s.
ENSG00000163220	2.71354e-07	-0.0617535	0.016	0.033	0.00549111	S100A9	0.000133477	3.93226	n.s.
ENSG00000104763	2.72028e-07	-0.0743351	0.041	0.06	0.00550475	ASAH1	0.00627898	2.7843	n.s.
ENSG00000086598	2.75166e-07	0.107331	0.303	0.253	0.00556825	TMED2	1.58e-05	4.47519	n.s.
ENSG00000224614	2.76686e-07	0.020066	0.007	0.001	0.00559901	TNK2-AS1	6.74e-16	9.51212	yes
ENSG00000254531	2.77234e-07	-0.0452867	0.008	0.022	0.0056101	AP001816.1	2.47e-08	-5.93028	yes
ENSG00000142961	2.78886e-07	0.0421201	0.021	0.008	0.00564353	MOB3C	3.89e-23	12.3183	yes
ENSG00000147065	2.80759e-07	0.0907278	0.239	0.193	0.00568144	MSN	0.0985259	1.6633	n.s.
ENSG00000166971	2.82143e-07	-0.0778814	0.035	0.058	0.00570945	AKTIP	2.96e-06	-4.90577	n.s.
ENSG00000197142	2.87145e-07	0.0628763	0.039	0.02	0.00581068	ACSL5	9.38e-47	22.2976	yes
ENSG00000184371	2.91351e-07	0.0362716	0.014	0.004	0.00589577	CSF1	7.18e-30	14.6437	yes
ENSG00000211460	2.93198e-07	0.00657914	0.128	0.112	0.00593316	TSN	0.00656389	-2.7601	n.s.
ENSG00000183473	3.01981e-07	0.02729	0.011	0.002	0.0061109	SSTR3	5.87e-23	12.0527	yes
ENSG00000157538	3.06618e-07	0.0569402	0.083	0.058	0.00620473	DSCR3	2.27e-28	14.369	yes
ENSG00000213402	3.11935e-07	0.0575965	0.4	0.35	0.00631233	PTPRCAP	0.0043222	2.90165	n.s.
ENSG00000170542	3.15552e-07	0.0680898	0.068	0.043	0.00638551	SERPINB9	7.62e-41	19.2322	yes
ENSG00000271109	3.19223e-07	-0.0705864	0.025	0.044	0.00645979	CTC-523E23.11	NA	NA	NA
ENSG00000225938	3.19786e-07	-0.0707714	0.029	0.049	0.00647119	RP4-575N6.4	0.000937272	-3.38177	n.s.
ENSG00000102572	3.20234e-07	0.0750079	0.069	0.043	0.00648025	STK24	0.103458	1.63997	n.s.
ENSG00000139190	3.25129e-07	-0.0685099	0.024	0.044	0.00657932	VAMP1	2.05e-11	-7.35911	yes
ENSG00000164211	3.28656e-07	0.0351343	0.017	0.006	0.00665069	STARD4	6.64e-06	4.68648	n.s.
ENSG00000091592	3.49519e-07	-0.0913855	0.059	0.087	0.00707287	NLRP1	9.76e-19	-10.2939	yes
ENSG00000151715	3.49806e-07	-0.0457769	0.008	0.022	0.00707868	TMEM45B	1.72e-17	-9.83076	yes
ENSG00000165156	3.50517e-07	0.0604118	0.048	0.027	0.00709305	ZHX1	0.270483	1.1064	n.s.
ENSG00000124942	3.59857e-07	-0.102728	0.08	0.113	0.00728207	AHNAK	2.67e-26	-13.2247	yes
ENSG00000171865	3.6483e-07	0.0834328	0.102	0.07	0.00738271	RNASEH1	0.00112439	3.33597	n.s.
ENSG00000100949	3.7223e-07	0.0624746	0.039	0.02	0.00753244	RABGGTA	1.82e-08	6.00132	yes
ENSG00000171130	3.77704e-07	-0.0959766	0.077	0.105	0.00764321	ATP6V0E2	3.71e-11	-7.19341	yes
ENSG00000228701	3.79086e-07	0.0219863	0.007	0.001	0.00767119	TNKS2-AS1	5.73e-13	7.95778	yes
ENSG00000100220	3.89841e-07	0.0872458	0.096	0.065	0.00788882	RTCB	3.73e-05	4.31785	n.s.
ENSG00000000971	3.91843e-07	0.036887	0.013	0.003	0.00792933	CFH	0.000734846	3.45464	n.s.
ENSG00000123411	3.928e-07	0.0493884	0.025	0.011	0.00794869	IKZF4	7.16e-37	17.5371	yes
ENSG00000156219	3.93495e-07	0.0184462	0.006	0	0.00796276	ART3	1.42e-27	15.1423	yes
ENSG00000135900	4.12644e-07	0.0755566	0.09	0.061	0.00835026	MRPL44	3.06e-19	10.47	yes
ENSG00000251131	4.1316e-07	0.0883314	0.08	0.053	0.00836072	CTD-2035E11.3	1.29e-09	6.51279	yes
ENSG00000213658	4.1401e-07	-0.101053	0.294	0.343	0.00837791	LAT	0.414887	-0.817847	n.s.
ENSG00000125870	4.14311e-07	0.104431	0.308	0.258	0.00838401	SNRPB2	7.85e-10	6.65533	yes
ENSG00000069667	4.21263e-07	-0.113215	0.352	0.383	0.00852468	RORA	0.650962	-0.453424	n.s.
ENSG00000184752	4.2748e-07	-0.0966235	0.224	0.25	0.00865048	NDUFA12	0.00405031	-2.92689	n.s.
ENSG00000122783	4.32819e-07	-0.0501688	0.014	0.03	0.00875853	C7orf49	2.89e-23	12.0705	no
ENSG00000099203	4.34306e-07	0.0375325	0.037	0.021	0.00878862	TMED1	4.43e-11	7.16219	yes
ENSG00000080345	4.41074e-07	0.0881058	0.14	0.103	0.00892557	RIF1	0.000148331	3.90247	n.s.
ENSG00000129277	4.48071e-07	-0.0814924	0.164	0.128	0.00906716	CCL4	6.7e-43	21.1488	no
ENSG00000152242	4.55121e-07	0.0579605	0.045	0.025	0.00920984	C18orf25	5.48e-23	12.1232	yes
ENSG00000109606	4.67144e-07	0.0443611	0.063	0.042	0.00945313	DHX15	3.12e-07	5.38673	yes
ENSG00000114850	4.70772e-07	0.0963917	0.205	0.161	0.00952654	SSR3	0.246787	-1.16316	n.s.
ENSG00000106028	4.76412e-07	0.0589354	0.36	0.314	0.00964068	SSBP1	0.000132038	3.93475	n.s.
ENSG00000183617	4.78154e-07	0.0739896	0.203	0.164	0.00967592	MRPL54	0.563884	0.578484	n.s.
ENSG00000240857	4.83963e-07	0.0424985	0.022	0.009	0.00979348	RDH14	6.78e-16	9.22215	yes
ENSG00000142864	4.87386e-07	0.104275	0.492	0.442	0.00986275	SERBP1	1.02e-11	7.43156	yes
ENSG00000189306	4.88308e-07	0.0542471	0.131	0.103	0.0098814	RRP7A	5.13e-06	4.74582	n.s.
ENSG00000197043	4.88437e-07	0.0596831	0.086	0.061	0.00988401	ANXA6	0.359347	0.919728	n.s.
ENSG00000125731	4.88637e-07	-0.0717523	0.029	0.047	0.00988805	SH2D3A	0.287034	1.06879	n.s.
ENSG00000251562	5.04239e-07	-0.0339355	1	1	0.0102038	MALAT1	0.179355	1.34962	n.s.
ENSG00000186197	5.04575e-07	0.0463154	0.02	0.007	0.0102106	EDARADD	0.00022866	3.78484	n.s.
ENSG00000167106	5.10771e-07	-0.094555	0.082	0.114	0.010336	FAM102A	0.423258	0.803223	n.s.
ENSG00000126460	5.11341e-07	-0.0245419	0.002	0.01	0.0103475	PRRG2	0.250912	1.15307	n.s.
ENSG00000182220	5.16129e-07	0.0915163	0.122	0.088	0.0104444	ATP6AP2	1.03e-19	-10.6684	no
ENSG00000101888	5.19046e-07	0.046328	0.031	0.015	0.0105034	NXT2	7.93e-09	6.16159	yes
ENSG00000068305	5.2765e-07	0.0524158	0.034	0.017	0.0106775	MEF2A	0.815967	0.233257	n.s.
ENSG00000155090	5.39746e-07	0.0579816	0.044	0.024	0.0109223	KLF10	1.6e-36	18.1454	yes
ENSG00000144746	5.41993e-07	0.0801798	0.349	0.299	0.0109678	ARL6IP5	0.594645	0.533372	n.s.
ENSG00000173083	5.42826e-07	0.0385986	0.016	0.005	0.0109846	HPSE	0.000526305	3.57536	n.s.
ENSG00000163634	5.45707e-07	0.108695	0.223	0.18	0.0110429	THOC7	0.131757	1.51648	n.s.
ENSG00000131669	5.47287e-07	0.0968193	0.101	0.071	0.0110749	NINJ1	1.45e-37	18.0638	yes
ENSG00000116584	5.47982e-07	-0.0757021	0.039	0.058	0.011089	ARHGEF2	3.7e-07	5.34832	no
ENSG00000105643	5.58623e-07	-0.0555035	0.014	0.027	0.0113043	ARRDC2	4.22e-19	-10.4497	yes
ENSG00000154582	5.68594e-07	0.0908514	0.231	0.186	0.0115061	TCEB1	8.03e-19	10.3279	yes
ENSG00000067992	5.68978e-07	0.0318257	0.014	0.004	0.0115138	PDK3	1.47e-14	8.61367	yes
ENSG00000267654	5.7193e-07	0.0307502	0.013	0.003	0.0115736	RP11-973H7.4	1.57e-07	5.55472	yes
ENSG00000132507	5.82014e-07	0.0553981	0.214	0.176	0.0117776	EIF5A	6.08e-21	11.1408	yes
ENSG00000189403	5.83235e-07	-0.0860139	0.678	0.721	0.0118024	HMGB1	7.95e-07	-5.17395	yes
ENSG00000069345	5.84567e-07	0.0842178	0.146	0.11	0.0118293	DNAJA2	1.12e-07	5.60011	yes
ENSG00000175463	5.87836e-07	-0.0896834	0.058	0.086	0.0118955	TBC1D10C	1.79e-18	-10.1727	yes
ENSG00000166562	6.0004e-07	0.0899216	0.163	0.124	0.0121424	SEC11C	6.12e-12	7.52636	yes
ENSG00000047315	6.29353e-07	0.0581632	0.167	0.133	0.0127356	POLR2B	0.943874	-0.0705346	n.s.
ENSG00000034693	6.3825e-07	0.0532889	0.031	0.015	0.0129156	PEX3	0.00671834	2.75367	n.s.
ENSG00000125534	6.51935e-07	0.0965365	0.691	0.649	0.0131926	PPDPF	9.76e-07	5.12829	yes
ENSG00000166226	6.67652e-07	-0.0762553	0.123	0.139	0.0135106	CCT2	3.02e-10	6.79395	no
ENSG00000170633	6.73642e-07	0.07396	0.088	0.06	0.0136318	RNF34	1.31e-23	12.1789	yes
ENSG00000166794	6.80876e-07	0.10613	0.371	0.324	0.0137782	PPIB	6.33e-08	5.72839	yes
ENSG00000134186	6.90387e-07	-0.0933751	0.318	0.341	0.0139707	PRPF38B	1.1e-07	-5.60443	yes
ENSG00000122786	7.01464e-07	0.0434265	0.016	0.005	0.0141948	CALD1	2.36e-15	8.93194	yes
ENSG00000230989	7.19786e-07	0.0416032	0.116	0.091	0.0145656	HSBP1	0.0532438	1.94994	n.s.
ENSG00000163468	7.23085e-07	-0.0992724	0.192	0.225	0.0146324	CCT3	4.33e-14	8.49063	no
ENSG00000162772	7.27191e-07	0.0303351	0.011	0.003	0.0147154	ATF3	9.68e-22	12.2706	yes
ENSG00000136897	7.31376e-07	0.0571486	0.118	0.09	0.0148001	MRPL50	0.941061	0.0740721	n.s.
ENSG00000129128	7.42727e-07	0.0615279	0.13	0.1	0.0150298	SPCS3	0.798207	0.256192	n.s.
ENSG00000026751	7.50617e-07	0.0637638	0.033	0.016	0.0151895	SLAMF7	4.76e-38	19.0296	yes
ENSG00000169905	7.64186e-07	0.0179618	0.069	0.054	0.0154641	TOR1AIP2	0.214226	1.24791	n.s.
ENSG00000129667	7.65498e-07	0.06476	0.051	0.03	0.0154906	RHBDF2	1.83e-23	12.2806	yes
ENSG00000133328	7.79536e-07	0.0219272	0.007	0.001	0.0157747	HRASLS2	0.193456	1.3068	n.s.
ENSG00000172172	7.82516e-07	0.0729232	0.078	0.051	0.015835	MRPL13	6e-05	4.14797	n.s.
ENSG00000163346	7.92398e-07	-0.106832	0.181	0.218	0.016035	PBXIP1	8.26e-20	-10.7323	yes
ENSG00000214338	7.98978e-07	0.0135234	0.004	0	0.0161681	SOGA3	0.462996	-0.735988	n.s.
ENSG00000240350	8.04512e-07	0.0840881	0.048	0.027	0.0162801	AC017002.1	1.26e-23	12.1992	yes
ENSG00000116983	8.05153e-07	-0.0483116	0.01	0.022	0.0162931	HPCAL4	2.87e-18	-10.089	yes
ENSG00000266402	8.08787e-07	-0.10189	0.156	0.193	0.0163666	SNORA76	0.711121	0.371135	n.s.
ENSG00000246526	8.1392e-07	-0.0349734	0.005	0.016	0.0164705	RP11-539L10.2	5.72e-22	-11.5723	yes
ENSG00000135968	8.27176e-07	-0.105499	0.417	0.468	0.0167387	GCC2	0.401434	-0.841666	n.s.
ENSG00000204899	8.30656e-07	0.0798582	0.114	0.082	0.0168092	MZT1	9.75e-09	6.10651	yes
ENSG00000139597	8.3653e-07	0.0959428	0.165	0.126	0.016928	N4BP2L1	1.11e-10	7.00744	yes
ENSG00000110944	8.41115e-07	-0.0696958	0.038	0.06	0.0170208	IL23A	4.45e-10	-6.72957	yes
ENSG00000171115	8.43497e-07	0.06191	0.049	0.028	0.017069	GIMAP8	1.47e-09	6.58452	yes
ENSG00000164466	8.45323e-07	-0.108987	0.205	0.244	0.017106	SFXN1	0.516974	0.649726	n.s.
ENSG00000130312	8.4949e-07	-0.103579	0.165	0.206	0.0171903	MRPL34	8.92e-05	-4.03843	n.s.
ENSG00000122188	8.54216e-07	0.0726885	0.085	0.058	0.0172859	LAX1	0.233798	-1.19587	n.s.
ENSG00000136908	8.64867e-07	0.0652269	0.079	0.053	0.0175015	DPM2	8.97e-05	4.03841	n.s.
ENSG00000182004	9.0216e-07	-0.0786329	0.316	0.33	0.0182561	SNRPE	0.805603	-0.246608	n.s.
ENSG00000075415	9.37726e-07	-0.0956201	0.324	0.361	0.0189758	SLC25A3	0.0639599	-1.86746	n.s.
ENSG00000172466	9.41513e-07	0.0784134	0.178	0.14	0.0190525	ZNF24	9.27e-06	4.61147	n.s.
ENSG00000118246	9.73368e-07	0.0652045	0.053	0.031	0.0196971	FASTKD2	0.181138	1.34427	n.s.
ENSG00000108021	1.03083e-06	0.0675547	0.055	0.033	0.0208599	FAM208B	0.000485435	3.57383	n.s.
ENSG00000173846	1.03623e-06	-0.056996	0.015	0.03	0.0209692	PLK3	1.01e-25	13.0309	no
ENSG00000081019	1.03719e-06	0.0888605	0.116	0.084	0.0209886	RSBN1	0.198452	-1.29227	n.s.
ENSG00000178307	1.07465e-06	0.0541282	0.073	0.051	0.0217467	TMEM11	0.0786341	1.77192	n.s.
ENSG00000131203	1.07715e-06	0.0540478	0.033	0.016	0.0217972	IDO1	4.53e-55	26.5146	yes
ENSG00000156853	1.10175e-06	0.056752	0.042	0.023	0.022295	ZNF689	3.6e-05	-4.27129	n.s.
ENSG00000128394	1.11731e-06	0.0248707	0.014	0.005	0.0226099	APOBEC3F	1.38e-24	13.0804	yes
ENSG00000197857	1.12817e-06	-0.0764348	0.05	0.071	0.0228296	ZNF44	6.5e-05	-4.12228	n.s.
ENSG00000221947	1.12948e-06	0.0258275	0.008	0.001	0.0228562	XKR9	3.92e-06	4.82213	n.s.
ENSG00000168785	1.14414e-06	0.0356493	0.014	0.004	0.0231527	TSPAN5	0.00109175	3.3367	n.s.
ENSG00000257621	1.14683e-06	-0.079339	0.182	0.199	0.0232073	RP11-349A22.5	1.13e-05	-4.55851	n.s.
ENSG00000143420	1.17806e-06	0.0820108	0.297	0.25	0.0238391	ENSA	4.76e-10	6.72304	yes
ENSG00000103978	1.18436e-06	0.0785809	0.116	0.084	0.0239668	TMEM87A	1.36e-06	5.05464	n.s.
ENSG00000107679	1.19516e-06	-0.0638966	0.034	0.049	0.0241852	PLEKHA1	3.7e-21	-11.223	yes
ENSG00000127922	1.2085e-06	0.0960499	0.291	0.243	0.0244553	SHFM1	1.79e-09	6.49658	yes
ENSG00000172534	1.21833e-06	0.0392028	0.054	0.036	0.0246541	HCFC1	2.15e-06	4.94857	n.s.
ENSG00000101265	1.22059e-06	-0.0433115	0.009	0.02	0.0246999	RASSF2	8.8e-30	-14.6072	yes
ENSG00000241553	1.23022e-06	0.0487671	0.182	0.149	0.0248948	ARPC4	0.304078	1.0317	n.s.
ENSG00000004059	1.24492e-06	0.0551422	0.063	0.041	0.0251923	ARF5	0.00703772	-2.73606	n.s.
ENSG00000143799	1.25707e-06	0.0775149	0.157	0.121	0.025438	PARP1	0.795225	0.26007	n.s.
ENSG00000204520	1.30273e-06	0.0575269	0.042	0.023	0.026362	MICA	4.12e-13	8.03519	yes
ENSG00000169895	1.33904e-06	-0.0964234	0.076	0.105	0.0270969	SYAP1	0.0134253	-2.50524	n.s.
ENSG00000261005	1.34043e-06	0.051151	0.03	0.014	0.027125	CTB-58E17.1	7.53e-06	4.68936	n.s.
ENSG00000161570	1.37248e-06	-0.146979	0.179	0.154	0.0277736	CCL5	0.0814423	1.75521	n.s.
ENSG00000112335	1.37823e-06	0.065902	0.094	0.066	0.0278898	SNX3	0.240581	1.17869	n.s.
ENSG00000140319	1.41616e-06	0.0787616	0.755	0.725	0.0286574	SRP14	0.0167657	2.42408	n.s.
ENSG00000143167	1.41911e-06	-0.0352188	0.004	0.015	0.0287171	GPA33	8.55e-14	-8.29952	yes
ENSG00000140830	1.4194e-06	0.0535967	0.043	0.024	0.028723	TXNL4B	9.46e-27	13.4024	yes
ENSG00000151332	1.47488e-06	0.0586172	0.061	0.038	0.0298457	MBIP	0.41591	-0.81605	n.s.
ENSG00000243678	1.48369e-06	0.0437178	0.053	0.034	0.030024	NME1-NME2	0.0016071	3.21836	n.s.
ENSG00000169180	1.48884e-06	0.0668315	0.057	0.035	0.0301282	XPO6	2.13e-08	5.9844	yes
ENSG00000147548	1.49026e-06	0.0998683	0.131	0.098	0.0301569	WHSC1L1	0.215159	1.24536	n.s.
ENSG00000168066	1.52252e-06	-0.0841482	0.358	0.381	0.0308097	SF1	0.878942	-0.152594	n.s.
ENSG00000077238	1.53152e-06	-0.0955718	0.102	0.137	0.0309919	IL4R	8.68e-05	4.04721	n.s.
ENSG00000136167	1.5702e-06	0.0865164	0.233	0.19	0.0317745	LCP1	1.62e-10	6.92199	yes
ENSG00000100083	1.59414e-06	-0.0997527	0.102	0.135	0.0322589	GGA1	0.0667511	-1.84838	n.s.
ENSG00000159496	1.62077e-06	-0.063091	0.028	0.045	0.0327979	RGL4	2.84e-08	-5.88764	yes
ENSG00000100442	1.6682e-06	0.0788745	0.118	0.087	0.0337577	FKBP3	0.762746	0.302475	n.s.
ENSG00000157017	1.6806e-06	-0.0619677	0.026	0.046	0.0340087	GHRL	0.429712	-0.79209	n.s.
ENSG00000112297	1.6906e-06	0.0628018	0.051	0.03	0.0342109	AIM1	3.6e-05	4.27626	n.s.
ENSG00000173915	1.69101e-06	0.0964201	0.51	0.461	0.0342193	USMG5	5.43e-09	6.2315	yes
ENSG00000132780	1.7184e-06	0.080214	0.142	0.108	0.0347735	NASP	2.7e-08	5.8983	yes
ENSG00000175898	1.72914e-06	0.0481503	0.024	0.01	0.0349909	CTD-2369P2.2	5.96e-06	4.79408	n.s.
ENSG00000233070	1.73343e-06	0.0117786	0.004	0	0.0350777	ZFY-AS1	0.0821685	1.75162	n.s.
ENSG00000068366	1.76624e-06	0.0297495	0.023	0.011	0.0357416	ACSL4	9.69e-12	7.44472	yes
ENSG00000167996	1.77681e-06	-0.105541	0.489	0.498	0.0359555	FTH1	1.22e-12	7.85553	no
ENSG00000164031	1.78219e-06	0.074964	0.144	0.111	0.0360644	DNAJB14	0.184954	1.33231	n.s.
ENSG00000272666	1.79258e-06	0.021863	0.009	0.002	0.0362747	CTA-384D8.35	NA	NA	NA
ENSG00000198855	1.79275e-06	0.0543923	0.032	0.016	0.0362782	FICD	8.02e-39	18.403	yes
ENSG00000152133	1.80219e-06	-0.0651437	0.022	0.038	0.036469	GPATCH11	1.9e-15	-9.14091	yes
ENSG00000203668	1.80769e-06	0.0296168	0.019	0.008	0.0365805	CHML	0.979032	0.02633	n.s.
ENSG00000131116	1.82727e-06	0.0554369	0.061	0.04	0.0369766	ZNF428	0.0397335	-2.07621	n.s.
ENSG00000102575	1.84526e-06	0.0658185	0.045	0.025	0.0373406	ACP5	0.533445	-0.624327	n.s.
ENSG00000147408	1.88481e-06	-0.0833427	0.052	0.078	0.0381411	CSGALNACT1	7.03e-05	-4.09992	n.s.
ENSG00000228532	1.89162e-06	0.0853392	0.152	0.116	0.0382787	RP1-241P17.4	0.668489	0.429147	n.s.
ENSG00000175662	1.89333e-06	-0.0648854	0.029	0.045	0.0383134	TOM1L2	4.43e-16	-9.28095	yes
ENSG00000184014	1.96003e-06	0.0534612	0.038	0.02	0.0396631	DENND5A	4.72e-32	15.559	yes
ENSG00000132879	1.97368e-06	0.0691387	0.073	0.048	0.0399394	FBXO44	0.00102114	3.35683	n.s.
ENSG00000123810	1.98366e-06	0.0506415	0.033	0.017	0.0401413	B9D2	0.186945	1.32631	n.s.
ENSG00000035720	1.99634e-06	0.0282897	0.014	0.005	0.0403979	STAP1	1.41e-05	4.52348	n.s.
ENSG00000082458	2.01585e-06	0.029533	0.011	0.003	0.0407927	DLG3	1.77e-12	7.75375	yes
ENSG00000126653	2.04167e-06	0.0890758	0.19	0.151	0.0413153	NSRP1	0.0351287	2.1287	n.s.
ENSG00000205356	2.0606e-06	-0.0610679	0.026	0.043	0.0416984	TECPR1	4.26e-09	-6.28962	yes
ENSG00000107796	2.07443e-06	0.0411292	0.018	0.007	0.0419782	ACTA2	3.87e-14	8.52929	yes
ENSG00000196712	2.10715e-06	0.0501993	0.046	0.027	0.0426403	NF1	0.000224149	3.79305	n.s.
ENSG00000123130	2.1357e-06	0.0514601	0.033	0.017	0.0432181	ACOT9	1.37e-20	11.1415	yes
ENSG00000159131	2.14139e-06	0.0244192	0.046	0.032	0.0433332	GART	6.5e-26	13.0726	yes
ENSG00000140280	2.14892e-06	0.0472464	0.025	0.011	0.0434855	LYSMD2	7.76e-09	6.32834	yes
ENSG00000100100	2.15772e-06	-0.102215	0.409	0.458	0.0436635	PIK3IP1	0.11538	1.58445	n.s.
ENSG00000114956	2.16177e-06	0.0814431	0.291	0.245	0.0437456	DGUOK	0.226672	1.21452	n.s.
ENSG00000198589	2.16401e-06	0.0710446	0.1	0.072	0.0437908	LRBA	9.43e-06	4.60197	n.s.
ENSG00000118217	2.17084e-06	0.0633674	0.092	0.065	0.0439291	ATF6	3.62e-13	8.04537	yes
ENSG00000163882	2.17897e-06	0.0631025	0.092	0.065	0.0440935	POLR2H	0.0689618	1.83308	n.s.
ENSG00000227051	2.25186e-06	-0.0275523	0.003	0.011	0.0455687	C14orf132	4.63e-27	-13.5615	yes
ENSG00000137312	2.34313e-06	0.0860076	0.103	0.073	0.0474157	FLOT1	1.64e-34	16.7979	yes
ENSG00000122085	2.35239e-06	-0.0991422	0.231	0.265	0.0476029	MTERFD2	1.94e-06	-4.98413	n.s.
ENSG00000175348	2.46309e-06	0.0547096	0.153	0.123	0.049843	TMEM9B	0.715431	-0.365326	n.s.

## Sheet: CD8+ T
Ensembl_ID	p_val	avg_logFC	fraction.stim.exp	fraction.unstim.exp	p_val_adj	hgnc.names	bulk.p.val	bulk.t.stat	concordant
ENSG00000185885	0	1.70905	0.948	0.406	0	IFITM1	2.66e-25	14.648	yes
ENSG00000187608	4.1869e-276	2.1734	0.854	0.274	8.47261e-272	ISG15	5.02e-18	11.0212	yes
ENSG00000119917	3.32253e-266	2.26925	0.723	0.08	6.72347e-262	IFIT3	1.76e-20	12.3405	yes
ENSG00000126709	3.91945e-250	2.02824	0.726	0.096	7.9314e-246	IFI6	3.54e-19	11.6615	yes
ENSG00000137959	1.089e-237	1.90355	0.697	0.085	2.2037e-233	IFI44L	6.41e-22	12.9863	yes
ENSG00000172183	1.12443e-218	1.60944	0.877	0.395	2.2754e-214	ISG20	3.9e-25	13.8515	yes
ENSG00000160932	9.76305e-215	1.4135	0.868	0.348	1.97565e-210	LY6E	6.01e-18	10.8944	yes
ENSG00000157601	3.11099e-200	1.694	0.638	0.09	6.2954e-196	MX1	2.55e-18	11.0613	yes
ENSG00000125148	2.31631e-161	1.53638	0.83	0.461	4.68728e-157	MT2A	1.26e-31	17.3425	yes
ENSG00000115415	8.26121e-158	1.27012	0.683	0.184	1.67174e-153	STAT1	9.35e-21	12.7495	yes
ENSG00000185745	1.00883e-155	1.48229	0.447	0.021	2.04146e-151	IFIT1	2.29e-14	9.13796	yes
ENSG00000132530	1.21479e-145	1.21936	0.591	0.111	2.45825e-141	XAF1	2.31e-20	11.6276	yes
ENSG00000119922	1.12389e-141	1.55377	0.456	0.038	2.2743e-137	IFIT2	3.7e-13	8.46533	yes
ENSG00000177409	3.88597e-141	1.35721	0.602	0.138	7.86365e-137	SAMD9L	7.71e-21	11.7583	yes
ENSG00000134321	2.55824e-129	1.23275	0.397	0.024	5.17686e-125	RSAD2	1.03e-22	13.617	yes
ENSG00000117228	3.06735e-128	1.26536	0.597	0.15	6.20709e-124	GBP1	7.42e-35	18.9902	yes
ENSG00000055332	2.79361e-125	1.19805	0.556	0.111	5.65314e-121	EIF2AK2	4.38e-18	10.5474	yes
ENSG00000089127	1.54532e-122	1.16477	0.41	0.032	3.1271e-118	OAS1	1.25e-17	10.8271	yes
ENSG00000133106	1.71152e-115	1.15466	0.518	0.111	3.46343e-111	EPSTI1	4.06e-22	13.0733	yes
ENSG00000111331	4.9903e-114	1.17277	0.4	0.038	1.00984e-109	OAS3	1.84e-19	11.6429	yes
ENSG00000205413	4.51971e-106	1.07442	0.625	0.222	9.14608e-102	SAMD9	2.04e-13	8.25833	yes
ENSG00000130066	5.17977e-106	1.31054	0.733	0.389	1.04818e-101	SAT1	3.18e-23	12.6745	yes
ENSG00000183486	1.47497e-104	1.11573	0.461	0.087	2.98475e-100	MX2	1.99e-15	9.43178	yes
ENSG00000122643	1.04786e-101	1.20865	0.457	0.096	2.12044e-97	NT5C3A	1.04e-13	8.37054	yes
ENSG00000173821	8.83896e-101	0.918488	0.779	0.455	1.78865e-96	RNF213	1.31e-19	11.0068	yes
ENSG00000188313	4.55e-99	1.0572	0.429	0.072	9.20739e-95	PLSCR1	4.23e-21	12.0769	yes
ENSG00000240065	1.03906e-94	0.841023	0.806	0.479	2.10265e-90	PSMB9	1.53e-29	15.6984	yes
ENSG00000121858	2.72686e-93	1.29064	0.393	0.065	5.51807e-89	TNFSF10	7.87e-12	7.69267	yes
ENSG00000068079	2.02922e-92	1.00191	0.46	0.098	4.10633e-88	IFI35	2.72e-21	12.609	yes
ENSG00000149273	1.09072e-91	-0.288916	1	1	2.20718e-87	RPS3	1.75e-11	-7.35979	yes
ENSG00000156587	3.19384e-91	0.959169	0.555	0.182	6.46305e-87	UBE2L6	1.24e-21	12.9112	yes
ENSG00000130303	1.43739e-90	0.945085	0.585	0.205	2.9087e-86	BST2	1.37e-16	10.2065	yes
ENSG00000147604	2.80556e-87	-0.368988	0.994	0.998	5.67734e-83	RPL7	6.7e-19	-10.4699	yes
ENSG00000135114	8.333e-87	1.05323	0.408	0.072	1.68627e-82	OASL	1.39e-19	11.3942	yes
ENSG00000154451	1.74871e-86	0.961641	0.558	0.178	3.53868e-82	GBP5	2.76e-43	21.9368	yes
ENSG00000138496	2.79748e-84	0.894844	0.427	0.091	5.66098e-80	PARP9	1.52e-22	13.2883	yes
ENSG00000206503	3.06811e-81	0.462497	0.996	0.972	6.20862e-77	HLA-A	3.06e-19	10.5121	yes
ENSG00000184979	7.55803e-81	0.896955	0.295	0.024	1.52944e-76	USP18	1.58e-20	11.9689	yes
ENSG00000067066	6.86923e-80	0.841458	0.622	0.261	1.39006e-75	SP100	1.93e-17	9.91995	yes
ENSG00000173193	1.3447e-78	0.945658	0.476	0.139	2.72114e-74	PARP14	2.19e-22	12.2717	yes
ENSG00000234745	2.93293e-78	0.415901	0.999	0.992	5.93509e-74	HLA-B	5.85e-18	10.0476	yes
ENSG00000090104	4.62666e-78	1.22903	0.388	0.073	9.36252e-74	RGS1	1.42e-38	18.2363	yes
ENSG00000034510	2.9208e-77	0.466	0.998	0.992	5.91053e-73	TMSB10	6.23e-07	5.26119	yes
ENSG00000163565	5.00387e-77	0.842739	0.718	0.404	1.01258e-72	IFI16	1.08e-14	8.93919	yes
ENSG00000132274	1.00042e-76	0.880291	0.491	0.152	2.02445e-72	TRIM22	5.88e-22	12.3931	yes
ENSG00000196154	3.67633e-76	-0.973969	0.344	0.694	7.43942e-72	S100A4	6.87e-48	-23.3803	yes
ENSG00000125347	3.78009e-76	0.711559	0.825	0.506	7.64939e-72	IRF1	6.35e-48	23.7142	yes
ENSG00000137965	7.65703e-73	0.839397	0.317	0.046	1.54948e-68	IFI44	3.2e-19	11.2991	yes
ENSG00000198034	7.48218e-72	-0.33506	0.999	1	1.51409e-67	RPS4X	5.06e-15	-8.81816	yes
ENSG00000169442	7.76029e-72	-0.797644	0.567	0.826	1.57037e-67	CD52	1.8e-34	-16.7977	yes
ENSG00000100316	1.46314e-71	-0.339024	0.998	0.999	2.9608e-67	RPL3	1.86e-21	-11.3432	yes
ENSG00000130813	3.32755e-71	0.84038	0.541	0.197	6.73363e-67	C19orf66	4.98e-14	8.71782	yes
ENSG00000124256	1.16979e-70	0.91163	0.37	0.074	2.36719e-66	ZBP1	4.06e-11	7.35371	yes
ENSG00000204525	1.44347e-70	0.424159	0.985	0.963	2.921e-66	HLA-C	1.18e-14	8.6624	yes
ENSG00000185201	4.04142e-68	0.809171	0.724	0.434	8.17822e-64	IFITM2	8.95e-14	8.62691	yes
ENSG00000025708	7.84428e-68	0.888398	0.335	0.062	1.58737e-63	TYMP	1.26e-15	9.66619	yes
ENSG00000185507	8.46901e-68	0.841388	0.309	0.048	1.71379e-63	IRF7	5.77e-22	12.854	yes
ENSG00000221963	1.1369e-67	0.838546	0.437	0.123	2.30062e-63	APOL6	7.17e-30	15.5383	yes
ENSG00000166710	1.37422e-66	0.261112	1	1	2.78088e-62	B2M	3.52e-19	10.5311	yes
ENSG00000240972	8.41633e-66	0.675087	0.762	0.465	1.70313e-61	MIF	0.0265821	-2.24174	n.s.
ENSG00000135899	2.82814e-65	0.7983	0.528	0.211	5.72302e-61	SP110	3.88e-18	10.6578	yes
ENSG00000175550	7.57919e-65	0.684402	0.697	0.383	1.53372e-60	DRAP1	3.87e-13	8.39655	yes
ENSG00000089009	1.81538e-63	-0.364693	0.975	0.994	3.6736e-59	RPL6	1.22e-24	-12.7446	yes
ENSG00000163644	4.3472e-63	0.839751	0.444	0.142	8.79699e-59	PPM1K	8.32e-14	8.43998	yes
ENSG00000092010	4.40964e-62	0.597723	0.777	0.509	8.92334e-58	PSME1	7.14e-24	12.9611	yes
ENSG00000162654	4.9416e-61	0.83497	0.362	0.09	9.99982e-57	GBP4	1.88e-38	19.7407	yes
ENSG00000100911	2.8502e-60	0.763344	0.551	0.271	5.76766e-56	PSME2	1.1e-32	17.2998	yes
ENSG00000130589	4.07506e-60	0.731316	0.25	0.029	8.2463e-56	HELZ2	2.44e-21	12.5496	yes
ENSG00000162645	8.93282e-59	0.653555	0.699	0.427	1.80765e-54	GBP2	2.84e-42	21.1354	yes
ENSG00000146425	8.6401e-55	0.758636	0.463	0.173	1.74841e-50	DYNLT1	7.54e-23	12.5636	yes
ENSG00000197536	6.43698e-54	0.755138	0.401	0.124	1.30259e-49	C5orf56	2.65e-23	12.7633	yes
ENSG00000145425	1.46463e-53	-0.283327	0.996	1	2.96383e-49	RPS3A	6.57e-19	-10.5634	yes
ENSG00000122406	2.29757e-53	-0.349885	0.951	0.968	4.64936e-49	RPL5	2e-24	-12.7641	yes
ENSG00000156508	1.02926e-52	-0.304774	1	0.998	2.08282e-48	EEF1A1	1.87e-22	-11.9947	yes
ENSG00000123609	3.03506e-52	0.737793	0.337	0.089	6.14174e-48	NMI	2.38e-18	10.7108	yes
ENSG00000111669	1.68633e-50	0.606839	0.795	0.588	3.41246e-46	TPI1	6.76e-08	5.71624	yes
ENSG00000168394	2.30355e-50	0.734807	0.402	0.14	4.66147e-46	TAP1	2.75e-34	18.5147	yes
ENSG00000205542	2.50069e-50	0.261576	1	1	5.06039e-46	TMSB4X	0.605917	0.517187	n.s.
ENSG00000134333	8.74909e-50	0.560583	0.77	0.491	1.77047e-45	LDHA	1.06e-22	11.8292	yes
ENSG00000107201	2.02334e-49	0.705032	0.247	0.041	4.09442e-45	DDX58	3.57e-14	8.71473	yes
ENSG00000114127	2.02493e-49	0.71269	0.402	0.139	4.09765e-45	XRN1	1.56e-26	13.3315	yes
ENSG00000198727	1.57003e-48	-0.385479	0.946	0.985	3.17712e-44	MT-CYB	1.49e-20	-10.9835	yes
ENSG00000204264	4.04918e-48	0.623485	0.647	0.385	8.19392e-44	PSMB8	2.39e-26	13.9543	yes
ENSG00000174444	1.37154e-45	-0.383843	0.868	0.949	2.77545e-41	RPL4	2.01e-25	-13.0027	yes
ENSG00000196141	1.93325e-45	0.581942	0.171	0.013	3.91213e-41	SPATS2L	3.57e-19	11.4478	yes
ENSG00000204592	1.03167e-44	0.377187	0.968	0.878	2.08768e-40	HLA-E	2.93e-19	10.5205	yes
ENSG00000111335	2.11974e-44	0.633436	0.25	0.05	4.28951e-40	OAS2	3.21e-19	11.4226	yes
ENSG00000142541	9.92944e-44	-0.183122	1	1	2.00932e-39	RPL13A	1.04e-09	-6.55588	yes
ENSG00000125826	1.74101e-43	0.675163	0.433	0.182	3.5231e-39	RBCK1	1.48e-19	11.1218	yes
ENSG00000138035	4.41469e-42	0.635732	0.234	0.044	8.93356e-38	PNPT1	1.81e-09	6.55714	yes
ENSG00000136147	8.21202e-42	0.641115	0.32	0.096	1.66178e-37	PHF11	2.48e-20	11.1964	yes
ENSG00000136514	8.77326e-42	0.581405	0.2	0.028	1.77536e-37	RTP4	1.19e-19	11.6781	yes
ENSG00000089692	3.03114e-41	0.661305	0.288	0.076	6.13381e-37	LAG3	8.8e-31	15.0893	yes
ENSG00000074800	3.2053e-41	0.573775	0.74	0.515	6.48625e-37	ENO1	2.82e-23	12.0589	yes
ENSG00000197448	7.59111e-41	0.528886	0.67	0.419	1.53614e-36	GSTK1	9.03e-20	10.8819	yes
ENSG00000002549	8.59096e-41	0.588507	0.254	0.057	1.73847e-36	LAP3	6.06e-22	12.5715	yes
ENSG00000013374	2.11685e-40	0.659704	0.398	0.16	4.28365e-36	NUB1	3.31e-23	12.3463	yes
ENSG00000213928	3.69816e-40	0.629359	0.388	0.151	7.4836e-36	IRF9	4.77e-14	8.7018	yes
ENSG00000198938	2.97132e-39	-0.271756	0.997	0.999	6.01276e-35	MT-CO3	1.06e-08	-6.09446	yes
ENSG00000143947	5.57316e-38	-0.192934	1	1	1.12778e-33	RPS27A	2.99e-14	-8.68816	yes
ENSG00000170581	1.55798e-37	0.582816	0.243	0.058	3.15272e-33	STAT2	2.51e-21	12.042	yes
ENSG00000164587	1.94631e-37	-0.20839	0.999	1	3.93855e-33	RPS14	3.02e-10	-6.80986	yes
ENSG00000136213	9.14888e-36	0.613363	0.443	0.205	1.85137e-31	CHST12	1.19e-11	7.49477	yes
ENSG00000137628	2.54387e-35	0.505393	0.195	0.036	5.14778e-31	DDX60	1.84e-21	11.8953	yes
ENSG00000164096	5.12892e-35	0.463679	0.765	0.559	1.03789e-30	C4orf3	2.26e-08	5.93605	yes
ENSG00000197728	6.57541e-35	0.484685	0.895	0.803	1.3306e-30	RPS26	0.268213	-1.11215	n.s.
ENSG00000269640	1.69433e-34	0.55657	0.27	0.08	3.42865e-30	CTD-2521M24.9	5.72e-16	9.88291	yes
ENSG00000142089	4.3894e-34	0.615681	0.247	0.069	8.88238e-30	IFITM3	8.9e-17	10.2126	yes
ENSG00000142937	1.08677e-33	-0.263256	0.99	0.996	2.19918e-29	RPS8	2.4e-15	-8.96771	yes
ENSG00000010030	1.15244e-33	0.442557	0.132	0.011	2.33209e-29	ETV7	2.05e-29	16.8028	yes
ENSG00000138642	2.11437e-33	0.486735	0.174	0.028	4.27863e-29	HERC6	8.31e-22	12.2674	yes
ENSG00000122026	5.51266e-33	-0.179584	1	1	1.11554e-28	RPL21	9.86e-18	-10.1648	yes
ENSG00000162614	5.04392e-32	0.443907	0.112	0.006	1.02069e-27	NEXN	1.04e-12	7.94037	yes
ENSG00000213689	6.45289e-32	0.546239	0.194	0.043	1.30581e-27	TREX1	2.49e-14	8.85994	yes
ENSG00000204397	7.93222e-32	0.599013	0.381	0.17	1.60516e-27	CARD16	0.0525816	1.95733	n.s.
ENSG00000078081	1.65868e-30	0.36544	0.107	0.006	3.3565e-26	LAMP3	3.55e-31	16.0238	yes
ENSG00000168961	6.36805e-30	0.428111	0.139	0.019	1.28864e-25	LGALS9	9.58e-12	7.82549	yes
ENSG00000167658	1.42986e-29	-0.33302	0.753	0.847	2.89346e-25	EEF2	5.41e-12	-7.55171	yes
ENSG00000079263	2.38747e-29	0.508012	0.251	0.078	4.83128e-25	SP140	5.17e-14	8.49402	yes
ENSG00000134326	6.11431e-29	0.368158	0.101	0.006	1.23729e-24	CMPK2	2.93e-22	13.4319	yes
ENSG00000171863	7.21618e-29	-0.228334	0.982	0.991	1.46027e-24	RPS7	4.03e-17	-9.8007	yes
ENSG00000181381	8.17186e-29	0.473576	0.187	0.042	1.65366e-24	DDX60L	2.52e-17	10.097	yes
ENSG00000138646	1.67747e-28	0.3607	0.108	0.008	3.39452e-24	HERC5	2.18e-14	9.01518	yes
ENSG00000140511	8.39577e-28	0.440526	0.179	0.044	1.69897e-23	HAPLN3	2.02e-52	24.7606	yes
ENSG00000133321	7.88426e-27	0.439911	0.674	0.472	1.59546e-22	RARRES3	6.1e-21	11.1331	yes
ENSG00000198888	1.26616e-26	-0.263475	0.969	0.977	2.5622e-22	MT-ND1	4.26e-09	-6.28423	yes
ENSG00000129824	1.93674e-26	0.440783	0.413	0.207	3.91919e-22	RPS4Y1	0.970085	0.0375701	n.s.
ENSG00000067225	7.64216e-26	0.48749	0.518	0.32	1.54647e-21	PKM	9.56e-16	9.1219	yes
ENSG00000101577	7.66093e-26	0.497919	0.241	0.081	1.55027e-21	LPIN2	1.12e-22	11.8084	yes
ENSG00000140105	1.13159e-25	0.413172	0.119	0.015	2.28988e-21	WARS	4.43e-35	18.1871	yes
ENSG00000121060	1.20685e-25	0.388697	0.124	0.018	2.44219e-21	TRIM25	3.25e-19	11.3463	yes
ENSG00000179144	2.77711e-25	0.394993	0.742	0.582	5.61976e-21	GIMAP7	3.56e-05	4.27784	n.s.
ENSG00000137154	7.96041e-25	-0.222975	0.998	0.999	1.61087e-20	RPS6	6.23e-18	-10.1493	yes
ENSG00000198763	9.90777e-25	-0.263068	0.983	0.994	2.00494e-20	MT-ND2	1.92e-14	-8.56797	yes
ENSG00000086061	4.38599e-24	0.473771	0.285	0.12	8.87549e-20	DNAJA1	7.48e-25	13.5456	yes
ENSG00000161970	6.84269e-24	-0.156539	1	1	1.38469e-19	RPL26	2.23e-09	-6.52252	yes
ENSG00000137752	8.4998e-24	0.483951	0.298	0.126	1.72002e-19	CASP1	1.87e-10	6.96166	yes
ENSG00000132963	2.29613e-23	0.431745	0.479	0.283	4.64644e-19	POMP	7.51e-29	14.3177	yes
ENSG00000196684	2.34641e-23	0.385946	0.14	0.028	4.7482e-19	HSH2D	6.19e-05	4.15351	n.s.
ENSG00000166750	2.49585e-23	0.455815	0.461	0.265	5.05059e-19	SLFN5	2.31e-05	4.38998	n.s.
ENSG00000197121	2.70991e-23	0.340391	0.124	0.021	5.48378e-19	PGAP1	1.56e-27	13.7631	yes
ENSG00000120690	2.71802e-23	0.450653	0.433	0.24	5.50019e-19	ELF1	0.291203	1.05958	n.s.
ENSG00000111640	3.5728e-23	0.334437	0.951	0.902	7.22992e-19	GAPDH	1.47e-06	5.05103	n.s.
ENSG00000102524	3.67404e-23	0.413949	0.107	0.015	7.43479e-19	TNFSF13B	2.54e-11	7.38611	yes
ENSG00000197956	6.72877e-23	-0.361314	0.739	0.852	1.36163e-18	S100A6	0.0023895	-3.09424	n.s.
ENSG00000198899	7.6922e-23	-0.242937	0.975	0.99	1.55659e-18	MT-ATP6	5.62e-10	-6.67709	yes
ENSG00000163840	8.85285e-23	0.410658	0.174	0.047	1.79146e-18	DTX3L	1.26e-24	13.8582	yes
ENSG00000112343	9.46159e-23	0.510755	0.306	0.143	1.91465e-18	TRIM38	6.89e-17	9.7027	yes
ENSG00000145220	1.40613e-22	-0.45022	0.476	0.595	2.84545e-18	LYAR	2.97e-16	-9.35504	yes
ENSG00000150991	4.60188e-22	0.421949	0.643	0.453	9.31237e-18	UBC	4.32e-22	11.6661	yes
ENSG00000231500	7.28479e-22	-0.156019	1	1	1.47415e-17	RPS18	3.58e-08	-5.8397	yes
ENSG00000178127	1.05602e-21	0.426213	0.453	0.285	2.13697e-17	NDUFV2	0.108726	1.61468	n.s.
ENSG00000142669	1.43589e-21	-0.33281	0.726	0.852	2.90566e-17	SH3BGRL3	2.44e-13	-8.11852	yes
ENSG00000126264	1.73131e-21	-0.460064	0.364	0.524	3.50348e-17	HCST	2.12e-26	-13.2857	yes
ENSG00000231925	2.58245e-21	0.425516	0.457	0.285	5.22585e-17	TAPBP	1.4e-29	15.0155	yes
ENSG00000198886	2.76838e-21	-0.218341	0.99	0.996	5.60209e-17	MT-ND4	3.1e-13	-8.07497	yes
ENSG00000059588	2.8731e-21	0.375985	0.13	0.026	5.81401e-17	TARBP1	2.08e-07	5.4914	yes
ENSG00000141682	3.52157e-21	0.485515	0.206	0.072	7.12624e-17	PMAIP1	9.41e-20	10.7832	yes
ENSG00000187118	6.72059e-21	-0.611682	0.431	0.539	1.35998e-16	CMC1	3.23e-11	-7.22199	yes
ENSG00000132109	8.48699e-21	0.355445	0.118	0.022	1.71743e-16	TRIM21	3.07e-22	12.9803	yes
ENSG00000100342	8.94087e-21	0.338207	0.128	0.026	1.80928e-16	APOL1	9.87e-33	17.2964	yes
ENSG00000135148	9.97236e-21	0.359328	0.124	0.024	2.01801e-16	TRAFD1	4.65e-30	16.1057	yes
ENSG00000117091	1.11924e-20	0.340064	0.744	0.62	2.2649e-16	CD48	5.8e-13	8.02717	yes
ENSG00000167468	1.57237e-20	-0.391592	0.357	0.507	3.18184e-16	GPX4	0.0170977	-2.41709	n.s.
ENSG00000128335	2.15535e-20	0.400107	0.184	0.058	4.36156e-16	APOL2	3.59e-43	21.2766	yes
ENSG00000133112	3.49287e-20	-0.191017	0.994	0.996	7.06818e-16	TPT1	5.74e-17	-9.64021	yes
ENSG00000110852	7.16223e-20	0.396383	0.654	0.487	1.44935e-15	CLEC2B	8.68e-08	5.65906	yes
ENSG00000204628	1.59614e-19	-0.195519	0.972	0.974	3.22996e-15	GNB2L1	5.45e-08	-5.75214	yes
ENSG00000063177	1.6079e-19	-0.190917	0.985	0.994	3.25375e-15	RPL18	8.78e-08	-5.65243	yes
ENSG00000171476	1.94594e-19	-0.508286	0.1	0.243	3.9378e-15	HOPX	6.51e-11	-7.0857	yes
ENSG00000147403	2.9091e-19	-0.160274	1	0.999	5.88686e-15	RPL10	1.16e-10	-6.9763	yes
ENSG00000148303	3.40762e-19	-0.184576	0.985	0.992	6.89566e-15	RPL7A	9.73e-10	-6.5658	yes
ENSG00000134419	3.48112e-19	-0.14944	0.999	1	7.04439e-15	RPS15A	1.65e-07	-5.53864	yes
ENSG00000163131	4.34431e-19	0.37079	0.352	0.183	8.79114e-15	CTSS	0.181981	1.34147	n.s.
ENSG00000101608	7.05181e-19	0.347689	0.746	0.605	1.42701e-14	MYL12A	6.59e-09	6.23316	yes
ENSG00000122417	7.7839e-19	0.478791	0.408	0.252	1.57515e-14	ODF2L	4.29e-05	4.22692	n.s.
ENSG00000198712	8.0354e-19	-0.187987	0.998	0.997	1.62604e-14	MT-CO2	1.39e-06	-5.05004	n.s.
ENSG00000004468	1.05682e-18	0.301296	0.066	0.005	2.13859e-14	CD38	1.32e-35	17.1859	yes
ENSG00000124201	1.53843e-18	0.395374	0.172	0.056	3.11318e-14	ZNFX1	4.91e-22	12.0334	yes
ENSG00000142347	1.7867e-18	-0.485873	0.228	0.387	3.61556e-14	MYO1F	1.65e-16	-9.43946	yes
ENSG00000185947	4.10638e-18	0.393047	0.229	0.094	8.30968e-14	ZNF267	1.59e-30	14.9085	yes
ENSG00000198755	6.37761e-18	-0.200688	0.956	0.957	1.29057e-13	RPL10A	2.94e-12	-7.66896	yes
ENSG00000173786	7.07888e-18	0.324531	0.127	0.031	1.43248e-13	CNP	3.38e-20	11.6524	yes
ENSG00000229117	9.01284e-18	-0.103343	1	0.999	1.82384e-13	RPL41	9.61e-05	-4.02833	n.s.
ENSG00000126353	1.10195e-17	0.525761	0.329	0.213	2.22991e-13	CCR7	1.59e-26	13.7271	yes
ENSG00000115267	1.30991e-17	0.333331	0.107	0.022	2.65074e-13	IFIH1	1.53e-17	10.4111	yes
ENSG00000135655	1.39889e-17	0.380524	0.32	0.164	2.8308e-13	USP15	1.18e-12	7.83471	yes
ENSG00000145741	2.58459e-17	-0.224798	0.855	0.889	5.23018e-13	BTF3	2.14e-09	-6.45785	yes
ENSG00000121380	2.84459e-17	0.191558	0.056	0.002	5.75632e-13	BCL2L14	5.72e-40	19.2073	yes
ENSG00000065911	2.86486e-17	0.332389	0.125	0.032	5.79732e-13	MTHFD2	1.07e-35	17.6212	yes
ENSG00000265681	3.31567e-17	-0.236089	0.811	0.874	6.70959e-13	RPL17	0.905725	0.118651	n.s.
ENSG00000086065	3.51136e-17	0.362905	0.221	0.091	7.10559e-13	CHMP5	2.52e-22	11.8978	yes
ENSG00000135535	4.70134e-17	0.392724	0.336	0.182	9.51362e-13	CD164	1.25e-11	7.41391	yes
ENSG00000019582	4.9717e-17	0.316823	0.674	0.502	1.00607e-12	CD74	0.0698916	-1.82787	n.s.
ENSG00000101596	5.57555e-17	0.383779	0.241	0.106	1.12827e-12	SMCHD1	2.06e-07	5.47311	yes
ENSG00000113387	5.9314e-17	0.330463	0.711	0.577	1.20028e-12	SUB1	9.33e-07	5.14593	yes
ENSG00000102921	7.78626e-17	0.338318	0.137	0.039	1.57563e-12	N4BP1	3.27e-28	14.787	yes
ENSG00000163328	8.23132e-17	0.408465	0.248	0.119	1.66569e-12	GPR155	3.53e-10	6.76204	yes
ENSG00000152689	9.46555e-17	0.232089	0.071	0.007	1.91545e-12	RASGRP3	3.22e-16	9.50354	yes
ENSG00000196329	9.83771e-17	0.375535	0.483	0.329	1.99076e-12	GIMAP5	9.15e-28	13.8786	yes
ENSG00000142227	1.25036e-16	-0.349989	0.489	0.638	2.53023e-12	EMP3	0.0166374	-2.42433	n.s.
ENSG00000102144	1.49595e-16	0.38861	0.489	0.325	3.02721e-12	PGK1	4.18e-15	8.8579	yes
ENSG00000105372	1.54126e-16	-0.105528	1	1	3.11889e-12	RPS19	0.000134227	-3.93045	n.s.
ENSG00000174021	2.01082e-16	0.385266	0.458	0.299	4.06909e-12	GNG5	1.36e-10	7.03958	yes
ENSG00000136560	2.01136e-16	0.434868	0.254	0.133	4.07019e-12	TANK	1.4e-23	12.1612	yes
ENSG00000145287	3.4255e-16	0.409407	0.405	0.277	6.93184e-12	PLAC8	9.15e-20	10.676	yes
ENSG00000196954	3.72375e-16	0.348552	0.382	0.221	7.53537e-12	CASP4	1.22e-32	16.1183	yes
ENSG00000083845	3.83487e-16	-0.188776	0.959	0.97	7.76024e-12	RPS5	5.16e-07	-5.26863	yes
ENSG00000204267	4.16932e-16	0.32268	0.13	0.036	8.43703e-12	TAP2	9.58e-25	13.5269	yes
ENSG00000160710	5.10761e-16	0.376611	0.365	0.215	1.03358e-11	ADAR	1.51e-20	11.6753	yes
ENSG00000163682	6.77296e-16	-0.179775	0.993	0.997	1.37058e-11	RPL9	2.86e-08	-5.89232	yes
ENSG00000177721	9.44267e-16	0.396934	0.347	0.206	1.91082e-11	ANXA2R	2.94e-08	5.88203	yes
ENSG00000186468	1.53018e-15	-0.155614	0.995	0.998	3.09646e-11	RPS23	6.83e-16	-9.194	yes
ENSG00000023445	1.87957e-15	0.391245	0.437	0.284	3.8035e-11	BIRC3	4.01e-11	7.18719	yes
ENSG00000168214	2.17312e-15	0.387664	0.294	0.161	4.39752e-11	RBPJ	5.35e-14	8.38386	yes
ENSG00000163512	2.51235e-15	0.339134	0.155	0.053	5.08399e-11	AZI2	8.62e-06	4.63282	n.s.
ENSG00000115165	2.53422e-15	0.363536	0.452	0.301	5.12825e-11	CYTIP	5.24e-12	7.55668	yes
ENSG00000140464	2.54714e-15	0.283359	0.099	0.021	5.15439e-11	PML	2.71e-22	12.5152	yes
ENSG00000171204	2.71315e-15	0.352769	0.26	0.126	5.49034e-11	TMEM126B	4.34e-20	10.8365	yes
ENSG00000133574	2.75439e-15	0.332245	0.615	0.479	5.57378e-11	GIMAP4	1.12e-14	8.72521	yes
ENSG00000187514	3.39793e-15	0.148601	0.999	0.989	6.87606e-11	PTMA	0.000624268	3.50134	n.s.
ENSG00000198786	3.4056e-15	-0.263615	0.729	0.84	6.89158e-11	MT-ND5	2.98e-09	-6.36005	yes
ENSG00000132475	3.42196e-15	0.249521	0.961	0.912	6.92467e-11	H3F3B	7.45e-19	10.5858	yes
ENSG00000062194	4.00709e-15	0.348467	0.537	0.383	8.10875e-11	GPBP1	5.93e-07	5.23812	yes
ENSG00000110848	4.70114e-15	0.447074	0.371	0.227	9.51323e-11	CD69	1.16e-15	9.06214	yes
ENSG00000061938	5.24235e-15	0.266286	0.093	0.019	1.06084e-10	TNK2	9.02e-11	7.1562	yes
ENSG00000100129	5.55142e-15	-0.357	0.278	0.404	1.12338e-10	EIF3L	2.19e-20	-11.3068	yes
ENSG00000180628	7.67666e-15	0.34402	0.173	0.066	1.55345e-10	PCGF5	4.88e-16	9.21619	yes
ENSG00000114942	1.18212e-14	-0.244299	0.768	0.84	2.39213e-10	EEF1B2	9.24e-13	-7.88176	yes
ENSG00000125691	1.26181e-14	-0.198786	0.916	0.948	2.5534e-10	RPL23	3.86e-16	-9.298	yes
ENSG00000054654	1.50339e-14	0.30684	0.64	0.485	3.04227e-10	SYNE2	3.51e-10	6.77258	yes
ENSG00000156482	2.82389e-14	-0.131003	0.999	0.998	5.71442e-10	RPL30	9.4e-09	-6.11523	yes
ENSG00000241343	2.83972e-14	-0.190404	0.928	0.927	5.74646e-10	RPL36A	0.585713	0.546344	n.s.
ENSG00000108424	4.3829e-14	0.349127	0.345	0.202	8.86925e-10	KPNB1	2.26e-16	9.5063	yes
ENSG00000117560	4.4677e-14	0.380715	0.114	0.032	9.04085e-10	FASLG	3.37e-18	10.1012	yes
ENSG00000233927	4.57482e-14	-0.134139	0.999	1	9.25761e-10	RPS28	5.09e-05	-4.18632	n.s.
ENSG00000169245	5.70156e-14	0.539423	0.081	0.016	1.15377e-09	CXCL10	4.35e-14	8.83429	yes
ENSG00000198692	6.03728e-14	0.288266	0.117	0.035	1.2217e-09	EIF1AY	0.462938	0.736071	n.s.
ENSG00000168016	7.36673e-14	0.264754	0.133	0.045	1.49073e-09	TRANK1	1.4e-17	9.96991	yes
ENSG00000177954	8.1115e-14	-0.0915683	1	1	1.64144e-09	RPS27	1.18e-09	-6.53301	yes
ENSG00000135604	8.66211e-14	0.200949	0.059	0.006	1.75286e-09	STX11	6.62e-32	16.113	yes
ENSG00000196843	9.24173e-14	0.362433	0.25	0.13	1.87016e-09	ARID5A	1.36e-46	21.8767	yes
ENSG00000108771	9.40906e-14	0.229312	0.074	0.013	1.90402e-09	DHX58	2.4e-20	11.8575	yes
ENSG00000205220	1.31504e-13	0.316443	0.336	0.194	2.66112e-09	PSMB10	3.26e-26	13.5032	yes
ENSG00000104805	1.60833e-13	0.31219	0.202	0.091	3.25461e-09	NUCB1	3.54e-35	16.7993	yes
ENSG00000259529	1.63601e-13	0.316832	0.127	0.043	3.31062e-09	RP11-468E2.4	1.34e-08	6.05816	yes
ENSG00000104518	1.76817e-13	0.32526	0.185	0.078	3.57806e-09	GSDMD	1.41e-23	12.5539	yes
ENSG00000174748	2.47303e-13	-0.138748	0.995	0.997	5.00443e-09	RPL15	1.52e-10	-6.92454	yes
ENSG00000198160	3.23332e-13	0.327658	0.29	0.159	6.54294e-09	MIER1	3.4e-09	6.35663	yes
ENSG00000149925	6.97873e-13	0.294263	0.709	0.587	1.41222e-08	ALDOA	1.2e-06	5.08141	yes
ENSG00000186654	8.31505e-13	0.2719	0.08	0.017	1.68263e-08	PRR5	0.0286971	2.21086	n.s.
ENSG00000112695	8.59097e-13	0.20705	0.652	0.498	1.73847e-08	COX7A2	1.67e-10	6.91159	yes
ENSG00000157873	1.10416e-12	0.291527	0.337	0.2	2.23437e-08	TNFRSF14	1.4e-12	7.81762	yes
ENSG00000221983	1.15206e-12	-0.145289	0.981	0.983	2.3313e-08	UBA52	6.17e-08	-5.72771	yes
ENSG00000198604	1.31659e-12	0.329829	0.342	0.209	2.66425e-08	BAZ1A	1.47e-20	10.9848	yes
ENSG00000213512	1.32635e-12	0.212193	0.062	0.009	2.68401e-08	GBP7	5.33e-21	12.2087	yes
ENSG00000127311	1.41483e-12	0.265792	0.103	0.03	2.86305e-08	HELB	7.06e-15	8.74027	yes
ENSG00000110934	1.68029e-12	-0.346965	0.242	0.363	3.40023e-08	BIN2	1.72e-24	-12.5433	yes
ENSG00000100353	2.20865e-12	-0.326453	0.281	0.395	4.46943e-08	EIF3D	5.43e-10	-6.68684	yes
ENSG00000101294	2.316e-12	0.292963	0.155	0.062	4.68666e-08	HM13	1.31e-19	10.7824	yes
ENSG00000114439	2.73672e-12	0.294345	0.363	0.224	5.53803e-08	BBX	0.00027074	3.73896	n.s.
ENSG00000062716	3.02156e-12	0.308389	0.286	0.16	6.11444e-08	VMP1	2.84e-11	7.36519	yes
ENSG00000171314	3.06541e-12	0.312717	0.425	0.284	6.20317e-08	PGAM1	1.38e-13	8.21504	yes
ENSG00000106560	3.0975e-12	0.340604	0.376	0.257	6.2681e-08	GIMAP2	0.00130263	3.28677	n.s.
ENSG00000009790	4.90822e-12	-0.356616	0.249	0.381	9.93227e-08	TRAF3IP3	3.17e-34	-16.6052	yes
ENSG00000184588	5.55403e-12	0.257291	0.131	0.047	1.12391e-07	PDE4B	3.12e-45	21.5991	yes
ENSG00000102096	6.02893e-12	0.318466	0.234	0.122	1.22002e-07	PIM2	1.23e-40	19.6928	yes
ENSG00000185862	6.80693e-12	-0.305696	0.354	0.494	1.37745e-07	EVI2B	4.02e-44	-21.6655	yes
ENSG00000133606	6.82992e-12	0.278236	0.131	0.047	1.3821e-07	MKRN1	6.6e-09	6.20749	yes
ENSG00000168310	7.17634e-12	0.318405	0.256	0.138	1.45221e-07	IRF2	1.01e-20	11.6249	yes
ENSG00000041357	7.88492e-12	0.308082	0.321	0.192	1.59559e-07	PSMA4	9.22e-22	11.5547	yes
ENSG00000213654	9.03308e-12	-0.273955	0.479	0.586	1.82793e-07	GPSM3	3.97e-10	-6.73963	yes
ENSG00000156467	1.55238e-11	-0.203548	0.849	0.885	3.1414e-07	UQCRB	9.69e-11	-7.11095	yes
ENSG00000144713	1.69085e-11	-0.115687	0.999	1	3.42161e-07	RPL32	7.46e-07	-5.18851	yes
ENSG00000106588	1.73006e-11	0.32173	0.397	0.267	3.50096e-07	PSMA2	1.34e-14	8.67155	yes
ENSG00000105287	1.74952e-11	0.208675	0.075	0.017	3.54034e-07	PRKD2	2.58e-14	8.72062	yes
ENSG00000132256	1.93431e-11	0.223286	0.097	0.028	3.91427e-07	TRIM5	8.92e-12	7.70622	yes
ENSG00000111224	1.93701e-11	0.248709	0.112	0.037	3.91972e-07	PARP11	6.37e-25	13.0516	yes
ENSG00000176171	1.99171e-11	0.300898	0.163	0.075	4.03042e-07	BNIP3	0.568693	0.571654	n.s.
ENSG00000175567	2.4019e-11	-0.330407	0.114	0.223	4.86048e-07	UCP2	0.510161	0.660566	n.s.
ENSG00000239713	2.65197e-11	0.365394	0.444	0.32	5.36652e-07	APOBEC3G	4.56e-27	13.6695	yes
ENSG00000164308	2.65245e-11	0.296685	0.179	0.082	5.3675e-07	ERAP2	7.24e-05	4.09377	n.s.
ENSG00000103966	3.14404e-11	0.242262	0.076	0.019	6.36227e-07	EHD4	2.52e-09	6.51575	yes
ENSG00000196405	3.59714e-11	0.277358	0.662	0.545	7.27917e-07	EVL	0.462309	-0.737175	n.s.
ENSG00000245532	3.65762e-11	0.22364	0.822	0.714	7.40156e-07	NEAT1	1.78e-13	8.17449	yes
ENSG00000163568	4.88277e-11	0.21334	0.079	0.02	9.88077e-07	AIM2	5.18e-21	11.6193	yes
ENSG00000182899	4.90631e-11	-0.112675	0.999	0.997	9.92841e-07	RPL35A	1.88e-10	-6.90781	yes
ENSG00000111678	5.5566e-11	-0.309173	0.279	0.397	1.12443e-06	C12orf57	6.75e-15	-8.75545	yes
ENSG00000089327	6.03929e-11	-0.266114	0.516	0.611	1.22211e-06	FXYD5	4.93e-12	-7.5657	yes
ENSG00000095794	6.05029e-11	0.347284	0.218	0.118	1.22434e-06	CREM	1.06e-17	9.86991	yes
ENSG00000152558	6.80191e-11	0.313166	0.267	0.161	1.37643e-06	TMEM123	0.197955	1.29375	n.s.
ENSG00000122884	7.30617e-11	0.30328	0.22	0.115	1.47848e-06	P4HA1	0.0172038	2.41487	n.s.
ENSG00000112773	7.91154e-11	0.249105	0.102	0.032	1.60098e-06	FAM46A	0.291593	1.05934	n.s.
ENSG00000105939	8.17978e-11	0.313348	0.27	0.155	1.65526e-06	ZC3HAV1	7.25e-06	4.66613	n.s.
ENSG00000178685	9.04906e-11	0.220478	0.089	0.025	1.83117e-06	PARP10	4.51e-18	10.7025	yes
ENSG00000112320	9.47359e-11	0.122862	0.032	0.001	1.91708e-06	SOBP	1.5e-12	7.89164	yes
ENSG00000110700	1.04048e-10	-0.131222	0.993	0.994	2.10552e-06	RPS13	5.62e-14	-8.4283	yes
ENSG00000143870	1.04723e-10	0.251939	0.162	0.074	2.11917e-06	PDIA6	2.28e-13	8.34314	yes
ENSG00000198804	1.10531e-10	-0.123923	1	1	2.2367e-06	MT-CO1	0.000568482	-3.5284	n.s.
ENSG00000114023	1.11063e-10	0.338916	0.311	0.2	2.24747e-06	FAM162A	0.0021534	-3.12798	n.s.
ENSG00000130779	1.13551e-10	0.291785	0.173	0.081	2.29782e-06	CLIP1	4.13e-19	10.4772	yes
ENSG00000109332	1.4239e-10	0.244549	0.628	0.517	2.88141e-06	UBE2D3	2.82e-17	9.70359	yes
ENSG00000100450	1.44484e-10	-0.415079	0.249	0.361	2.92379e-06	GZMH	0.783694	-0.275047	n.s.
ENSG00000133943	1.54332e-10	0.299725	0.178	0.085	3.12306e-06	C14orf159	1.48e-10	7.05376	yes
ENSG00000143106	1.56875e-10	0.309125	0.243	0.139	3.17452e-06	PSMA5	1.49e-34	16.8601	yes
ENSG00000117226	1.65138e-10	0.268546	0.19	0.093	3.34173e-06	GBP3	3.69e-24	12.3884	yes
ENSG00000076053	1.67077e-10	0.274732	0.189	0.095	3.38098e-06	RBM7	2.14e-15	8.97195	yes
ENSG00000116663	1.97787e-10	0.233552	0.083	0.023	4.00241e-06	FBXO6	4.21e-34	18.8522	yes
ENSG00000100567	2.23062e-10	0.259793	0.241	0.133	4.51389e-06	PSMA3	9.11e-22	11.4731	yes
ENSG00000142676	2.4127e-10	-0.106775	0.999	0.999	4.88234e-06	RPL11	1.29e-14	-8.70671	yes
ENSG00000196531	2.91734e-10	-0.145138	0.934	0.941	5.90353e-06	NACA	1.16e-13	-8.27274	yes
ENSG00000100644	2.9422e-10	0.273835	0.163	0.075	5.95384e-06	HIF1A	8.17e-33	15.8617	yes
ENSG00000074706	3.74494e-10	0.29287	0.172	0.083	7.57826e-06	IPCEF1	1.16e-10	6.98481	yes
ENSG00000256262	3.88061e-10	0.236014	0.1	0.033	7.85279e-06	USP30-AS1	1.62e-28	14.8107	yes
ENSG00000169100	4.84189e-10	-0.221831	0.656	0.724	9.79805e-06	SLC25A6	5e-05	-4.19123	n.s.
ENSG00000168404	6.12084e-10	0.220331	0.079	0.022	1.23861e-05	MLKL	1.54e-15	9.17729	yes
ENSG00000013364	7.98515e-10	0.24075	0.131	0.054	1.61587e-05	MVP	1.83e-33	17.3394	yes
ENSG00000060491	8.03408e-10	0.22711	0.13	0.054	1.62578e-05	OGFR	1.37e-16	9.77117	yes
ENSG00000026103	8.21165e-10	0.22121	0.092	0.029	1.66171e-05	FAS	2.2e-41	19.468	yes
ENSG00000139187	1.07039e-09	-0.327382	0.237	0.349	2.16605e-05	KLRG1	1.73e-12	-7.77585	yes
ENSG00000148175	1.14749e-09	0.283414	0.198	0.103	2.32206e-05	STOM	1.97e-27	13.7109	yes
ENSG00000261884	1.23112e-09	0.201978	0.11	0.044	2.49129e-05	CTC-479C5.12	1.91e-08	5.99958	yes
ENSG00000101347	1.24109e-09	0.305504	0.199	0.104	2.51146e-05	SAMHD1	6.54e-05	-4.12495	n.s.
ENSG00000185651	1.68213e-09	0.299296	0.343	0.228	3.40396e-05	UBE2L3	1.07e-14	8.67577	yes
ENSG00000181163	1.74743e-09	-0.177647	0.81	0.827	3.53611e-05	NPM1	0.000583105	-3.5238	n.s.
ENSG00000069493	2.14491e-09	0.248829	0.456	0.328	4.34043e-05	CLEC2D	5.98e-07	5.23665	yes
ENSG00000123240	2.50829e-09	0.289046	0.283	0.174	5.07579e-05	OPTN	6.3e-30	14.6958	yes
ENSG00000071082	2.58014e-09	-0.109272	0.999	0.999	5.22118e-05	RPL31	1.75e-08	-6.00951	yes
ENSG00000153283	2.75917e-09	0.285416	0.279	0.172	5.58345e-05	CD96	0.473735	0.718394	n.s.
ENSG00000083799	2.80245e-09	0.283068	0.236	0.139	5.67104e-05	CYLD	1.74e-20	10.9603	yes
ENSG00000073578	2.88405e-09	0.181269	0.138	0.068	5.83617e-05	SDHA	7.5e-20	10.7225	yes
ENSG00000261690	2.98223e-09	0.163434	0.059	0.013	6.03484e-05	AC009133.12	5.08e-17	9.73608	yes
ENSG00000111537	3.16896e-09	0.284296	0.119	0.048	6.41272e-05	IFNG	1.75e-34	20.6004	yes
ENSG00000152818	3.20399e-09	0.262666	0.204	0.11	6.48359e-05	UTRN	0.706882	-0.37683	n.s.
ENSG00000245556	3.61999e-09	0.275277	0.152	0.073	7.3254e-05	CTD-2037K23.2	0.00029152	3.72635	n.s.
ENSG00000109475	3.75578e-09	-0.0993973	1	0.999	7.6002e-05	RPL34	1.78e-09	-6.47276	yes
ENSG00000188846	4.47783e-09	-0.105233	0.998	0.997	9.06133e-05	RPL14	2.46e-09	-6.40302	yes
ENSG00000087086	4.68029e-09	-0.129517	0.979	0.987	9.47104e-05	FTL	0.000302964	3.71085	n.s.
ENSG00000160654	4.72009e-09	-0.275336	0.312	0.434	9.55157e-05	CD3G	6.3e-11	-7.09498	yes
ENSG00000108622	4.77278e-09	0.250803	0.135	0.06	9.6582e-05	ICAM2	0.249639	-1.15612	n.s.
ENSG00000100307	7.17211e-09	0.291356	0.207	0.114	0.000145135	CBX7	3.94e-25	-12.7665	no
ENSG00000099860	7.2856e-09	0.302234	0.249	0.15	0.000147431	GADD45B	7.73e-38	18.2465	yes
ENSG00000139180	8.14376e-09	0.246198	0.127	0.055	0.000164797	NDUFA9	3.51e-24	12.788	yes
ENSG00000030110	8.14727e-09	0.18856	0.082	0.027	0.000164868	BAK1	1.56e-21	11.5424	yes
ENSG00000168026	8.33466e-09	0.134557	0.035	0.003	0.00016866	TTC21A	0.0150793	2.46317	n.s.
ENSG00000160613	9.20465e-09	-0.295898	0.213	0.291	0.000186265	PCSK7	6.43e-09	-6.20512	yes
ENSG00000161570	9.63627e-09	-0.199432	0.776	0.793	0.000195	CCL5	0.0814423	1.75521	n.s.
ENSG00000112685	9.7877e-09	0.220649	0.08	0.025	0.000198064	EXOC2	5.29e-15	8.79074	yes
ENSG00000137441	1.01946e-08	-0.437331	0.136	0.221	0.000206298	FGFBP2	5.09e-22	-11.8864	yes
ENSG00000133313	1.16489e-08	0.249184	0.156	0.076	0.000235728	CNDP2	3.27e-26	13.4163	yes
ENSG00000092931	1.17875e-08	0.158036	0.092	0.036	0.000238533	MFSD11	1.34e-27	14.1263	yes
ENSG00000139921	1.58831e-08	0.218752	0.15	0.073	0.00032141	TMX1	1.05e-09	6.55852	yes
ENSG00000170889	1.79334e-08	-0.12063	0.985	0.985	0.000362901	RPS9	0.00179019	-3.18503	n.s.
ENSG00000171858	1.89201e-08	-0.125754	0.968	0.978	0.000382866	RPS21	8.19e-06	-4.63903	n.s.
ENSG00000163947	2.24871e-08	0.260864	0.152	0.075	0.000455049	ARHGEF3	9.76e-23	11.8509	yes
ENSG00000169871	2.39507e-08	0.219954	0.136	0.063	0.000484666	TRIM56	5.52e-13	8.08089	yes
ENSG00000111796	2.42462e-08	-0.515681	0.102	0.178	0.000490646	KLRB1	6.75e-24	-12.2843	yes
ENSG00000168899	2.42809e-08	0.209788	0.365	0.252	0.000491349	VAMP5	3.8e-34	16.4234	yes
ENSG00000169660	2.58484e-08	0.204498	0.085	0.029	0.000523069	HEXDC	0.00254925	3.08031	n.s.
ENSG00000160255	2.60187e-08	-0.30027	0.09	0.165	0.000526515	ITGB2	1.17e-20	-11.0532	yes
ENSG00000115935	2.62269e-08	0.24111	0.563	0.445	0.000530727	WIPF1	0.00834678	2.6774	n.s.
ENSG00000129226	2.69714e-08	0.24802	0.119	0.051	0.000545793	CD68	1.11e-05	4.56532	n.s.
ENSG00000104765	2.782e-08	0.272054	0.387	0.279	0.000562965	BNIP3L	4.39e-07	-5.3456	no
ENSG00000137767	3.31062e-08	0.217754	0.124	0.055	0.000669938	SQRDL	3.12e-27	14.2511	yes
ENSG00000117298	3.37194e-08	0.175022	0.059	0.015	0.000682346	ECE1	5.19e-24	12.8214	yes
ENSG00000239453	3.45181e-08	0.202741	0.093	0.035	0.000698507	SIDT1-AS1	0.4715	0.722026	n.s.
ENSG00000144118	3.48348e-08	0.172205	0.088	0.033	0.000704916	RALB	3.1e-28	14.1492	yes
ENSG00000117289	3.57112e-08	-0.285601	0.461	0.534	0.000722651	TXNIP	2.86e-32	-15.63	yes
ENSG00000123349	3.59529e-08	-0.127887	0.925	0.933	0.000727544	PFDN5	1.77e-13	-8.18221	yes
ENSG00000026950	3.64915e-08	0.191215	0.176	0.098	0.000738442	BTN3A1	0.0150559	2.46469	n.s.
ENSG00000154589	3.93181e-08	0.210208	0.103	0.042	0.00079564	LY96	4.81e-09	6.29966	yes
ENSG00000112667	4.80544e-08	0.251215	0.187	0.112	0.000972429	DNPH1	2.36e-09	6.39178	yes
ENSG00000134470	4.92061e-08	0.122936	0.037	0.005	0.000995735	IL15RA	5.85e-52	24.8273	yes
ENSG00000131795	4.93942e-08	0.240977	0.392	0.282	0.00099954	RBM8A	3.2e-19	10.575	yes
ENSG00000114978	5.44467e-08	0.225738	0.235	0.141	0.00110178	MOB1A	1.11e-17	9.91069	yes
ENSG00000170379	5.57435e-08	0.224733	0.125	0.058	0.00112803	FAM115C	6.66e-55	26.8899	yes
ENSG00000196396	5.90549e-08	0.205756	0.208	0.122	0.00119504	PTPN1	1.93e-59	28.9716	yes
ENSG00000198945	6.19615e-08	0.206584	0.087	0.032	0.00125385	L3MBTL3	2.48e-08	5.92072	yes
ENSG00000204642	6.7391e-08	0.235531	0.388	0.276	0.00136372	HLA-F	3.85e-19	10.6494	yes
ENSG00000128284	6.96828e-08	0.246211	0.163	0.086	0.0014101	APOL3	5.86e-34	16.6029	yes
ENSG00000146859	8.50058e-08	0.213197	0.097	0.039	0.00172018	TMEM140	3.82e-30	15.8167	yes
ENSG00000155363	9.69229e-08	0.180743	0.066	0.02	0.00196133	MOV10	1.51e-20	11.7017	yes
ENSG00000136986	9.84335e-08	0.210174	0.138	0.068	0.0019919	DERL1	1.02e-17	9.89307	yes
ENSG00000141664	1.06512e-07	0.147292	0.059	0.017	0.00215537	ZCCHC2	4.51e-18	10.5881	yes
ENSG00000131469	1.0865e-07	-0.125068	0.985	0.983	0.00219863	RPL27	8.33e-10	-6.59741	yes
ENSG00000100083	1.13942e-07	-0.279624	0.14	0.217	0.00230572	GGA1	0.0667511	-1.84838	n.s.
ENSG00000108298	1.18691e-07	-0.0949452	0.998	0.999	0.00240182	RPL19	7.89e-10	-6.6068	yes
ENSG00000186298	1.3632e-07	0.214186	0.105	0.046	0.00275856	PPP1CC	3.56e-09	6.32012	yes
ENSG00000070190	1.40217e-07	0.135339	0.049	0.011	0.00283744	DAPP1	4.64e-11	7.14862	yes
ENSG00000059378	1.43556e-07	0.149228	0.057	0.015	0.00290499	PARP12	1.07e-20	12.2273	yes
ENSG00000198242	1.43804e-07	-0.0762588	1	1	0.00291002	RPL23A	1.37e-08	-6.04245	yes
ENSG00000163519	1.4405e-07	0.262587	0.194	0.113	0.00291499	TRAT1	0.641966	0.465978	n.s.
ENSG00000213203	1.52294e-07	0.241562	0.202	0.118	0.00308183	GIMAP1	0.00117607	3.31658	n.s.
ENSG00000142534	1.58319e-07	-0.0952248	0.979	0.976	0.00320373	RPS11	2.95e-08	-5.87959	yes
ENSG00000105402	1.65331e-07	0.221936	0.15	0.077	0.00334563	NAPA	1.62e-20	11.6039	yes
ENSG00000143013	1.65665e-07	0.215294	0.11	0.048	0.0033524	LMO4	0.0019972	3.15119	n.s.
ENSG00000111846	1.72554e-07	0.153097	0.052	0.013	0.00349181	GCNT2	1.65e-05	4.47226	n.s.
ENSG00000109971	1.95119e-07	0.229166	0.633	0.559	0.00394842	HSPA8	1.84e-23	12.194	yes
ENSG00000114737	2.0016e-07	0.147045	0.053	0.013	0.00405044	CISH	3.66e-61	29.7021	yes
ENSG00000107290	2.38447e-07	0.12885	0.152	0.09	0.00482521	SETX	4.89e-06	4.75683	n.s.
ENSG00000173457	2.39263e-07	0.247404	0.115	0.052	0.00484173	PPP1R14B	8.25e-17	9.51351	yes
ENSG00000134884	2.42983e-07	-0.203036	0.36	0.4	0.00491701	ARGLU1	4.3e-05	-4.23406	n.s.
ENSG00000110492	2.66686e-07	0.0956295	0.022	0.001	0.00539666	MDK	3.8e-21	11.3687	yes
ENSG00000196911	2.73986e-07	0.178	0.091	0.036	0.00554439	KPNA5	3.41e-05	4.28656	n.s.
ENSG00000105640	2.86358e-07	-0.0869213	0.998	0.998	0.00579475	RPL18A	3.37e-06	-4.84434	n.s.
ENSG00000189067	2.90436e-07	-0.234887	0.368	0.461	0.00587726	LITAF	2.5e-10	6.85925	no
ENSG00000158985	3.13646e-07	0.20328	0.634	0.529	0.00634694	CDC42SE2	0.000216798	3.79955	n.s.
ENSG00000111716	3.23536e-07	-0.165552	0.51	0.519	0.00654707	LDHB	1.46e-09	-6.53938	yes
ENSG00000198900	3.28945e-07	0.229601	0.148	0.077	0.00665652	TOP1	9.94e-23	11.8866	yes
ENSG00000123131	3.38519e-07	0.181773	0.091	0.036	0.00685027	PRDX4	1.57e-21	11.471	yes
ENSG00000143119	3.49955e-07	0.233812	0.415	0.314	0.0070817	CD53	4.61e-34	16.3922	yes
ENSG00000135486	3.62268e-07	-0.169874	0.791	0.832	0.00733085	HNRNPA1	0.336316	-0.964841	n.s.
ENSG00000108679	4.20546e-07	0.144419	0.058	0.017	0.00851017	LGALS3BP	1.47e-22	12.6324	yes
ENSG00000185262	4.40682e-07	0.206672	0.113	0.055	0.00891765	UBALD2	1.01e-24	12.897	yes
ENSG00000103479	4.43819e-07	-0.261165	0.099	0.169	0.00898112	RBL2	4e-16	-9.33986	yes
ENSG00000177989	4.45993e-07	0.151619	0.059	0.017	0.00902511	ODF3B	3.22e-12	7.92993	yes
ENSG00000186063	4.47094e-07	0.21263	0.143	0.075	0.0090474	AIDA	1.1e-13	8.26655	yes
ENSG00000187109	4.62403e-07	-0.178282	0.635	0.697	0.00935718	NAP1L1	4.11e-11	-7.19069	yes
ENSG00000173559	4.71803e-07	0.241215	0.187	0.109	0.00954741	NABP1	2.83e-32	15.651	yes
ENSG00000138166	4.94891e-07	0.158891	0.039	0.009	0.0100146	DUSP5	2.06e-32	17.0496	yes
ENSG00000172794	5.2434e-07	-0.169996	0.007	0.039	0.0106106	RAB37	8.59e-48	-22.3933	yes
ENSG00000078618	5.27786e-07	0.208172	0.265	0.173	0.0106803	NRD1	1.28e-10	6.95819	yes
ENSG00000258289	5.65942e-07	0.204617	0.43	0.322	0.0114524	CHURC1	0.0346934	-2.13302	n.s.
ENSG00000149806	5.73126e-07	-0.0943401	0.996	0.994	0.0115978	FAU	0.0024728	-3.08439	n.s.
ENSG00000105374	5.86359e-07	-0.269377	0.589	0.648	0.0118656	NKG7	0.00650413	2.76414	n.s.
ENSG00000132432	6.47648e-07	0.239036	0.472	0.371	0.0131058	SEC61G	5.18e-20	10.8818	yes
ENSG00000110324	6.50045e-07	-0.255258	0.206	0.293	0.0131543	IL10RA	0.00219805	-3.12294	n.s.
ENSG00000166441	6.88798e-07	-0.0811583	1	0.999	0.0139385	RPL27A	3e-07	-5.40225	yes
ENSG00000156515	7.2433e-07	0.180488	0.099	0.043	0.0146575	HK1	9.86e-24	12.3036	yes
ENSG00000116209	8.23714e-07	0.134621	0.389	0.291	0.0166687	TMEM59	0.0517622	1.96224	n.s.
ENSG00000136436	8.58444e-07	0.19599	0.153	0.083	0.0173715	CALCOCO2	2.74e-15	9.00001	yes
ENSG00000123992	8.80399e-07	0.19727	0.158	0.087	0.0178158	DNPEP	6.03e-22	11.7111	yes
ENSG00000149311	8.99191e-07	-0.230857	0.341	0.427	0.018196	ATM	4.38e-09	-6.26765	yes
ENSG00000141337	9.0983e-07	0.132215	0.06	0.02	0.0184113	ARSG	3.46e-17	-9.67859	no
ENSG00000065427	9.18727e-07	0.199488	0.201	0.121	0.0185914	KARS	1.04e-33	16.2092	yes
ENSG00000108292	9.63532e-07	0.2232	0.162	0.089	0.019498	MLLT6	3.18e-18	10.0715	yes
ENSG00000155090	9.65491e-07	0.155602	0.068	0.024	0.0195377	KLF10	1.6e-36	18.1454	yes
ENSG00000165949	9.78815e-07	0.335096	0.034	0.006	0.0198073	IFI27	2.5e-32	17.4047	yes
ENSG00000088986	1.23456e-06	-0.26365	0.15	0.229	0.0249826	DYNLL1	1.29e-10	6.95943	no
ENSG00000173221	1.28565e-06	0.195452	0.273	0.182	0.0260163	GLRX	2.71e-14	8.53132	yes
ENSG00000116251	1.29203e-06	-0.123	0.926	0.933	0.0261456	RPL22	3.45e-16	-9.30795	yes
ENSG00000153113	1.43132e-06	0.054528	0.241	0.184	0.0289643	CAST	0.0025346	3.07547	n.s.
ENSG00000205045	1.45441e-06	0.175799	0.159	0.093	0.0294315	SLFN12L	2.13e-13	8.13942	yes
ENSG00000163848	1.52158e-06	0.125496	0.168	0.106	0.0307907	ZNF148	0.987743	0.0153909	n.s.
ENSG00000028277	1.56302e-06	-0.182851	0.043	0.097	0.0316293	POU2F2	0.00123328	-3.30222	n.s.
ENSG00000114391	1.59264e-06	-0.108452	0.973	0.977	0.0322287	RPL24	3.89e-09	-6.3451	yes
ENSG00000156875	1.67903e-06	0.186552	0.081	0.035	0.0339768	HIAT1	1.82e-17	9.78588	yes
ENSG00000114354	1.70647e-06	0.149604	0.069	0.024	0.0345322	TFG	4.26e-27	13.7696	yes
ENSG00000184924	1.79604e-06	-0.232613	0.077	0.133	0.0363447	PTRHD1	1.3e-12	-7.8099	yes
ENSG00000112308	2.10961e-06	0.181381	0.205	0.13	0.0426901	C6orf62	0.000327806	3.6955	n.s.
ENSG00000232442	2.33396e-06	-0.221055	0.056	0.111	0.04723	CTD-3184A7.4	1.84e-23	-12.1145	yes
ENSG00000167261	2.34342e-06	-0.16144	0.014	0.047	0.0474215	DPEP2	1.15e-45	-21.7864	yes
ENSG00000136874	2.37382e-06	0.158377	0.109	0.055	0.0480366	STX17	9.46e-15	8.70662	yes

## Sheet: Monocytes
Ensembl_ID	p_val	avg_logFC	fraction.stim.exp	fraction.unstim.exp	p_val_adj	hgnc.names	bulk.p.val	bulk.t.stat	concordant
ENSG00000172183	2.65995e-112	1.73981	0.953	0.28	5.38267e-108	ISG20	3.9e-25	13.8515	yes
ENSG00000187608	9.31658e-103	2.0313	0.935	0.361	1.8853e-98	ISG15	5.02e-18	11.0212	yes
ENSG00000185885	3.71829e-94	1.81726	0.789	0.122	7.52434e-90	IFITM1	2.66e-25	14.648	yes
ENSG00000134321	8.06562e-92	2.01067	0.705	0.048	1.63216e-87	RSAD2	1.03e-22	13.617	yes
ENSG00000131203	2.66118e-91	1.68294	0.904	0.285	5.38517e-87	IDO1	4.53e-55	26.5146	yes
ENSG00000160932	4.80165e-75	1.47785	0.87	0.395	9.71661e-71	LY6E	6.01e-18	10.8944	yes
ENSG00000086300	4.77515e-73	1.59085	0.842	0.423	9.66299e-69	SNX10	7.14e-41	19.3414	yes
ENSG00000142089	8.86461e-73	1.61758	0.832	0.32	1.79384e-68	IFITM3	8.9e-17	10.2126	yes
ENSG00000138755	1.07395e-72	2.32461	0.627	0.069	2.17324e-68	CXCL9	4.11e-37	17.6115	yes
ENSG00000169245	6.7421e-71	2.56613	0.73	0.138	1.36433e-66	CXCL10	4.35e-14	8.83429	yes
ENSG00000136810	5.94017e-69	1.54422	0.947	0.752	1.20205e-64	TXN	2.1e-59	29.0527	yes
ENSG00000154451	1.87128e-67	1.2662	0.848	0.257	3.78672e-63	GBP5	2.76e-43	21.9368	yes
ENSG00000137959	7.30105e-67	1.36711	0.72	0.14	1.47744e-62	IFI44L	6.41e-22	12.9863	yes
ENSG00000100911	4.11205e-66	1.20581	0.876	0.474	8.32114e-62	PSME2	1.1e-32	17.2998	yes
ENSG00000197272	5.862e-65	1.6535	0.696	0.136	1.18624e-60	IL27	4.63e-32	16.2768	yes
ENSG00000206503	1.17068e-63	0.780873	1	0.97	2.36899e-59	HLA-A	3.06e-19	10.5121	yes
ENSG00000119917	5.72508e-62	1.39998	0.686	0.14	1.15853e-57	IFIT3	1.76e-20	12.3405	yes
ENSG00000117228	1.05619e-61	1.19465	0.904	0.444	2.1373e-57	GBP1	7.42e-35	18.9902	yes
ENSG00000149131	9.94133e-61	1.19941	0.655	0.115	2.01173e-56	SERPING1	2.65e-24	13.6445	yes
ENSG00000126709	6.13481e-60	1.24585	0.835	0.317	1.24144e-55	IFI6	3.54e-19	11.6615	yes
ENSG00000204525	7.92364e-60	0.804599	0.997	0.913	1.60343e-55	HLA-C	1.18e-14	8.6624	yes
ENSG00000133106	2.27536e-58	1.13717	0.742	0.244	4.60441e-54	EPSTI1	4.06e-22	13.0733	yes
ENSG00000004468	4.29469e-57	1.1629	0.593	0.09	8.69074e-53	CD38	1.32e-35	17.1859	yes
ENSG00000162654	1.37726e-54	1.20752	0.714	0.193	2.78702e-50	GBP4	1.88e-38	19.7407	yes
ENSG00000168899	5.92529e-53	1.36859	0.699	0.26	1.19904e-48	VAMP5	3.8e-34	16.4234	yes
ENSG00000119922	1.97375e-52	1.47997	0.565	0.076	3.99408e-48	IFIT2	3.7e-13	8.46533	yes
ENSG00000157601	3.51647e-51	1.12171	0.571	0.09	7.11593e-47	MX1	2.55e-18	11.0613	yes
ENSG00000173193	3.60681e-50	1.03489	0.804	0.31	7.29874e-46	PARP14	2.19e-22	12.2717	yes
ENSG00000234745	2.36771e-49	0.618788	1	0.998	4.7913e-45	HLA-B	5.85e-18	10.0476	yes
ENSG00000163041	7.23132e-49	-0.758314	0.817	0.929	1.46333e-44	H3F3A	7.61e-08	-5.69572	yes
ENSG00000196154	1.30849e-48	-1.93116	0.416	0.743	2.64787e-44	S100A4	6.87e-48	-23.3803	yes
ENSG00000169248	4.99373e-48	2.09949	0.429	0.023	1.01053e-43	CXCL11	3.11e-13	8.21463	yes
ENSG00000121858	8.23982e-47	1.25508	0.652	0.191	1.66741e-42	TNFSF10	7.87e-12	7.69267	yes
ENSG00000135114	1.00812e-46	1.16442	0.537	0.08	2.04003e-42	OASL	1.39e-19	11.3942	yes
ENSG00000010278	1.56016e-44	-1.52924	0.037	0.418	3.15714e-40	CD9	4.08e-35	-16.8462	yes
ENSG00000104320	5.16985e-44	0.919081	0.835	0.384	1.04617e-39	NBN	6.73e-30	14.7152	yes
ENSG00000198727	1.23922e-43	-0.791929	0.891	0.97	2.50769e-39	MT-CYB	1.49e-20	-10.9835	yes
ENSG00000152766	3.29643e-43	1.04557	0.547	0.101	6.67065e-39	ANKRD22	2.23e-35	19.3508	yes
ENSG00000198938	9.25914e-42	-0.665582	0.972	0.995	1.87368e-37	MT-CO3	1.06e-08	-6.09446	yes
ENSG00000161570	4.03083e-41	1.47537	0.761	0.359	8.15678e-37	CCL5	0.0814423	1.75521	n.s.
ENSG00000111331	9.57649e-41	0.901303	0.525	0.099	1.9379e-36	OAS3	1.84e-19	11.6429	yes
ENSG00000133321	5.28603e-40	0.990635	0.547	0.113	1.06968e-35	RARRES3	6.1e-21	11.1331	yes
ENSG00000198763	6.35814e-40	-0.745236	0.963	0.989	1.28663e-35	MT-ND2	1.92e-14	-8.56797	yes
ENSG00000026751	7.28619e-39	0.862534	0.876	0.501	1.47443e-34	SLAMF7	4.76e-38	19.0296	yes
ENSG00000136235	8.57197e-39	-1.54275	0.307	0.669	1.73462e-34	GPNMB	0.0253729	-2.26234	n.s.
ENSG00000185507	9.78283e-39	0.837148	0.575	0.133	1.97965e-34	IRF7	5.77e-22	12.854	yes
ENSG00000131669	1.53114e-38	0.782757	0.925	0.625	3.09842e-34	NINJ1	1.45e-37	18.0638	yes
ENSG00000177409	3.0137e-38	0.957179	0.575	0.152	6.09853e-34	SAMD9L	7.71e-21	11.7583	yes
ENSG00000102794	8.17898e-38	0.981541	0.702	0.244	1.6551e-33	IRG1	5.54e-68	35.3631	yes
ENSG00000198886	8.79587e-38	-0.542613	0.981	0.989	1.77993e-33	MT-ND4	3.1e-13	-8.07497	yes
ENSG00000136689	9.06742e-38	0.642752	0.929	0.526	1.83488e-33	IL1RN	1.93e-26	15.229	yes
ENSG00000134326	1.62955e-37	0.723352	0.388	0.032	3.29756e-33	CMPK2	2.93e-22	13.4319	yes
ENSG00000198840	2.23764e-37	-0.637141	0.95	0.982	4.52809e-33	MT-ND3	6.37e-11	-7.12872	yes
ENSG00000142669	2.24419e-37	-1.33309	0.686	0.867	4.54135e-33	SH3BGRL3	2.44e-13	-8.11852	yes
ENSG00000135047	8.18941e-37	1.35538	0.724	0.354	1.65721e-32	CTSL	5.33e-62	30.845	yes
ENSG00000169442	4.43099e-36	-1.86656	0.13	0.485	8.96655e-32	CD52	1.8e-34	-16.7977	yes
ENSG00000002549	5.47846e-36	0.937819	0.739	0.37	1.10862e-31	LAP3	6.06e-22	12.5715	yes
ENSG00000156587	1.51178e-35	0.858007	0.665	0.262	3.05924e-31	UBE2L6	1.24e-21	12.9112	yes
ENSG00000173821	1.65599e-35	0.878219	0.764	0.393	3.35106e-31	RNF213	1.31e-19	11.0068	yes
ENSG00000170866	2.83469e-35	1.1886	0.575	0.159	5.73627e-31	LILRA3	6.58e-40	18.8797	yes
ENSG00000108700	3.30282e-35	2.36187	0.366	0.032	6.68359e-31	CCL8	1.12e-36	20.5499	yes
ENSG00000135218	4.2726e-35	-1.0355	0.022	0.345	8.64603e-31	CD36	2.69e-46	-24.3907	yes
ENSG00000104904	2.4321e-34	-0.638264	0.929	0.952	4.92159e-30	OAZ1	0.000228296	-3.78675	n.s.
ENSG00000140264	2.529e-34	-0.576967	0.963	0.984	5.11768e-30	SERF2	0.233723	-1.19626	n.s.
ENSG00000120217	3.85248e-34	0.815899	0.677	0.246	7.79587e-30	CD274	1.22e-51	26.9574	yes
ENSG00000090382	4.18827e-34	-1.33295	0.733	0.862	8.47538e-30	LYZ	2.04e-35	-17.1405	yes
ENSG00000185201	7.07404e-34	0.997954	0.649	0.267	1.4315e-29	IFITM2	8.95e-14	8.62691	yes
ENSG00000102524	1.16867e-33	0.959736	0.736	0.418	2.36491e-29	TNFSF13B	2.54e-11	7.38611	yes
ENSG00000168394	1.56595e-33	0.802034	0.696	0.299	3.16886e-29	TAP1	2.75e-34	18.5147	yes
ENSG00000122643	7.68945e-33	0.985152	0.472	0.097	1.55604e-28	NT5C3A	1.04e-13	8.37054	yes
ENSG00000111144	8.6438e-32	-1.0722	0.059	0.377	1.74916e-27	LTA4H	3.24e-28	-14.0681	yes
ENSG00000198712	8.71344e-32	-0.577097	0.96	0.991	1.76325e-27	MT-CO2	1.39e-06	-5.05004	n.s.
ENSG00000204592	2.07419e-31	0.590419	0.947	0.851	4.19732e-27	HLA-E	2.93e-19	10.5205	yes
ENSG00000162645	2.23391e-31	0.666573	0.789	0.368	4.52054e-27	GBP2	2.84e-42	21.1354	yes
ENSG00000198899	2.7108e-31	-0.547622	0.984	0.991	5.48557e-27	MT-ATP6	5.62e-10	-6.67709	yes
ENSG00000111335	4.47433e-31	0.716847	0.466	0.099	9.05425e-27	OAS2	3.21e-19	11.4226	yes
ENSG00000165949	6.48941e-31	1.98908	0.311	0.021	1.3132e-26	IFI27	2.5e-32	17.4047	yes
ENSG00000232810	7.65335e-31	0.947731	0.699	0.308	1.54873e-26	TNF	2.76e-29	14.4503	yes
ENSG00000140105	1.90062e-30	0.764392	0.748	0.393	3.84609e-26	WARS	4.43e-35	18.1871	yes
ENSG00000240065	2.06474e-30	0.761638	0.761	0.418	4.1782e-26	PSMB9	1.53e-29	15.6984	yes
ENSG00000180817	2.75728e-30	0.891412	0.677	0.271	5.57964e-26	PPA1	3.73e-27	13.8316	yes
ENSG00000132530	8.22347e-30	0.78925	0.568	0.195	1.6641e-25	XAF1	2.31e-20	11.6276	yes
ENSG00000122641	7.38956e-29	0.492466	0.82	0.421	1.49535e-24	INHBA	1.51e-59	30.3554	yes
ENSG00000089127	1.06699e-28	0.724636	0.419	0.08	2.15916e-24	OAS1	1.25e-17	10.8271	yes
ENSG00000100300	1.63721e-28	-0.882544	0.469	0.644	3.31305e-24	TSPO	1.55e-05	-4.48359	n.s.
ENSG00000186818	1.84297e-28	0.818922	0.764	0.428	3.72944e-24	LILRB4	1.12e-31	16.2275	yes
ENSG00000128284	2.16323e-28	0.809885	0.463	0.117	4.3775e-24	APOL3	5.86e-34	16.6029	yes
ENSG00000100079	7.56504e-28	-1.10975	0.081	0.428	1.53086e-23	LGALS2	1.86e-10	-6.89045	yes
ENSG00000125691	7.78345e-28	-0.610161	0.755	0.899	1.57506e-23	RPL23	3.86e-16	-9.298	yes
ENSG00000117280	3.00325e-27	0.85906	0.475	0.143	6.07737e-23	RAB7L1	8.48e-22	11.5527	yes
ENSG00000169413	3.20478e-27	-0.875162	0.012	0.276	6.48519e-23	RNASE6	1.85e-66	-32.5689	yes
ENSG00000137965	3.72573e-27	0.628008	0.36	0.053	7.53939e-23	IFI44	3.2e-19	11.2991	yes
ENSG00000129277	4.57721e-27	0.793552	0.91	0.623	9.26243e-23	CCL4	6.7e-43	21.1488	yes
ENSG00000003402	4.68106e-27	0.679123	0.839	0.57	9.4726e-23	CFLAR	8.64e-47	22.2328	yes
ENSG00000188820	4.73118e-27	0.806512	0.394	0.076	9.57402e-23	FAM26F	6.17e-35	16.9574	yes
ENSG00000103363	5.20817e-27	-0.832746	0.615	0.772	1.05393e-22	TCEB2	0.441173	-0.772443	n.s.
ENSG00000125347	5.85129e-27	0.719927	0.826	0.524	1.18407e-22	IRF1	6.35e-48	23.7142	yes
ENSG00000121380	6.19366e-27	0.671593	0.314	0.032	1.25335e-22	BCL2L14	5.72e-40	19.2073	yes
ENSG00000135929	7.05496e-27	-0.747581	0.012	0.262	1.42764e-22	CYP27A1	0.00253881	-3.09236	n.s.
ENSG00000184979	1.13673e-26	0.591991	0.304	0.03	2.30029e-22	USP18	1.58e-20	11.9689	yes
ENSG00000089009	1.24553e-26	-0.605845	0.82	0.908	2.52046e-22	RPL6	1.22e-24	-12.7446	yes
ENSG00000130208	1.72749e-26	-2.13408	0.043	0.32	3.49575e-22	APOC1	3.72e-15	-8.87319	yes
ENSG00000251230	1.92855e-26	0.652812	0.783	0.395	3.9026e-22	RP11-701P16.5	5.44e-78	44.551	yes
ENSG00000109756	3.15457e-26	0.71925	0.565	0.191	6.38358e-22	RAPGEF2	1.84e-29	15.1938	yes
ENSG00000130066	8.38974e-26	0.49288	0.984	0.952	1.69775e-21	SAT1	3.18e-23	12.6745	yes
ENSG00000143110	1.21209e-25	-0.840029	0.034	0.306	2.45278e-21	C1orf162	4.99e-51	-23.9636	yes
ENSG00000170458	1.49398e-25	-0.960017	0.14	0.483	3.02321e-21	CD14	0.141176	-1.48201	n.s.
ENSG00000138326	3.3068e-25	-0.575208	0.854	0.936	6.69164e-21	RPS24	2e-05	-4.42463	n.s.
ENSG00000123610	3.51209e-25	0.698538	0.795	0.418	7.10707e-21	TNFAIP6	7.1e-53	25.7836	yes
ENSG00000221983	3.87268e-25	-0.494259	0.863	0.963	7.83676e-21	UBA52	6.17e-08	-5.72771	yes
ENSG00000125148	7.37971e-25	0.388644	0.975	0.782	1.49336e-20	MT2A	1.26e-31	17.3425	yes
ENSG00000198786	7.91855e-25	-0.524872	0.795	0.901	1.6024e-20	MT-ND5	2.98e-09	-6.36005	yes
ENSG00000008517	1.58684e-24	1.10816	0.441	0.124	3.21114e-20	IL32	1.25e-13	8.23154	yes
ENSG00000148175	2.16239e-24	0.786431	0.677	0.331	4.37581e-20	STOM	1.97e-27	13.7109	yes
ENSG00000163644	3.27018e-24	0.743887	0.444	0.129	6.61754e-20	PPM1K	8.32e-14	8.43998	yes
ENSG00000229117	5.1763e-24	-0.386666	0.981	0.989	1.04748e-19	RPL41	9.61e-05	-4.02833	n.s.
ENSG00000185745	5.86543e-24	0.563705	0.273	0.025	1.18693e-19	IFIT1	2.29e-14	9.13796	yes
ENSG00000134470	5.86719e-24	0.580152	0.332	0.055	1.18729e-19	IL15RA	5.85e-52	24.8273	yes
ENSG00000147604	5.89148e-24	-0.543484	0.814	0.938	1.1922e-19	RPL7	6.7e-19	-10.4699	yes
ENSG00000131981	1.08321e-23	-0.846508	0.826	0.862	2.19197e-19	LGALS3	0.000229452	3.78489	n.s.
ENSG00000162244	1.20859e-23	-0.498516	0.807	0.945	2.4457e-19	RPL29	2.43e-08	-5.9198	yes
ENSG00000160593	1.28434e-23	-0.79729	0.025	0.267	2.59899e-19	AMICA1	4.92e-53	-27.7134	yes
ENSG00000120594	1.49127e-23	-0.712241	0.05	0.297	3.01774e-19	PLXDC2	2.56e-30	-15.4672	yes
ENSG00000183486	1.60945e-23	0.667054	0.457	0.133	3.25689e-19	MX2	1.99e-15	9.43178	yes
ENSG00000135899	1.62221e-23	0.673823	0.457	0.14	3.28271e-19	SP110	3.88e-18	10.6578	yes
ENSG00000135074	2.81277e-23	0.728313	0.22	0.009	5.69193e-19	ADAM19	2.71e-45	21.5674	yes
ENSG00000101017	2.95452e-23	0.67189	0.599	0.241	5.97876e-19	CD40	1.66e-38	18.2286	yes
ENSG00000106588	4.61815e-23	0.631254	0.699	0.382	9.34528e-19	PSMA2	1.34e-14	8.67155	yes
ENSG00000185215	4.79246e-23	0.626849	0.835	0.529	9.69802e-19	TNFAIP2	5.58e-25	12.75	yes
[truncated: 638 more rows]

## Sheet: NK cells
Ensembl_ID	p_val	avg_logFC	fraction.stim.exp	fraction.unstim.exp	p_val_adj	hgnc.names	bulk.p.val	bulk.t.stat	concordant
[truncated: 1,313 more rows]

[truncated: 1 more sheets: pDCs]
