# Supplementary material for: Integrating GWAS with bulk and single-cell RNA-sequencing reveals a role for LY86 in the anti-Candida host response
Source: PLoS Pathog. 2020 Apr 6;16(4):e1008408. doi: 10.1371/journal.ppat.1008408 (PMC7173933; doi:10.1371/journal.ppat.1008408)
Supplement: S2 Table — For each cell type and for all cells together (bulk-like) the differentially expressed (DE) genes were divided into up and down regulated genes. These were all separately used as input for a REACTOME pathway analysis. The top10 enriched pathways are shown and p-values were Bonferroni-corrected. Similarly, the 41 DE core genes that were identified in all cell types were used as input for this analysis. (XLSX) [file ppat.1008408.s006.xlsx]

## Sheet: Core genes
#	Reactome pathway Toppfun	p-value	FDR Bonferroni	# of genes from input	# of genes in annotation
1	Interferon alpha/beta signaling	1.83e-29	4.812e-27	18	69
2	Interferon Signaling	2.821e-22	7.419e-20	19	202
3	Cytokine Signaling in Immune system	1.011e-16	2.658e-14	23	763
4	Interferon gamma signaling	1.984e-07	5.219e-05	8	94
5	ER-Phagosome pathway	0.000161	0.04234	6	87
6	Antigen processing-Cross presentation	0.000441	0.116	6	103
7	ISG15 antiviral mechanism	0.002575	0.6772	5	77
8	Antiviral mechanism by IFN-stimulated genes	0.002575	0.6772	5	77
9	Endosomal/Vacuolar pathway	0.004798	1.262	3	12
10	Antigen Presentation: Folding, assembly and peptide loading of class I MHC	0.04888	12.86	3	25

## Sheet: Bulk-like up
#	Reactome pathway Toppfun	p-value	FDR Bonferroni	# of genes from input	# of genes in annotation
1	mRNA Splicing	1.429e-26	2.015e-23	92	196
2	mRNA Splicing - Major Pathway	5.494e-26	7.746e-23	89	188
3	Cytokine Signaling in Immune system	5.548e-26	7.822e-23	219	763
4	Processing of Capped Intron-Containing Pre-mRNA	7.022e-26	9.901e-23	105	248
5	Antigen processing-Cross presentation	4.676e-25	6.594e-22	62	103
6	ER-Phagosome pathway	1.278e-24	1.802e-21	56	87
7	HIV Infection	6.751e-22	9.519e-19	97	240
8	Interferon Signaling	9.845e-22	1.388e-18	87	202
9	Vif-mediated degradation of APOBEC3G	1.191e-21	1.679e-18	42	57
10	Defective CFTR causes cystic fibrosis	9.499e-21	1.339e-17	44	64

## Sheet: Bulk-like down
#	Reactome pathway Toppfun	p-value	FDR Bonferroni	# of genes from input	# of genes in annotation
1	Formation of a pool of free 40S subunits	3.177e-79	3.885e-76	83	107
2	L13a-mediated translational silencing of Ceruloplasmin expression	1.449e-77	1.772e-74	86	119
3	GTP hydrolysis and joining of the 60S ribosomal subunit	6.734e-76	8.235e-73	85	119
4	Eukaryotic Translation Elongation	7.057e-76	8.63e-73	78	98
5	Peptide chain elongation	1.169e-73	1.429e-70	75	93
6	Cap-dependent Translation Initiation	1.337e-73	1.635e-70	86	127
7	Eukaryotic Translation Initiation	1.337e-73	1.635e-70	86	127
8	Translation	2.146e-70	2.625e-67	94	165
9	Viral mRNA Translation	5.576e-70	6.82e-67	73	93
10	Selenocysteine synthesis	6.602e-70	8.074e-67	74	96

## Sheet: B up
#	Reactome pathway Toppfun	p-value	FDR Bonferroni	# of genes from input	# of genes in annotation
1	Interferon Signaling	1.207e-38	9.956e-36	51	202
2	Interferon alpha/beta signaling	1.624e-36	1.34e-33	34	69
3	Cytokine Signaling in Immune system	6.591e-27	5.438e-24	73	763
4	Interferon gamma signaling	4.952e-17	4.086e-14	24	94
5	ER-Phagosome pathway	2.355e-15	1.943e-12	22	87
6	Antigen processing-Cross presentation	1.174e-13	9.688e-11	22	103
7	Vif-mediated degradation of APOBEC3G	1.855e-11	1.53e-08	16	57
8	Class I MHC mediated antigen processing & presentation	5.837e-11	4.816e-08	35	376
9	Apoptosis	1.424e-10	1.175e-07	24	174
10	Programmed Cell Death	2.093e-10	1.727e-07	24	177

## Sheet: B down
#	Reactome pathway Toppfun	p-value	FDR Bonferroni	# of genes from input	# of genes in annotation
1	Peptide chain elongation	1.876e-72	8.05e-70	40	93
2	Eukaryotic Translation Elongation	2.761e-71	1.185e-68	40	98
3	Viral mRNA Translation	9.028e-70	3.873e-67	39	93
4	L13a-mediated translational silencing of Ceruloplasmin expression	1.172e-69	5.03e-67	41	119
5	GTP hydrolysis and joining of the 60S ribosomal subunit	1.172e-69	5.03e-67	41	119
6	Formation of a pool of free 40S subunits	2.286e-69	9.807e-67	40	107
7	Selenocysteine synthesis	4.389e-69	1.883e-66	39	96
8	Eukaryotic Translation Termination	7.329e-69	3.144e-66	39	97
9	Cap-dependent Translation Initiation	2.93e-68	1.257e-65	41	127
10	Eukaryotic Translation Initiation	2.93e-68	1.257e-65	41	127

## Sheet: CD4+ T up
#	Reactome pathway Toppfun	p-value	FDR Bonferroni	# of genes from input	# of genes in annotation
1	Interferon Signaling	3.752e-37	4.387e-34	75	202
2	Interferon alpha/beta signaling	5.027e-31	5.876e-28	42	69
3	Cytokine Signaling in Immune system	2.955e-26	3.454e-23	131	763
4	Interferon gamma signaling	7.503e-25	8.771e-22	43	94
5	ER-Phagosome pathway	9.519e-20	1.113e-16	37	87
6	Antigen processing-Cross presentation	1.071e-18	1.252e-15	39	103
7	Class I MHC mediated antigen processing & presentation	1.687e-16	1.972e-13	73	376
8	Innate Immune System	2.133e-15	2.493e-12	158	1312
9	Adaptive Immune System	1.157e-13	1.353e-10	112	826
10	Vif-mediated degradation of APOBEC3G	4.972e-11	5.812e-08	23	57

## Sheet: CD4+ T down
#	Reactome pathway Toppfun	p-value	FDR Bonferroni	# of genes from input	# of genes in annotation
1	L13a-mediated translational silencing of Ceruloplasmin expression	2.084e-109	1.603e-106	81	119
2	GTP hydrolysis and joining of the 60S ribosomal subunit	2.99e-107	2.299e-104	80	119
3	Formation of a pool of free 40S subunits	9.449e-107	7.267e-104	77	107
4	Cap-dependent Translation Initiation	9.561e-106	7.352e-103	81	127
5	Eukaryotic Translation Initiation	9.561e-106	7.352e-103	81	127
6	Eukaryotic Translation Elongation	4.723e-105	3.632e-102	74	98
7	Translation	1.118e-103	8.594e-101	87	165
8	Peptide chain elongation	3.881e-101	2.984e-98	71	93
9	Viral mRNA Translation	1.489e-96	1.145e-93	69	93
10	Nonsense Mediated Decay (NMD) independent of the Exon Junction Complex (EJC)	5.553e-95	4.27e-92	70	100

## Sheet: CD8+ T up
#	Reactome pathway Toppfun	p-value	FDR Bonferroni	# of genes from input	# of genes in annotation
1	Interferon Signaling	5.207e-51	3.666e-48	59	202
2	Interferon alpha/beta signaling	9.17e-43	6.456e-40	37	69
3	Cytokine Signaling in Immune system	7.004e-35	4.931e-32	80	763
4	Interferon gamma signaling	3.301e-27	2.324e-24	31	94
5	ER-Phagosome pathway	1.277e-14	8.991e-12	21	87
6	Antigen processing-Cross presentation	3.543e-14	2.494e-11	22	103
7	Class I MHC mediated antigen processing & presentation	6.091e-11	4.288e-08	34	376
8	Adaptive Immune System	1.472e-09	1.036e-06	49	826
9	Antigen Presentation: Folding, assembly and peptide loading of class I MHC	1.687e-08	1.187e-05	10	25
10	Innate Immune System	5.856e-08	4.123e-05	61	1312

## Sheet: CD8+ T down
#	Reactome pathway Toppfun	p-value	FDR Bonferroni	# of genes from input	# of genes in annotation
1	Eukaryotic Translation Elongation	2.439e-93	1.183e-90	55	98
2	Peptide chain elongation	1.358e-92	6.585e-90	54	93
3	Formation of a pool of free 40S subunits	6.533e-88	3.169e-85	54	107
4	Viral mRNA Translation	1.662e-87	8.059e-85	52	93
5	Selenocysteine synthesis	1.773e-86	8.598e-84	52	96
6	Eukaryotic Translation Termination	3.807e-86	1.846e-83	52	97
7	Nonsense Mediated Decay (NMD) independent of the Exon Junction Complex (EJC)	3.519e-85	1.707e-82	52	100
8	L13a-mediated translational silencing of Ceruloplasmin expression	1.474e-84	7.15e-82	54	119
9	GTP hydrolysis and joining of the 60S ribosomal subunit	1.474e-84	7.15e-82	54	119
10	Cap-dependent Translation Initiation	1.428e-82	6.927e-80	54	127

## Sheet: Monocyte up
#	Reactome pathway Toppfun	p-value	FDR Bonferroni	# of genes from input	# of genes in annotation
1	Cytokine Signaling in Immune system	2.168e-47	1.769e-44	106	763
2	Interferon Signaling	2.736e-47	2.233e-44	62	202
3	Interferon alpha/beta signaling	9.159e-40	7.473e-37	38	69
4	Interferon gamma signaling	2.945e-30	2.403e-27	36	94
5	Antigen processing-Cross presentation	1.093e-12	8.92e-10	23	103
6	Signaling by Interleukins	1.928e-11	1.573e-08	48	531
7	Innate Immune System	2.517e-10	2.054e-07	79	1312
8	ER-Phagosome pathway	5.493e-10	4.482e-07	19	87
9	Class I MHC mediated antigen processing & presentation	9.103e-09	7.428e-06	36	376
10	Adaptive Immune System	1.746e-08	1.425e-05	56	826

[truncated: 5 more sheets: Monocyte down, NK up, NK down, DC up, DC down]
