# Supplementary material for: Integrating GWAS with bulk and single-cell RNA-sequencing reveals a role for LY86 in the anti-Candida host response
Source: PLoS Pathog. 2020 Apr 6;16(4):e1008408. doi: 10.1371/journal.ppat.1008408 (PMC7173933; doi:10.1371/journal.ppat.1008408)
Supplement: S4 Table — eQTLs in bulk RNA-seq data in the Candida-stimulated (stimulated_eQTLS) or RPMI control (unstimulated_eQTLs) condition. eQTLs for which the effect size before and after Candida stimulation changes (response_QTLs_GWAS_annotated). The p-value (PValue), name (SNPName) and chromosome position (SNPChr, SNPChrPos) of the effect SNP, affected gene (ProbeName), alleles to test (SNPType), allele to compare to (AlleleAssessed), Z-score (OverallZScore), gene name (HGNCName), effect size with standard error (Beta.SE), false discovery rate (FDR) and p-value in GWAS on candidemia susceptibility (gwas.pval). (XLS) [file ppat.1008408.s008.xls]

## Sheet: unstimulated_eQTLs
PValue	SNPName	SNPChr	SNPChrPos	ProbeName	SNPType	AlleleAssessed	OverallZScore	HGNCName	Beta (SE)	FDR
8.46785e-30	rs10249231	7	55821556	ENSG00000226278	T/C	C	11.3386	PSPHP1	0.9108682 (0.0483026)	0
7.00215e-27	rs2279692	1	213030534	ENSG00000198468	T/C	T	10.7347	FLVCR1-AS1	0.8917355 (0.0529678)	0
1.3183e-26	rs145793951	9	42237642	ENSG00000237846	T/C	C	10.6761	RP11-216M21.1	0.8895505 (0.0534687)	0
4.51823e-26	rs6458200	6	41195420	ENSG00000188056	T/G	T	10.5612	TREML4	0.8858939 (0.054294)	0
6.12937e-25	rs17439752	9	72435713	ENSG00000204711	C/G	G	10.3135	C9orf135	0.8766436 (0.0563132)	0
2.39097e-24	rs55794721	1	25561667	ENSG00000187010	G/A	A	-10.1818	RHD	-0.8724959 (0.0571888)	0
3.12239e-24	rs2869492	16	12071341	ENSG00000234719	T/C	C	10.1559	RP11-166B2.1	0.8713267 (0.0574325)	0
1.14123e-23	rs432206	5	64858687	ENSG00000250081	G/C	G	10.0287	CTD-2116N20.1	0.8662301 (0.0584791)	0
1.46955e-23	rs61894839	11	74626366	ENSG00000166435	G/A	A	10.0037	XRRA1	0.8645342 (0.0588218)	0
3.9597e-23	rs10760117	9	123586737	ENSG00000226752	T/G	T	9.90502	RP11-27I1.2	0.8607411 (0.059579)	0
6.43141e-23	rs7546268	1	45965340	ENSG00000236624	T/C	T	9.85648	CCDC163P	0.8586098 (0.0599988)	0
1.31113e-22	rs416568	6	29647628	ENSG00000204644	T/A	A	9.78462	ZFP57	0.8561855 (0.0604715)	0
1.65842e-22	rs11006259	10	52357891	ENSG00000231345	C/T	C	9.76091	RP11-564C4.6	0.8545835 (0.0607811)	0
1.56981e-21	rs1059307	6	86387888	ENSG00000203875	G/T	T	9.53025	SNHG5	0.8452753 (0.0625387)	0
3.69238e-21	rs3745936	19	42092815	ENSG00000239736	T/A	T	9.44105	CEACAMP3	0.8412917 (0.0632703)	0
6.8914e-21	rs2910686	5	96252589	ENSG00000164308	C/T	T	-9.37522	ERAP2	-0.8379179 (0.0638806)	0
1.27592e-20	rs1249816	1	75859855	ENSG00000137968	A/T	T	9.31028	SLC44A5	0.8349378 (0.0644129)	0
1.55745e-20	rs6720375	2	132440073	ENSG00000197927	G/C	G	-9.28882	C2orf27A	-0.8341758 (0.064548)	0
9.06651e-20	rs1133328	3	19987539	ENSG00000163576	T/G	T	9.0998	EFHB	0.8250664 (0.0661324)	0
1.09376e-19	rs11150882	17	259648	ENSG00000187624	G/A	A	9.07923	C17orf97	0.8236037 (0.0663817)	0
1.09376e-19	rs60306481	7	38387076	ENSG00000228668	G/A	A	9.07923	TRGV5P	0.8240961 (0.066298)	0
1.32136e-19	rs6877400	5	179996111	ENSG00000161055	T/C	C	9.05875	SCGB3A1	0.822803 (0.0665176)	0
1.32136e-19	rs35188965	5	1104938	ENSG00000113504	C/T	C	9.05875	SLC12A7	0.8233325 (0.0664278)	0
1.32136e-19	rs611676	1	234451146	ENSG00000183780	A/G	G	9.05875	SLC35F3	0.8226289 (0.0665471)	0
1.91554e-19	rs1131017	12	56435929	ENSG00000197728	G/C	C	9.01804	RPS26	0.821495 (0.0667387)	0
1.91554e-19	rs66954605	7	72196999	ENSG00000254184	G/A	A	9.01804	TYW1B	0.821098 (0.0668056)	0
2.76737e-19	rs7314691	12	661981	ENSG00000139044	G/A	A	8.97765	B4GALNT3	0.819111 (0.0671389)	0
3.98434e-19	rs199439	17	44793503	ENSG00000262539	A/G	G	8.93758	RP11-259G18.3	0.8165067 (0.0675721)	0
5.69645e-19	rs9349050	6	37663624	ENSG00000112139	C/T	T	8.89782	MDGA1	0.8148884 (0.0678391)	0
6.7951e-19	rs7309189	12	31240960	ENSG00000013573	G/A	A	-8.87806	DDX11	-0.8141746 (0.0679565)	0
1.62894e-18	rs9612520	22	24269459	ENSG00000184674	G/T	G	-8.78036	GSTT1	-0.8090381 (0.0687917)	0
2.71885e-18	rs2051993	12	68413678	ENSG00000255733	G/A	A	8.72261	IFNG-AS1	0.8058662 (0.0692998)	0
5.31496e-18	rs8629	7	73245519	ENSG00000165171	T/C	T	8.64659	WBSCR27	0.8020527 (0.0699032)	0
6.26528e-18	rs2741159	12	53071382	ENSG00000167768	A/C	C	8.62775	KRT1	0.8011927 (0.0700382)	0
6.26528e-18	rs28409706	5	70308251	ENSG00000172058	C/T	C	8.62775	SERF1A	0.8011065 (0.0700517)	0
2.25969e-17	rs72660908	1	25583610	ENSG00000261349	C/G	G	-8.47941	RP3-465N24.5	-0.7925605 (0.0713709)	0
2.26358e-17	rs432206	5	64858687	ENSG00000123219	G/C	G	8.47941	CENPK	0.7926005 (0.0713648)	0
4.21349e-17	rs4970777	1	110283785	ENSG00000134202	T/C	C	-8.40674	GSTM3	-0.7894595 (0.0718402)	0
4.22067e-17	rs6007595	22	45728978	ENSG00000100376	G/C	G	8.40674	FAM118A	0.7890517 (0.0719015)	0
7.74982e-17	rs1757183	6	37484790	ENSG00000204110	C/T	T	8.33503	RP1-153P14.8	0.7849541 (0.0725133)	0
9.00657e-17	rs12151337	19	46976735	ENSG00000182013	C/T	T	8.31725	PNMAL1	0.7839916 (0.0726558)	0
9.00657e-17	rs178931	5	81575601	ENSG00000205464	A/T	T	8.31725	ATP6AP1L	0.7840503 (0.0726471)	0
1.04463e-16	rs823080	1	205789282	ENSG00000162877	G/A	A	-8.29952	PM20D1	-0.7833103 (0.0727564)	0
1.88468e-16	rs72660908	1	25583610	ENSG00000224183	C/G	G	-8.22918	SDHDP6	-0.7788741 (0.0734059)	0
1.88783e-16	rs5759410	22	23058658	ENSG00000211667	G/A	G	8.22918	IGLV3-12	0.7793465 (0.0733372)	0
2.90998e-16	rs5760119	22	24266831	ENSG00000099977	G/C	G	-8.177	DDT	-0.7755552 (0.0738857)	0
5.13751e-16	rs1168766	12	66512993	ENSG00000239335	A/G	G	-8.10816	RP11-745O10.2	-0.7717666 (0.0744272)	0
5.14597e-16	rs35486151	7	32766808	ENSG00000229358	C/T	T	8.10816	AC018633.4	0.7722598 (0.074357)	0
5.91769e-16	rs3793735	10	1282828	ENSG00000185736	T/C	C	8.09109	ADARB2	0.7705279 (0.0746028)	0
7.80619e-16	rs4073738	14	101015380	ENSG00000183092	T/C	C	-8.05708	BEGAIN	-0.7693391 (0.0747706)	0
2.31475e-15	rs7909832	10	16556710	ENSG00000165985	T/C	T	-7.92305	C1QL3	-0.7613429 (0.0758836)	0
5.80105e-15	rs11847351	14	30314078	ENSG00000184304	G/A	A	7.80825	PRKD1	0.7540221 (0.0768784)	0
6.59567e-15	rs7710895	5	180374019	ENSG00000168903	C/T	C	7.79203	BTNL3	0.752873 (0.0770325)	0
7.49721e-15	rs11772922	7	130008065	ENSG00000158525	G/T	T	7.77585	CPA5	0.7517178 (0.0771869)	0
8.50634e-15	rs7806458	7	150476888	ENSG00000106565	G/A	A	-7.75972	TMEM176B	-0.7507382 (0.0773174)	0
8.50634e-15	rs6720375	2	132440073	ENSG00000213222	G/C	G	-7.75972	AC093724.2	-0.7505487 (0.0773426)	0
9.64887e-15	rs12889295	14	106529806	ENSG00000211940	A/C	C	-7.74364	IGHV3-9	-0.7502625 (0.0773806)	0
9.66407e-15	rs11801382	1	22352108	ENSG00000218510	C/T	T	7.74364	LINC00339	0.750188 (0.0773905)	0
1.24445e-14	rs12439909	15	31157666	ENSG00000260382	G/A	G	7.71159	RP11-540B6.2	0.7478087 (0.0777053)	0
1.40832e-14	rs17698176	17	44819595	ENSG00000260075	T/G	G	7.69563	NSFP1	0.7469401 (0.0778196)	0
1.40832e-14	rs9273493	6	32628247	ENSG00000179344	C/T	T	7.69563	HLA-DQB1	0.7472861 (0.0777741)	0
1.59337e-14	rs10238724	7	142429237	ENSG00000211753	G/A	G	-7.67972	TRBV28	-0.7458209 (0.0779666)	0
2.30781e-14	rs66817580	21	42689637	ENSG00000183844	G/T	T	7.63222	FAM3B	0.7434072 (0.0782817)	0
2.94761e-14	rs3751972	17	26206414	ENSG00000007171	A/C	C	7.60076	NOS2	0.7405354 (0.0786537)	0
3.32487e-14	rs9271520	6	32589771	ENSG00000237541	A/G	G	7.58509	HLA-DQA2	0.7397971 (0.0787488)	0
4.2209e-14	rs2097433	22	24296894	ENSG00000235231	A/G	A	-7.55387	AP000351.10	-0.7375962 (0.0790311)	0
6.79354e-14	rs3829658	19	52000672	ENSG00000254521	A/G	G	7.49191	SIGLEC12	0.7337007 (0.0795263)	0
6.79354e-14	rs2287783	16	24831727	ENSG00000158865	T/C	T	7.49191	SLC5A11	0.7344683 (0.0794291)	0
7.63862e-14	rs4338909	19	21922636	ENSG00000197020	T/G	T	7.47651	ZNF100	0.7329769 (0.0796177)	0
7.63862e-14	rs914347	6	37484970	ENSG00000227920	C/A	A	7.47651	RP1-153P14.5	0.7329982 (0.079615)	0
7.63862e-14	rs846808	1	209980027	ENSG00000117595	C/T	T	7.47651	IRF6	0.7331824 (0.0795917)	0
1.70884e-13	rs77625616	2	90134320	ENSG00000211630	G/C	C	7.3698	IGKV1D-13	0.7263353 (0.0804471)	0
1.915e-13	rs2276683	2	128146762	ENSG00000236682	C/G	G	7.35471	AC068282.3	0.725014 (0.0806102)	0
2.13913e-13	rs4477591	14	106575819	ENSG00000211939	T/C	C	-7.33965	IGHV1-8	-0.7244691 (0.0806773)	0
2.39255e-13	rs1921083	12	66506631	ENSG00000155957	T/C	C	-7.32462	TMBIM4	-0.7233281 (0.0808174)	0
2.39255e-13	rs10793289	11	77850517	ENSG00000246174	C/A	A	-7.32462	RP11-705O3.1	-0.7233859 (0.0808103)	0
2.39612e-13	rs10877014	12	58167661	ENSG00000123427	A/G	G	7.32462	METTL21B	0.7233379 (0.0808162)	0
2.39612e-13	rs6461691	7	23139345	ENSG00000230658	G/A	A	7.32462	KLHL7-AS1	0.7228783 (0.0808725)	0
2.67939e-13	rs6979488	7	66218847	ENSG00000226824	T/C	T	7.30963	RP4-756H11.3	0.7215935 (0.0810296)	0
2.99548e-13	rs12439909	15	31157666	ENSG00000259845	G/A	G	7.29468	HERC2P10	0.7209175 (0.081112)	0
2.99548e-13	rs10016376	4	31998562	ENSG00000251129	A/G	G	7.29468	RP11-734I18.1	0.7207567 (0.0811315)	0
3.73038e-13	rs13140099	4	153022375	ENSG00000245954	G/A	A	-7.26487	RP11-18H21.1	-0.7194375 (0.0812918)	0
3.73038e-13	rs11101980	1	110193645	ENSG00000168765	T/G	G	-7.26487	GSTM4	-0.7192339 (0.0813164)	0
4.64844e-13	rs3748136	8	9030160	ENSG00000248538	G/A	A	7.23521	RP11-10A14.5	0.7170174 (0.0815841)	0
5.77888e-13	rs639311	11	94205747	ENSG00000255893	C/T	T	7.20568	RP11-685N10.1	0.7147917 (0.0818513)	0
7.16757e-13	rs2532233	17	44273218	ENSG00000214401	C/T	T	7.17629	KANSL1-AS1	0.7126091 (0.0821115)	0
8.85658e-13	rs4072146	3	129829463	ENSG00000249846	C/A	A	-7.14702	RP11-77P16.4	-0.7109633 (0.0823067)	0
9.84905e-13	rs9357006	6	26364628	ENSG00000186470	A/C	C	-7.13244	BTN3A2	-0.7101082 (0.0824078)	0
1.3528e-12	rs345781	15	33395917	ENSG00000248905	A/G	G	7.08889	FMN1	0.7071225 (0.0827587)	0
1.50097e-12	rs5756736	22	37970189	ENSG00000100079	A/G	G	7.07444	LGALS2	0.7062186 (0.0828644)	0
1.84664e-12	rs73057803	7	5171687	ENSG00000159904	T/C	C	7.04563	ZNF890P	0.70434 (0.0830832)	0
2.04765e-12	rs479777	11	64107477	ENSG00000236935	T/C	C	7.03127	AP003774.1	0.7027213 (0.0832707)	0
2.26683e-12	rs35228013	8	144631474	ENSG00000254859	A/G	G	-7.01694	RP11-661A12.5	-0.702216 (0.0833291)	0
2.50897e-12	rs4147638	22	42487900	ENSG00000183172	G/A	A	-7.00265	C22orf32	-0.7013455 (0.0834294)	0
2.51255e-12	rs1025288	5	36702864	ENSG00000250155	C/A	A	7.00265	CTD-2353F22.1	0.7013226 (0.0834321)	0
2.78039e-12	rs1065541	17	18477409	ENSG00000233327	T/C	C	-6.98838	USP32P2	-0.6995302 (0.083638)	0
2.78435e-12	rs68139049	19	24235433	ENSG00000268362	A/G	G	6.98838	CTD-2017D11.1	0.6998957 (0.0835961)	0
2.78435e-12	rs36111742	4	89152718	ENSG00000118777	A/G	G	6.98838	ABCG2	0.7000163 (0.0835822)	0
3.07616e-12	rs17267	7	142510446	ENSG00000237254	G/A	A	-6.97414	TRBV30	-0.6986595 (0.0837376)	0
3.08054e-12	rs7081467	10	104231662	ENSG00000243628	C/G	G	6.97414	RP11-18I14.7	0.699333 (0.0836605)	0
3.08054e-12	rs12667978	7	128777461	ENSG00000158457	T/C	C	6.97414	TSPAN33	0.69943 (0.0836494)	0
3.40273e-12	rs72637129	14	106472492	ENSG00000211934	G/A	A	-6.95994	IGHV1-2	-0.6980771 (0.0838041)	0
4.59359e-12	rs7806458	7	150476888	ENSG00000002933	G/A	A	-6.9175	TMEM176A	-0.6954902 (0.0840982)	0
5.07009e-12	rs36053285	15	101114640	ENSG00000270127	T/C	C	-6.90342	RP11-526I2.5	-0.6941539 (0.0842493)	0
5.07724e-12	rs573905	11	118572267	ENSG00000255422	A/G	A	6.90342	AP002954.4	0.6935589 (0.0843164)	0
6.18162e-12	rs3756663	5	33440306	ENSG00000249572	A/C	A	-6.87533	CTD-2203K17.1	-0.6918665 (0.0845067)	0
6.19029e-12	rs1757183	6	37484790	ENSG00000229559	C/T	T	6.87533	RP1-153P14.3	0.6917858 (0.0845157)	0
6.82845e-12	rs2960831	7	1201192	ENSG00000229043	A/T	A	6.86133	AC091729.9	0.691319 (0.084568)	0
7.53094e-12	rs2735950	8	20109354	ENSG00000061337	G/A	G	6.84736	LZTS1	0.689999 (0.0847156)	0
1.34233e-11	rs2267989	14	92339850	ENSG00000140092	A/G	G	6.76414	FBLN5	0.6840039 (0.085379)	0
1.62136e-11	rs13168712	5	70679626	ENSG00000254353	G/A	G	6.73662	RP11-195E2.4	0.6822249 (0.0855737)	0
1.78265e-11	rs7102285	11	71495372	ENSG00000158483	G/C	G	6.7229	FAM86C1	0.6808579 (0.0857228)	0
1.95426e-11	rs12668689	7	64311337	ENSG00000213640	T/A	A	-6.70921	RP11-797H7.3	-0.6802276 (0.0857913)	0
2.15082e-11	rs11665986	19	55383941	ENSG00000221957	C/T	T	6.69554	KIR2DS4	0.6785127 (0.0859771)	0
2.15082e-11	rs11732759	4	76856440	ENSG00000138744	T/A	A	6.69554	NAAA	0.6788718 (0.0859383)	0
2.35703e-11	rs5751776	22	24266954	ENSG00000218537	A/C	A	-6.68191	AP000350.4	-0.677659 (0.0860693)	0
2.36025e-11	rs16967494	16	15820863	ENSG00000263335	C/T	T	6.68191	AF001548.5	0.6784416 (0.0859848)	0
2.5896e-11	rs4840568	8	11351019	ENSG00000154319	G/A	A	6.66829	FAM167A	0.6768434 (0.0861572)	0
2.5896e-11	rs594655	1	146515076	ENSG00000227242	T/G	T	6.66829	RP11-325P15.3	0.6765132 (0.0861927)	0
2.83686e-11	rs179271	6	39079103	ENSG00000112167	A/G	A	-6.65471	SAYSD1	-0.6760359 (0.086244)	0
3.1114e-11	rs2281780	13	43597995	ENSG00000120675	G/T	T	-6.64115	DNAJC15	-0.6750249 (0.0863524)	0
3.40727e-11	rs948636	18	34361762	ENSG00000134779	C/G	C	-6.62762	TPGS2	-0.6736388 (0.0865005)	0
3.41188e-11	rs7259841	19	58951123	ENSG00000131849	C/T	T	6.62762	ZNF132	0.6736562 (0.0864987)	0
4.08945e-11	rs4727187	7	76132473	ENSG00000188372	C/A	A	-6.60063	ZP3	-0.6715067 (0.0867273)	0
5.87044e-11	rs11636944	15	99647605	ENSG00000182253	T/G	G	-6.54696	SYNM	-0.6682488 (0.0870713)	0
6.42073e-11	rs4727489	7	101011532	ENSG00000160963	C/T	T	6.5336	COL26A1	0.6673324 (0.0871676)	0
7.01201e-11	rs568617	11	65653242	ENSG00000172543	C/T	T	-6.52027	CTSW	-0.6662051 (0.0872856)	0
7.02137e-11	rs4275	22	26921725	ENSG00000260065	A/G	G	6.52027	CTA-445C9.15	0.6662815 (0.0872776)	0
7.67685e-11	rs10139058	14	107141916	ENSG00000211972	C/T	T	6.50697	IGHV3-66	0.6649991 (0.0874115)	0
9.13586e-11	rs1022088	17	46579790	ENSG00000173917	A/T	T	-6.48043	HOXB2	-0.6634029 (0.0875775)	0
9.99676e-11	rs60306481	7	38387076	ENSG00000211697	G/A	A	6.4672	TRGV5	0.6617061 (0.0877532)	0
9.99676e-11	rs6570064	6	99883137	ENSG00000228506	A/G	G	6.4672	RP11-98I9.4	0.6618975 (0.0877334)	0
1.0908e-10	rs1642796	17	7542871	ENSG00000129244	C/T	C	6.45399	ATP1B2	0.6605613 (0.0878712)	0
1.18845e-10	rs28479708	15	83869144	ENSG00000166503	G/A	A	6.44081	HDGFRP3	0.6598624 (0.0879431)	0
1.29634e-10	rs1101799	12	47647445	ENSG00000258181	A/G	G	6.42765	RP11-493L12.4	0.659085 (0.088023)	0
1.29634e-10	rs1491823	11	6948139	ENSG00000149054	T/G	G	6.42765	ZNF215	0.659037 (0.0880279)	0
1.41379e-10	rs1045599	17	15879910	ENSG00000170425	T/C	C	6.41451	ADORA2B	0.6575568 (0.0881794)	0
1.41379e-10	rs11123823	2	100916315	ENSG00000170500	A/G	G	6.41451	LONRF2	0.6579129 (0.088143)	0
1.6785e-10	rs2071639	2	3628383	ENSG00000118004	C/A	A	6.38831	COLEC11	0.6557387 (0.0883647)	0
1.98625e-10	rs4807995	19	15976484	ENSG00000267453	A/T	T	-6.3622	AC004791.2	-0.6540101 (0.08854)	0
1.98884e-10	rs12185166	16	2713728	ENSG00000261613	C/T	T	6.3622	RP11-20I23.13	0.6540638 (0.0885345)	0
1.98884e-10	rs12525110	6	141219538	ENSG00000234147	A/G	G	6.3622	RP3-460G2.2	0.6538302 (0.0885582)	0
3.29122e-10	rs594655	1	146515076	ENSG00000225603	T/G	T	6.28442	RP11-325P15.1	0.6478681 (0.0891564)	0
3.57357e-10	rs11185932	10	82295398	ENSG00000226659	A/G	A	-6.27154	RP11-137H2.4	-0.6472667 (0.0892162)	0
4.21636e-10	rs8105767	19	22215441	ENSG00000197134	A/G	G	6.24584	ZNF257	0.6454333 (0.089398)	0
5.37999e-10	rs2534590	7	38387731	ENSG00000211699	T/C	C	-6.20745	TRGV3	-0.6417726 (0.0897583)	0
5.83591e-10	rs473412	1	90227649	ENSG00000231613	G/A	A	-6.1947	RP5-943J3.1	-0.6412691 (0.0898076)	0
6.33748e-10	rs34240868	14	107006958	ENSG00000211952	G/A	A	6.18196	IGHV4-28	0.6399433 (0.089937)	0
6.33748e-10	rs28806288	4	151048211	ENSG00000170390	A/G	G	6.18196	DCLK2	0.6403642 (0.089896)	0
6.86364e-10	rs13381	1	233086456	ENSG00000135778	T/C	C	6.16925	NTPCR	0.6386481 (0.090063)	0
7.44171e-10	rs12648821	4	76060681	ENSG00000260265	G/A	A	6.15657	RP11-44F21.5	0.6380242 (0.0901236)	0
9.42826e-10	rs34196120	19	10117420	ENSG00000080573	C/T	T	-6.11862	COL5A3	-0.6351323 (0.090403)	0
9.42826e-10	rs4044907	14	74047195	ENSG00000184227	C/T	T	-6.11862	ACOT1	-0.6348472 (0.0904304)	0
9.4401e-10	rs17733008	15	40674920	ENSG00000128944	T/C	C	6.11862	KNSTRN	0.6345592 (0.0904581)	0
9.4401e-10	rs869252	10	133969872	ENSG00000151640	T/C	C	6.11862	DPYSL4	0.6354699 (0.0903705)	0
9.4401e-10	rs2895073	10	5332017	ENSG00000215267	C/T	T	6.11862	AKR1C7P	0.6354536 (0.090372)	0
9.4401e-10	rs2428188	6	110797214	ENSG00000004809	C/G	C	6.11862	SLC22A16	0.6350638 (0.0904096)	0
9.4401e-10	rs6858440	4	47917474	ENSG00000170448	A/G	G	6.11862	NFXL1	0.6353915 (0.090378)	0
1.19584e-09	rs7156378	14	74073516	ENSG00000177465	C/T	T	6.08087	ACOT4	0.6322595 (0.0906784)	0
1.19584e-09	rs4917675	10	115799477	ENSG00000043591	T/C	C	6.08087	ADRB1	0.6320158 (0.0907017)	0
1.29352e-09	rs9348724	6	10887276	ENSG00000153157	C/G	C	6.06833	SYCP2L	0.630984 (0.0908)	0
1.51087e-09	rs56084453	3	44762830	ENSG00000196653	A/G	G	6.0433	ZNF502	0.6288734 (0.0910004)	0
1.62948e-09	rs28372939	22	21356824	ENSG00000230513	G/A	A	-6.03082	THAP7-AS1	-0.62835 (0.0910499)	0
1.6315e-09	rs2007413	16	16308675	ENSG00000227827	C/T	T	6.03082	RP11-958N24.2	0.6277624 (0.0911054)	0
1.76149e-09	rs34510112	2	113188918	ENSG00000169629	C/T	T	-6.01835	RGPD8	-0.6267244 (0.0912033)	0
1.90156e-09	rs60808632	14	106467991	ENSG00000211935	C/A	C	-6.00591	IGHV1-3	-0.6264299 (0.091231)	0
1.90391e-09	rs112413913	5	81359709	ENSG00000152348	A/G	G	6.00591	ATG10	0.6263783 (0.0912358)	0
2.05246e-09	rs2377995	10	50402816	ENSG00000204161	C/A	C	-5.99348	C10orf128	-0.6248753 (0.0913769)	0
2.05246e-09	rs34270993	8	71645268	ENSG00000221947	C/G	G	-5.99348	XKR9	-0.625402 (0.0913275)	0
2.05246e-09	rs4147594	1	165600606	ENSG00000143198	C/T	T	-5.99348	MGST3	-0.6252935 (0.0913377)	0
2.05499e-09	rs12490	4	83765269	ENSG00000145284	C/T	T	5.99348	SCD5	0.624913 (0.0913734)	0
2.215e-09	rs3734618	6	39284184	ENSG00000124780	A/G	G	-5.98108	KCNK17	-0.6241007 (0.0914494)	0
2.21772e-09	rs13235658	7	141458771	ENSG00000228775	A/G	G	5.98108	RP5-894A10.5	0.6240377 (0.0914553)	0
2.39298e-09	rs11637626	15	32810421	ENSG00000254912	A/G	A	5.9687	RP11-632K20.2	0.6230608 (0.0915465)	0
2.39298e-09	rs611403	12	52929049	ENSG00000186081	T/G	G	5.9687	KRT5	0.6225992 (0.0915895)	0
2.57855e-09	rs651234	17	18268941	ENSG00000176974	C/T	T	-5.95633	SHMT1	-0.6223152 (0.0916159)	0
2.57855e-09	rs9634292	12	68849580	ENSG00000251301	T/A	T	-5.95633	RP11-81H14.2	-0.6219959 (0.0916456)	0
2.5817e-09	rs73880622	22	22682657	ENSG00000253818	G/A	A	5.95633	IGLV1-41	0.6215568 (0.0916864)	0
2.5817e-09	rs2568092	11	8987438	ENSG00000254860	C/T	T	5.95633	TMEM9B-AS1	0.6222192 (0.0916248)	0
2.5817e-09	rs12676438	8	82765563	ENSG00000104497	T/C	C	5.95633	SNX16	0.6224637 (0.0916021)	0
2.5817e-09	rs10889104	1	59046496	ENSG00000184292	C/G	G	5.95633	TACSTD2	0.6215996 (0.0916824)	0
2.7815e-09	rs489941	1	74672323	ENSG00000162620	C/A	A	-5.94398	LRRIQ3	-0.6214855 (0.091693)	0
2.78489e-09	rs2732275	8	33348104	ENSG00000172728	G/A	G	5.94398	FUT10	0.6212827 (0.0917119)	0
2.78489e-09	rs6858440	4	47917474	ENSG00000163293	A/G	G	5.94398	NIPAL1	0.6211051 (0.0917283)	0
3.23118e-09	rs3192882	16	69975631	ENSG00000157322	A/T	T	-5.91935	CLEC18A	-0.61906 (0.0919175)	0
3.23511e-09	rs5759410	22	23058658	ENSG00000253590	G/A	G	5.91935	IGLV3-13	0.6187647 (0.0919448)	0
3.7559e-09	rs12936231	17	38029120	ENSG00000172057	C/G	C	5.89479	ORMDL3	0.6174471 (0.092066)	0
3.7559e-09	rs3768036	1	43412655	ENSG00000227533	A/G	A	5.89479	SLC2A1-AS1	0.6170955 (0.0920983)	0
4.0436e-09	rs7249414	19	55673746	ENSG00000105048	A/C	A	5.88254	TNNT1	0.6159611 (0.0922023)	0
4.0436e-09	rs2296286	13	79980609	ENSG00000227354	C/A	A	5.88254	RBM26-AS1	0.6155521 (0.0922397)	0
4.3527e-09	rs3745477	19	50265549	ENSG00000126467	G/T	T	5.87031	TSKS	0.6146096 (0.0923257)	0
4.3527e-09	rs10843390	12	29496991	ENSG00000257176	T/C	T	5.87031	RP11-996F15.2	0.6147226 (0.0923154)	0
4.68475e-09	rs7856656	9	37421065	ENSG00000137106	C/T	T	5.8581	GRHPR	0.6142571 (0.0923579)	0
5.04139e-09	rs11246065	11	324170	ENSG00000251661	A/G	G	5.8459	RP11-326C3.11	0.6132609 (0.0924485)	0
5.04139e-09	rs4563249	2	74354016	ENSG00000217702	G/T	T	5.8459	MGC10955	0.612969 (0.092475)	0
5.83567e-09	rs67594352	10	75928933	ENSG00000156110	T/C	C	5.82157	ADK	0.6107967 (0.0926717)	0
6.26223e-09	rs11648403	16	429129	ENSG00000129925	C/T	T	-5.80943	TMEM8A	-0.6098867 (0.0927538)	0
6.26971e-09	rs10409076	19	45057224	ENSG00000230666	G/T	T	5.80943	CEACAM22P	0.6100224 (0.0927416)	0
6.74313e-09	rs7039222	9	34332740	ENSG00000164978	A/G	G	5.79731	NUDT2	0.6086785 (0.0928624)	0
7.24261e-09	rs13224149	7	23719322	ENSG00000234286	A/G	A	5.7852	AC006026.13	0.6076797 (0.092952)	0
8.3518e-09	rs9657360	8	144676862	ENSG00000147813	T/C	C	-5.76105	NAPRT1	-0.6063074 (0.0930747)	0
8.98791e-09	rs16960499	17	19203032	ENSG00000228157	A/G	G	5.749	AC007952.5	0.6047968 (0.0932092)	0
9.64821e-09	rs17182607	14	74275989	ENSG00000259065	A/G	G	5.73697	RP5-1021I20.1	0.6041601 (0.0932658)	0
9.64821e-09	rs949055	11	120779520	ENSG00000149403	C/T	C	5.73697	GRIK4	0.6036197 (0.0933137)	0
1.03434e-08	rs459130	22	23253303	ENSG00000211677	G/C	C	-5.72495	IGLC2	-0.6032254 (0.0933486)	0
1.11132e-08	rs57383037	1	17725358	ENSG00000256049	G/C	C	5.71295	PADI6	0.601839 (0.0934711)	0
1.19107e-08	rs1587482	16	56649023	ENSG00000260549	G/T	G	-5.70098	MT1L	-0.6012711 (0.0935212)	0
1.19107e-08	rs2413769	15	45561868	ENSG00000259520	C/A	C	-5.70098	CTD-2651B20.3	-0.6012807 (0.0935203)	0
1.19107e-08	rs2974930	1	155196717	ENSG00000160766	A/G	G	-5.70098	GBAP1	-0.6008775 (0.0935558)	0
1.19246e-08	rs2237678	7	107203265	ENSG00000164597	T/G	G	5.70098	COG5	0.6008414 (0.093559)	0
1.27636e-08	rs9271520	6	32589771	ENSG00000196126	A/G	G	-5.68901	HLA-DRB1	-0.5996799 (0.093661)	0
1.36917e-08	rs6945589	7	156456279	ENSG00000244291	C/T	T	-5.67707	C7orf13	-0.599157 (0.0937068)	0
1.37077e-08	rs8066107	17	66675	ENSG00000181031	A/G	G	5.67707	RPH3AL	0.5990693 (0.0937145)	0
1.37077e-08	rs2162488	2	90106387	ENSG00000242766	T/C	C	5.67707	IGKV1D-17	0.5993728 (0.0936879)	0
1.37077e-08	rs10745330	1	113083439	ENSG00000007341	C/T	T	5.67707	ST7L	0.5985102 (0.0937634)	0
1.37077e-08	rs221045	1	16530049	ENSG00000142632	C/T	C	5.67707	ARHGEF19	0.5986259 (0.0937533)	0
1.46853e-08	rs2395943	6	42940673	ENSG00000124587	A/G	A	-5.66514	PEX6	-0.5978951 (0.0938172)	0
1.57488e-08	rs7208788	17	34823204	ENSG00000256515	G/A	A	5.65323	CCL3L3	0.5970998 (0.0938865)	0
1.57488e-08	rs7658970	4	74713950	ENSG00000109272	T/C	T	5.65323	PF4V1	0.5970808 (0.0938882)	0
1.80838e-08	rs11227332	11	65623739	ENSG00000172803	A/G	G	5.62946	SNX32	0.5954996 (0.0940257)	0
2.07535e-08	rs79925212	17	35833481	ENSG00000161326	A/T	A	5.60575	DUSP14	0.5934994 (0.0941987)	0
2.22153e-08	rs33931897	15	77357312	ENSG00000260787	G/C	C	5.59393	RP11-797A18.4	0.5917014 (0.0943536)	0
2.54155e-08	rs9306386	22	23978081	ENSG00000189269	G/A	A	-5.57032	C22orf43	-0.5901752 (0.0944844)	0
2.54447e-08	rs57371943	12	239301	ENSG00000120645	C/G	C	5.57032	IQSEC3	0.5898755 (0.0945101)	0
2.71947e-08	rs2338050	10	51804949	ENSG00000099290	G/A	A	-5.55855	FAM21A	-0.5887754 (0.094604)	0
2.72259e-08	rs2891951	17	19540190	ENSG00000142494	G/A	A	5.55855	SLC47A1	0.5891879 (0.0945688)	0
2.72259e-08	rs496616	11	68672800	ENSG00000132740	C/G	C	5.55855	IGHMBP2	0.588718 (0.0946089)	0
2.90945e-08	rs35929925	14	107008694	ENSG00000211959	A/C	C	-5.54678	IGHV4-39	-0.5878654 (0.0946815)	0
2.91278e-08	rs817352	20	62611631	ENSG00000196421	C/T	T	5.54678	LINC00176	0.5877092 (0.0946947)	0
2.91278e-08	rs504781	15	50648339	ENSG00000259715	T/C	C	5.54678	CTD-3110H11.1	0.5880479 (0.0946659)	0
2.91278e-08	rs7605964	2	37832726	ENSG00000236213	C/T	T	5.54678	AC006369.2	0.5880475 (0.094666)	0
3.10873e-08	rs550057	9	136146597	ENSG00000175164	C/T	T	-5.53504	ABO	-0.5868942 (0.094764)	0
3.32502e-08	rs7708125	5	169673580	ENSG00000249601	T/A	T	-5.52331	CTB-27N1.1	-0.5862322 (0.0948201)	0
3.32502e-08	rs13163344	5	147251944	ENSG00000164265	G/A	G	-5.52331	SCGB3A2	-0.5856165 (0.0948722)	0
3.32502e-08	rs4233115	1	183936470	ENSG00000198756	G/A	G	-5.52331	GLT25D2	-0.5864116 (0.0948049)	0
3.3288e-08	rs249491	5	115131158	ENSG00000129596	G/A	A	5.52331	CDO1	0.5856304 (0.094871)	0
3.55991e-08	rs12224172	11	679494	ENSG00000177030	G/A	A	5.5116	DEAF1	0.5853108 (0.094898)	0
3.80222e-08	rs6458200	6	41195420	ENSG00000225690	T/G	T	5.4999	TREML5P	0.5838587 (0.0950205)	0
4.34066e-08	rs1023037	6	36915954	ENSG00000164530	G/A	A	5.47656	PI16	0.5822891 (0.0951523)	0
4.63429e-08	rs33931897	15	77357312	ENSG00000259652	G/C	C	5.46491	RP11-797A18.3	0.5814991 (0.0952185)	0
4.94714e-08	rs8045644	16	1295828	ENSG00000095917	G/A	A	5.45327	TPSD1	0.579962 (0.0953468)	0
4.94714e-08	rs58796788	2	154264571	ENSG00000177519	G/A	A	5.45327	RPRM	0.5798489 (0.0953562)	0
5.27449e-08	rs11668882	19	54675097	ENSG00000167608	C/T	C	-5.44166	TMC4	-0.5792914 (0.0954026)	0
5.27449e-08	rs10110952	8	133725724	ENSG00000129295	G/T	T	-5.44166	LRRC6	-0.5792963 (0.0954022)	0
5.63541e-08	rs9306156	21	47960493	ENSG00000160307	T/C	C	5.43005	S100B	0.5775405 (0.095548)	0
6.41607e-08	rs5004323	7	47799822	ENSG00000146666	G/A	G	5.40689	LINC00525	0.5764201 (0.0956406)	0
7.29295e-08	rs3745936	19	42092815	ENSG00000007129	T/A	T	-5.3838	CEACAM21	-0.5735446 (0.0958771)	0
7.29295e-08	rs1799966	17	41223094	ENSG00000198496	T/C	C	-5.3838	NBR2	-0.5735349 (0.0958779)	0
7.76955e-08	rs7261003	20	50390090	ENSG00000054793	C/T	T	-5.37227	ATP9A	-0.5727242 (0.0959443)	0
7.76955e-08	rs1256839	15	90454757	ENSG00000252645	G/C	G	-5.37227	U7	-0.5725123 (0.0959616)	0
7.77818e-08	rs3826267	16	89260826	ENSG00000259803	C/T	T	5.37227	SLC22A31	0.573007 (0.0959211)	0
7.77818e-08	rs114881571	6	31128605	ENSG00000137310	C/T	T	5.37227	TCF19	0.5730949 (0.0959139)	0
8.28542e-08	rs11718493	3	126247848	ENSG00000180767	C/T	C	-5.36076	CHST13	-0.5717239 (0.096026)	0
8.2946e-08	rs2155218	11	76367028	ENSG00000236304	T/C	C	5.36076	AP001189.4	0.5717263 (0.0960258)	0
8.2946e-08	rs7634474	3	71829467	ENSG00000170837	G/A	A	5.36076	GPR27	0.5717838 (0.0960211)	0
8.82463e-08	rs7135208	12	75834064	ENSG00000180481	T/C	T	-5.34927	GLIPR1L2	-0.57137 (0.0960548)	0
8.83439e-08	rs2235338	22	37965880	ENSG00000128283	A/G	G	5.34927	CDC42EP1	0.5706919 (0.09611)	0
8.83439e-08	rs62065493	17	30822620	ENSG00000176749	C/G	G	5.34927	CDK5R1	0.5705955 (0.0961178)	0
8.83439e-08	rs4976210	5	70307464	ENSG00000237075	T/C	T	5.34927	RP11-497H16.2	0.5712759 (0.0960625)	0
9.40812e-08	rs2860185	19	6436222	ENSG00000181240	C/T	T	-5.33778	SLC25A41	-0.5696909 (0.0961913)	0
9.40812e-08	rs2040897	7	158803848	ENSG00000231419	G/A	G	-5.33778	LINC00689	-0.5700876 (0.0961591)	0
9.40812e-08	rs62264113	3	127292333	ENSG00000163870	G/A	A	-5.33778	TPRA1	-0.5697969 (0.0961827)	0
9.4185e-08	rs6460040	7	72392946	ENSG00000267985	T/C	T	5.33778	AC005488.1	0.5696535 (0.0961944)	0
9.4185e-08	rs1063429	3	10320968	ENSG00000240288	T/A	T	5.33778	GHRLOS	0.5703919 (0.0961344)	0
1.00178e-07	rs11227678	11	66842469	ENSG00000173156	G/A	A	-5.32632	RHOD	-0.5690234 (0.0962454)	0
1.00289e-07	rs1283219	13	101350269	ENSG00000125247	T/C	C	5.32632	TMTC4	0.5690671 (0.0962419)	0
1.06657e-07	rs13243352	7	142233800	ENSG00000211717	A/G	G	-5.31487	TRBV10-1	-0.5679781 (0.09633)	0
1.06775e-07	rs10772397	12	11138683	ENSG00000247157	T/C	C	5.31487	RP11-434C1.1	0.5682722 (0.0963062)	0
1.13541e-07	rs6977669	7	142211193	ENSG00000229769	C/T	T	-5.30343	TRBV10-2	-0.5665177 (0.0964477)	0
1.13665e-07	rs7656252	4	120404268	ENSG00000248280	T/C	C	5.30343	RP11-33B1.2	0.566682 (0.0964345)	0
1.20986e-07	rs71423888	14	106479692	ENSG00000254326	A/C	C	5.29201	IGHV7-27	0.5658419 (0.096502)	0
1.20986e-07	rs3860295	1	206676331	ENSG00000261000	A/G	A	5.29201	RP11-534L20.5	0.5662295 (0.0964709)	0
1.28762e-07	rs10820973	9	95207806	ENSG00000188312	T/A	A	5.2806	CENPP	0.5653352 (0.0965427)	0
1.28762e-07	rs2108854	7	150017408	ENSG00000127399	T/C	C	5.2806	LRRC61	0.5645397 (0.0966065)	0
1.3687e-07	rs17600636	2	128600609	ENSG00000270081	T/C	C	-5.26921	RP5-935K16.1	-0.5641022 (0.0966415)	0
1.3702e-07	rs9934565	16	87764267	ENSG00000260671	T/A	T	5.26921	RP11-278A23.2	0.5637348 (0.0966708)	0
1.45789e-07	rs9520848	13	108995449	ENSG00000041515	T/C	C	5.25783	MYO16	0.5627296 (0.096751)	0
1.45789e-07	rs73104111	12	48067777	ENSG00000257433	A/G	G	5.25783	RP1-197B17.3	0.5628907 (0.0967382)	0
1.45789e-07	rs4498095	4	144806621	ENSG00000197465	T/A	A	5.25783	GYPE	0.5629143 (0.0967363)	0
1.64806e-07	rs7478978	11	12017400	ENSG00000050165	A/T	T	-5.23512	DKK3	-0.561455 (0.0968524)	0
1.64806e-07	rs4583476	2	3608756	ENSG00000234171	T/C	C	-5.23512	AC108488.3	-0.561259 (0.096868)	0
1.75478e-07	rs4931215	12	29919461	ENSG00000133687	A/G	G	5.22378	TMTC1	0.5598659 (0.0969783)	0
1.86413e-07	rs13168712	5	70679626	ENSG00000145736	G/A	G	5.21246	GTF2H2	0.5586414 (0.097075)	0
1.98219e-07	rs56855990	3	125738803	ENSG00000189366	G/C	C	5.20115	ALG1L	0.5576077 (0.0971564)	0
2.10294e-07	rs3858954	15	82558034	ENSG00000259785	C/G	G	-5.18986	RP13-98N21.3	-0.5567052 (0.0972273)	0
2.10294e-07	rs10242703	7	6870635	ENSG00000146574	G/A	A	-5.18986	CCZ1B	-0.5565707 (0.0972378)	0
2.23557e-07	rs2246577	17	80680394	ENSG00000141560	T/C	T	-5.17858	FN3KRP	-0.5560574 (0.097278)	0
2.23797e-07	rs28409706	5	70308251	ENSG00000226259	C/T	C	5.17858	GTF2H2B	0.5561336 (0.0972721)	0
2.37373e-07	rs10063135	5	180432024	ENSG00000165810	G/T	G	-5.16732	BTNL9	-0.5548973 (0.0973687)	0
2.52281e-07	rs35591163	17	34484489	ENSG00000267488	T/C	C	5.15607	AC131056.3	0.5542123 (0.0974222)	0
2.52281e-07	rs76355614	12	6992202	ENSG00000111671	G/A	A	5.15607	SPSB2	0.5544525 (0.0974034)	0
2.52281e-07	rs9423591	10	5327676	ENSG00000224034	A/G	G	5.15607	RP11-445P17.8	0.553937 (0.0974436)	0
2.67806e-07	rs1662955	2	30670973	ENSG00000172954	T/C	C	5.14483	LCLAT1	0.5525623 (0.0975505)	0
2.84252e-07	rs2300141	12	8081949	ENSG00000173262	T/C	C	5.1336	SLC2A14	0.5518342 (0.0976069)	0
3.01671e-07	rs1956905	14	24900209	ENSG00000139899	C/G	C	-5.12239	CBLN3	-0.5505778 (0.0977041)	0
3.01991e-07	rs11070457	15	45686943	ENSG00000171763	A/C	C	5.12239	SPATA5L1	0.5508057 (0.0976865)	0
3.20119e-07	rs36053285	15	101114640	ENSG00000259205	T/C	C	-5.1112	PRKXP1	-0.5502178 (0.0977318)	0
3.20458e-07	rs17698176	17	44819595	ENSG00000176681	T/G	G	5.1112	LRRC37A	0.550161 (0.0977362)	0
3.20458e-07	rs7152862	14	22080501	ENSG00000255582	T/G	G	5.1112	OR10G2	0.5504948 (0.0977105)	0
3.20458e-07	rs145323148	11	5284010	ENSG00000196565	T/C	C	5.1112	HBG2	0.5496193 (0.097778)	0
3.39653e-07	rs10934906	3	129813062	ENSG00000251287	T/C	T	5.10001	ALG1L2	0.549053 (0.0978215)	0
3.8183e-07	rs4802090	19	41315234	ENSG00000233622	G/C	G	-5.07769	CYP2T2P	-0.547355 (0.0979518)	0
3.82232e-07	rs231485	17	41982012	ENSG00000108852	A/G	A	5.07769	MPP2	0.5471624 (0.0979665)	0
3.82232e-07	rs1150967	12	31957694	ENSG00000188375	A/G	G	5.07769	H3F3C	0.5469598 (0.097982)	0
4.04984e-07	rs4654944	1	21797419	ENSG00000227001	T/C	T	-5.06655	NBPF2P	-0.5457822 (0.0980719)	0
4.0541e-07	rs7215297	17	39984162	ENSG00000141698	T/C	T	5.06655	NT5C3B	0.5460437 (0.098052)	0
4.2949e-07	rs34077103	14	24869751	ENSG00000205978	C/T	T	5.05542	NYNRIN	0.5445639 (0.0981647)	0
4.2949e-07	rs10042124	5	68658499	ENSG00000197822	G/A	A	5.05542	OCLN	0.5449561 (0.0981349)	0
4.54947e-07	rs34672333	5	102879396	ENSG00000112874	A/C	C	-5.0443	NUDT12	-0.5438422 (0.0982195)	0
4.55423e-07	rs4928430	6	58303520	ENSG00000215190	T/A	T	5.0443	LINC00680	0.5435861 (0.0982389)	0
4.82863e-07	rs11690658	2	98163203	ENSG00000230606	G/T	G	5.0332	AC159540.1	0.5429231 (0.0982891)	0
4.82863e-07	rs3806160	1	75200697	ENSG00000116791	C/T	T	5.0332	CRYZ	0.5427637 (0.0983012)	0
5.10829e-07	rs198462	11	61524119	ENSG00000124920	G/A	A	-5.02211	MYRF	-0.5422967 (0.0983365)	0
5.11362e-07	rs285205	20	42296644	ENSG00000101057	C/A	A	5.02211	MYBL2	0.5420963 (0.0983516)	0
5.41479e-07	rs10906026	10	11892162	ENSG00000148426	T/C	C	5.01103	PROSER2	0.5405177 (0.0984705)	0
6.06926e-07	rs11580138	1	168527900	ENSG00000143185	C/T	T	-4.98891	XCL2	-0.5387117 (0.098606)	0
6.06926e-07	rs12137878	1	91973210	ENSG00000097046	G/T	T	-4.98891	CDC7	-0.5393172 (0.0985607)	0
6.07555e-07	rs7161799	15	58770523	ENSG00000166035	C/T	T	4.98891	LIPC	0.5394233 (0.0985527)	0
6.07555e-07	rs6599528	8	145603114	ENSG00000071894	A/C	A	4.98891	CPSF1	0.5388228 (0.0985977)	0
6.07555e-07	rs79060451	5	469379	ENSG00000225138	A/G	G	4.98891	CTD-2228K2.7	0.5387374 (0.0986041)	0
6.07555e-07	rs9790789	4	26861656	ENSG00000240005	A/C	A	4.98891	RP11-293A21.1	0.5390649 (0.0985796)	0
6.42447e-07	rs7186889	16	50092291	ENSG00000155393	G/A	G	-4.97788	HEATR3	-0.5376934 (0.0986821)	0
6.42447e-07	rs12277188	11	688091	ENSG00000177042	T/C	T	-4.97788	TMEM80	-0.5376721 (0.0986837)	0
6.43111e-07	rs1124397	10	72995213	ENSG00000107731	T/C	C	4.97788	UNC5B	0.5380508 (0.0986554)	0
6.43111e-07	rs72811688	6	5170707	ENSG00000214113	C/T	T	4.97788	LYRM4	0.5379745 (0.0986611)	0
6.43111e-07	rs4976559	5	167925127	ENSG00000188573	C/T	T	4.97788	FBLL1	0.5380418 (0.0986561)	0
6.79966e-07	rs62130978	19	4429007	ENSG00000267769	C/T	T	-4.96685	CTB-50L17.9	-0.5365014 (0.098771)	0
6.79966e-07	rs7192268	16	70382179	ENSG00000223496	T/C	T	-4.96685	EXOSC6	-0.5370769 (0.0987281)	0
6.79966e-07	rs3829154	10	11782753	ENSG00000134463	A/G	A	-4.96685	ECHDC3	-0.5367362 (0.0987535)	0
7.19592e-07	rs7192880	16	2911320	ENSG00000005001	C/T	T	-4.95584	PRSS22	-0.535503 (0.0988452)	0
7.19592e-07	rs36053285	15	101114640	ENSG00000251819	T/C	C	-4.95584	U6	-0.5363412 (0.0987829)	0
7.19592e-07	rs816868	10	79312114	ENSG00000156113	C/T	T	-4.95584	KCNMA1	-0.536376 (0.0987803)	0
7.19592e-07	rs10240848	7	38406877	ENSG00000211698	T/C	C	-4.95584	TRGV4	-0.535862 (0.0988185)	0
7.20333e-07	rs2367944	7	143040575	ENSG00000188037	T/A	A	4.95584	CLCN1	0.5357153 (0.0988294)	0
7.61439e-07	rs8110220	19	49339098	ENSG00000087076	T/C	C	-4.94484	HSD17B14	-0.5351095 (0.0988743)	0
7.61439e-07	rs2136600	2	201742345	ENSG00000240344	C/T	T	-4.94484	PPIL3	-0.5350969 (0.0988753)	0
7.62221e-07	rs35797125	17	56736547	ENSG00000108384	G/A	A	4.94484	RAD51C	0.5346139 (0.0989111)	0
7.62221e-07	rs13242965	7	151135829	ENSG00000127377	G/C	C	4.94484	CRYGN	0.5349344 (0.0988873)	0
7.62221e-07	rs17317669	6	25406031	ENSG00000079691	T/C	C	4.94484	LRRC16A	0.5348751 (0.0988917)	0
8.05624e-07	rs10275358	7	142392076	ENSG00000251060	C/T	T	-4.93385	U66061.31	-0.5340044 (0.0989561)	0
8.52275e-07	rs10020773	4	17526682	ENSG00000151552	A/C	C	-4.92287	QDPR	-0.5325238 (0.0990654)	0
9.01521e-07	rs2277798	21	43824106	ENSG00000160183	A/G	A	-4.91191	TMPRSS3	-0.5317389 (0.0991231)	0
9.01521e-07	rs7518666	1	203163590	ENSG00000133048	C/T	C	-4.91191	CHI3L1	-0.5320277 (0.0991019)	0
9.02441e-07	rs2336725	3	53118739	ENSG00000163933	C/T	C	4.91191	RFT1	0.5316417 (0.0991303)	0
9.53501e-07	rs2772554	9	34680853	ENSG00000230074	A/C	C	-4.90096	RP11-195F19.9	-0.5306102 (0.0992059)	0
9.54472e-07	rs11084686	19	33463245	ENSG00000131944	A/G	G	4.90096	C19orf40	0.5310436 (0.0991742)	0
1.12619e-06	rs67876192	19	21753089	ENSG00000268555	A/C	C	-4.86818	RP11-678G14.3	-0.528085 (0.0993903)	0
1.12619e-06	rs1549428	12	9434852	ENSG00000111788	A/G	G	-4.86818	RP11-22B23.1	-0.5284008 (0.0993674)	0
1.12733e-06	rs1016110	22	42836337	ENSG00000230107	A/C	C	4.86818	CTA-126B4.7	0.5277775 (0.0994127)	0
1.12733e-06	rs2830284	21	27937539	ENSG00000166265	C/T	T	4.86818	CYYR1	0.5275145 (0.0994318)	0
1.12733e-06	rs2590034	4	144847931	ENSG00000249741	G/A	A	4.86818	RP11-673E1.3	0.5280863 (0.0993903)	0
1.19057e-06	rs4820323	22	38599767	ENSG00000185022	G/C	C	4.85728	MAFF	0.5270704 (0.0994641)	0
1.19057e-06	rs163242	16	20645015	ENSG00000166743	A/G	G	4.85728	ACSM1	0.5265676 (0.0995006)	0
1.19057e-06	rs2720022	12	122110011	ENSG00000139714	C/T	T	4.85728	MORN3	0.5267471 (0.0994876)	0
1.25722e-06	rs2471338	4	2994107	ENSG00000125388	G/T	G	-4.84639	GRK4	-0.5255498 (0.0995743)	0
1.25849e-06	rs1948432	12	51987478	ENSG00000196876	C/T	T	4.84639	SCN8A	0.5256915 (0.099564)	0
1.25849e-06	rs7774697	6	34791027	ENSG00000065060	A/G	G	4.84639	UHRF1BP1	0.5258166 (0.099555)	0
1.32745e-06	rs6034535	20	16552964	ENSG00000089177	C/A	A	-4.83552	KIF16B	-0.5248 (0.0996284)	0
1.32745e-06	rs11243180	6	7439070	ENSG00000096696	G/A	G	-4.83552	DSP	-0.5254458 (0.0995818)	0
1.40285e-06	rs1000675	20	37043873	ENSG00000224635	C/T	T	4.82465	RP4-564F22.5	0.5238919 (0.0996939)	0
1.40285e-06	rs12150616	17	73208501	ENSG00000125450	T/C	C	4.82465	NUP85	0.5236189 (0.0997135)	0
1.40285e-06	rs1063588	2	74690378	ENSG00000258821	C/T	T	4.82465	AC005041.17	0.5242417 (0.0996687)	0
1.48087e-06	rs72640479	16	21812167	ENSG00000260306	A/T	T	-4.8138	RP11-645C24.5	-0.5229087 (0.0997645)	0
1.48235e-06	rs2365709	19	990736	ENSG00000065268	C/T	T	4.8138	WDR18	0.5226692 (0.0997817)	0
1.48235e-06	rs6682716	1	156551848	ENSG00000187862	A/G	A	4.8138	TTC24	0.5228235 (0.0997707)	0
1.56306e-06	rs3751325	12	58335626	ENSG00000166896	A/T	T	-4.80296	XRCC6BP1	-0.5222731 (0.0998101)	0
1.56306e-06	rs6687065	1	1778469	ENSG00000231050	A/G	A	-4.80296	RP1-140A9.1	-0.5217955 (0.0998444)	0
1.56462e-06	rs2069235	22	39747780	ENSG00000100321	G/A	A	4.80296	SYNGR1	0.5221267 (0.0998206)	0
1.56462e-06	rs7143764	14	65379283	ENSG00000258289	A/G	G	4.80296	CHURC1	0.5221451 (0.0998193)	0
1.56462e-06	rs2657880	12	56863770	ENSG00000176422	G/C	C	4.80296	SPRYD4	0.5223613 (0.0998038)	0
1.56462e-06	rs12269882	11	79092486	ENSG00000149256	A/G	G	4.80296	TENM4	0.5219497 (0.0998333)	0
1.64962e-06	rs7689299	4	175841900	ENSG00000168594	T/G	T	-4.79213	ADAM29	-0.5214487 (0.0998692)	0
1.64962e-06	rs11720263	3	160848293	ENSG00000169255	T/C	C	-4.79213	B3GALNT1	-0.5209671 (0.0999036)	0
1.65127e-06	rs62069929	17	3515275	ENSG00000197417	T/C	C	4.79213	SHPK	0.5210255 (0.0998994)	0
1.65127e-06	rs36034627	6	27237363	ENSG00000112812	G/T	T	4.79213	PRSS16	0.5213853 (0.0998737)	0
1.65127e-06	rs10185660	2	88463237	ENSG00000144115	T/C	C	4.79213	THNSL2	0.5210967 (0.0998943)	0
1.74252e-06	rs570505	18	13047784	ENSG00000101639	T/G	T	4.78131	CEP192	0.5199241 (0.099978)	0
1.74252e-06	rs427216	1	220865745	ENSG00000162817	A/G	G	4.78131	C1orf115	0.5196341 (0.0999987)	0
1.83678e-06	rs12986387	19	58927215	ENSG00000171574	C/T	T	-4.77051	ZNF584	-0.5193354 (0.1000199)	0
1.93785e-06	rs13021177	2	103056493	ENSG00000234389	A/G	A	-4.75971	AC007278.3	-0.5183023 (0.1000933)	0
1.93977e-06	rs34514	16	23670597	ENSG00000166847	G/A	A	4.75971	DCTN5	0.5175432 (0.1001471)	0
1.93977e-06	rs10059245	5	95170870	ENSG00000251000	C/G	G	4.75971	AC008592.3	0.5183448 (0.1000903)	0
2.04425e-06	rs6519245	22	22697490	ENSG00000223350	C/A	A	-4.74893	IGLV9-49	-0.5166789 (0.1002082)	0
2.04425e-06	rs6504662	17	48580257	ENSG00000136449	T/C	C	-4.74893	MYCBPAP	-0.5174849 (0.1001512)	0
2.04425e-06	rs12881691	14	106577451	ENSG00000211941	T/C	C	-4.74893	IGHV3-11	-0.5174345 (0.1001548)	0
2.04627e-06	rs8185	14	75408789	ENSG00000119630	T/C	C	4.74893	PGF	0.5173175 (0.1001631)	0
2.04627e-06	rs850610	1	116948712	ENSG00000203865	A/G	G	4.74893	ATP1A1OS	0.5167549 (0.1002028)	0
2.15625e-06	rs409646	16	3173575	ENSG00000263214	G/C	G	-4.73816	ZNF205-AS1	-0.5158633 (0.1002657)	0
2.15625e-06	rs11242109	5	131677047	ENSG00000197375	G/T	T	-4.73816	SLC22A5	-0.5159815 (0.1002574)	0
2.15625e-06	rs7731626	5	55444683	ENSG00000164512	A/G	A	-4.73816	ANKRD55	-0.5158044 (0.1002699)	0
2.15838e-06	rs9344129	6	64152801	ENSG00000146166	C/T	T	4.73816	LGSN	0.5163562 (0.100231)	0
2.27413e-06	rs767593	22	41779971	ENSG00000167074	G/T	T	4.7274	TEF	0.5150106 (0.1003258)	0
2.27413e-06	rs34282092	22	24342791	ENSG00000099974	C/T	C	4.7274	DDTL	0.5150395 (0.1003237)	0
2.39819e-06	rs141483891	14	106622951	ENSG00000211946	C/A	A	4.71665	IGHV3-20	0.5140129 (0.1003958)	0
2.39819e-06	rs569	11	118894287	ENSG00000196655	A/G	G	4.71665	TRAPPC4	0.5144642 (0.1003642)	0
2.52625e-06	rs9676777	19	48758706	ENSG00000268001	G/A	A	-4.70592	CTC-241F20.3	-0.5129236 (0.1004721)	0
2.66607e-06	rs224178	16	3166587	ENSG00000122386	A/G	G	4.69519	ZNF205	0.5120155 (0.1005356)	0
2.80781e-06	rs2243977	12	6569983	ENSG00000139192	C/T	T	4.68448	TAPBPL	0.5112919 (0.100586)	0
2.80781e-06	rs62480001	8	2082015	ENSG00000036448	G/C	C	4.68448	MYOM2	0.5105189 (0.1006398)	0
2.80781e-06	rs6838639	4	122899165	ENSG00000138741	G/A	A	4.68448	TRPC3	0.5105245 (0.1006394)	0
2.80781e-06	rs17496232	2	217484229	ENSG00000115457	T/C	C	4.68448	IGFBP2	0.5109652 (0.1006087)	0
2.95965e-06	rs76872378	16	1906666	ENSG00000180185	C/T	T	4.67378	FAHD1	0.5097259 (0.1006948)	0
2.95965e-06	rs3800781	7	150027324	ENSG00000261305	T/A	A	4.67378	RP4-584D14.7	0.5101826 (0.1006631)	0
2.95965e-06	rs245105	5	79928518	ENSG00000113318	T/C	C	4.67378	MSH3	0.5101287 (0.1006669)	0
3.1133e-06	rs8009594	14	107185733	ENSG00000211973	G/T	T	-4.66309	IGHV1-69	-0.5085531 (0.100776)	0
3.1133e-06	rs11249686	5	177181014	ENSG00000204677	A/G	A	-4.66309	FAM153C	-0.509138 (0.1007355)	0
3.27776e-06	rs2708798	19	53939892	ENSG00000250731	G/A	G	-4.65241	TPM3P6	-0.5078462 (0.1008248)	0
3.27776e-06	rs7783457	7	100471595	ENSG00000176125	A/G	G	-4.65241	UFSP1	-0.5083154 (0.1007924)	0
3.28094e-06	rs2073684	11	8704965	ENSG00000166436	C/T	T	4.65241	TRIM66	0.5084565 (0.1007827)	0
3.45387e-06	rs434371	19	48611620	ENSG00000105499	T/C	C	-4.64174	PLA2G4C	-0.5074571 (0.1008517)	0
3.45387e-06	rs252893	5	56224714	ENSG00000155542	C/T	T	-4.64174	SETD9	-0.5068661 (0.1008924)	0
3.45387e-06	rs7605824	2	280819	ENSG00000035115	G/A	A	-4.64174	SH3YL1	-0.5074845 (0.1008498)	0
3.63904e-06	rs11032695	11	34447586	ENSG00000121691	T/G	G	4.63108	CAT	0.5060384 (0.1009493)	0
3.63904e-06	rs6796490	3	48237104	ENSG00000229759	T/G	G	4.63108	MRPS18AP1	0.5060446 (0.1009488)	0
3.83001e-06	rs4685744	3	4403537	ENSG00000144455	C/T	C	4.62044	SUMF1	0.5046406 (0.1010451)	0
3.83001e-06	rs16826443	2	149925901	ENSG00000150556	G/C	C	4.62044	LYPD6B	0.5047057 (0.1010406)	0
4.02669e-06	rs11655934	17	71587577	ENSG00000069188	G/A	A	-4.6098	SDK2	-0.5037267 (0.1011075)	0
4.02669e-06	rs941479	14	94571778	ENSG00000165948	A/G	A	-4.6098	IFI27L1	-0.503753 (0.1011057)	0
4.02669e-06	rs138265226	7	130273974	ENSG00000158623	T/C	C	-4.6098	COPG2	-0.5037525 (0.1011058)	0
4.02669e-06	rs10802440	1	246874875	ENSG00000143653	T/C	T	-4.6098	SCCPDH	-0.5043229 (0.1010668)	0
4.03057e-06	rs7502682	17	19295450	ENSG00000128482	T/G	G	4.6098	RNF112	0.5037595 (0.1011053)	0
4.03057e-06	rs10842928	12	9285974	ENSG00000256937	A/G	G	4.6098	RP11-436I9.5	0.5044484 (0.1010582)	0
4.03057e-06	rs13168712	5	70679626	ENSG00000230847	G/A	G	4.6098	RP11-195E2.1	0.504195 (0.1010755)	0
4.24116e-06	rs4817775	21	37485062	ENSG00000159231	A/C	C	-4.59918	CBR3	-0.5031622 (0.101146)	0
4.46229e-06	rs750697	20	61735419	ENSG00000225978	G/A	A	-4.58857	HAR1A	-0.5023376 (0.1012022)	0
4.46229e-06	rs10048321	18	51782775	ENSG00000101751	C/T	T	-4.58857	POLI	-0.5018743 (0.1012336)	0
4.46229e-06	rs8071251	17	56232315	ENSG00000229590	G/A	A	-4.58857	MSX2P1	-0.5017358 (0.101243)	0
4.46229e-06	rs3198697	16	15129940	ENSG00000183426	C/T	T	-4.58857	NPIP	-0.5021381 (0.1012157)	0
4.46229e-06	rs979877	12	4757896	ENSG00000111254	T/C	T	-4.58857	AKAP3	-0.5020144 (0.1012241)	0
4.46229e-06	rs1317149	11	47486885	ENSG00000172247	C/T	T	-4.58857	C1QTNF4	-0.5015921 (0.1012528)	0
4.46229e-06	rs1403294	8	104345778	ENSG00000164930	A/G	G	-4.58857	FZD6	-0.5023958 (0.1011982)	0
4.46229e-06	rs62462533	7	133770621	ENSG00000155530	G/A	A	-4.58857	LRGUK	-0.5023068 (0.1012042)	0
4.46656e-06	rs988068	8	133791111	ENSG00000042832	T/C	T	4.58857	TG	0.5021575 (0.1012144)	0
4.46656e-06	rs6693819	1	16556623	ENSG00000204377	C/T	C	4.58857	C1orf134	0.5019919 (0.1012257)	0
4.69443e-06	rs2206252	6	27358462	ENSG00000124613	A/C	A	-4.57796	ZNF391	-0.501205 (0.101279)	0
4.69443e-06	rs663465	1	70876758	ENSG00000116761	G/A	G	-4.57796	CTH	-0.5008994 (0.1012998)	0
4.69892e-06	rs6955367	7	99961194	ENSG00000121716	G/A	G	4.57796	PILRB	0.5012492 (0.1012761)	0
4.93811e-06	rs494860	13	113819009	ENSG00000126231	T/A	A	-4.56737	PROZ	-0.4995421 (0.1013915)	0
4.94282e-06	rs4621228	20	2596969	ENSG00000149488	A/T	T	4.56737	TMC2	0.4996922 (0.1013814)	0
4.94282e-06	rs11668339	19	55569056	ENSG00000160439	G/A	A	4.56737	RDH13	0.4998326 (0.1013719)	0
5.19388e-06	rs4727187	7	76132473	ENSG00000243566	C/A	A	-4.55679	UPK3B	-0.498735 (0.1014459)	0
5.19883e-06	rs9916425	17	13941931	ENSG00000223510	T/C	T	4.55679	CDRT15	0.4989029 (0.1014346)	0
5.45713e-06	rs62135413	2	43366874	ENSG00000230587	T/C	C	-4.54622	AC093609.1	-0.4981907 (0.1014826)	0
5.46231e-06	rs7531559	1	24380768	ENSG00000189266	G/A	G	4.54622	PNRC2	0.4978318 (0.1015067)	0
5.744e-06	rs2522968	17	35830300	ENSG00000108264	G/A	G	4.53566	TADA2A	0.4966328 (0.1015871)	0
5.744e-06	rs6945636	7	1204647	ENSG00000178381	T/A	T	4.53566	ZFAND2A	0.496698 (0.1015828)	0
6.03384e-06	rs2246809	12	10557044	ENSG00000205809	A/G	A	-4.52511	KLRC2	-0.4964403 (0.1016)	0
6.34963e-06	rs4614	11	118952371	ENSG00000256269	A/G	G	4.51458	HMBS	0.4954358 (0.1016672)	0
6.34963e-06	rs12529029	6	41190682	ENSG00000184106	C/G	C	4.51458	TREML3P	0.4952112 (0.1016821)	0
6.66234e-06	rs8051930	16	1295818	ENSG00000197253	A/T	T	-4.50405	TPSB2	-0.4937924 (0.1017766)	0
6.66862e-06	rs1047334	17	9815187	ENSG00000109047	T/C	C	4.50405	RCVRN	0.4943738 (0.101738)	0
6.66862e-06	rs11053802	12	10597207	ENSG00000134545	C/T	C	4.50405	KLRC1	0.4935494 (0.1017928)	0
7.00949e-06	rs1059264	14	100769163	ENSG00000197119	C/T	T	4.49353	SLC25A29	0.4926586 (0.1018519)	0
7.3532e-06	rs988132	14	107184997	ENSG00000254052	C/T	T	-4.48302	IGHVIII-67-4	-0.4916053 (0.1019216)	0
7.36009e-06	rs11089871	22	22397055	ENSG00000197549	A/G	G	4.48302	PRAMEF24P	0.4922517 (0.1018788)	0
7.36009e-06	rs2281212	20	25465589	ENSG00000101004	C/T	T	4.48302	NINL	0.4915983 (0.101922)	0
7.72742e-06	rs12481766	21	15271485	ENSG00000228314	C/G	G	-4.47253	CYP4F29P	-0.4911593 (0.101951)	0
7.73466e-06	rs11149831	16	75451461	ENSG00000261783	A/G	G	4.47253	RP11-252K23.2	0.490691 (0.1019819)	0
8.11225e-06	rs12913296	15	40844222	ENSG00000223313	G/A	A	-4.46204	U6	-0.4896001 (0.1020537)	0
8.11225e-06	rs11794029	9	139969197	ENSG00000186193	C/G	C	-4.46204	SAPCD2	-0.4903681 (0.1020032)	0
8.11982e-06	rs60096034	8	143859494	ENSG00000180155	A/C	A	4.46204	LYNX1	0.489856 (0.1020369)	0
8.11982e-06	rs12128955	1	156243821	ENSG00000198715	T/C	C	4.46204	C1orf85	0.4901904 (0.1020149)	0
8.11982e-06	rs12121540	1	85666156	ENSG00000097096	T/G	G	4.46204	SYDE2	0.4904109 (0.1020003)	0
8.52328e-06	rs12450426	17	66176561	ENSG00000267731	G/A	G	-4.45157	RP11-147L13.8	-0.4894332 (0.1020647)	0
8.52328e-06	rs788717	7	46004496	ENSG00000229628	C/T	C	-4.45157	AC073115.7	-0.488745 (0.1021098)	0
8.53123e-06	rs10900375	1	146494246	ENSG00000232637	C/T	T	4.45157	NBPF12	0.4890191 (0.1020918)	0
8.95418e-06	rs7136053	12	8384186	ENSG00000164845	G/A	A	4.4411	FAM86FP	0.48806 (0.1021547)	0
8.95418e-06	rs6589371	11	113192797	ENSG00000170209	T/C	T	4.4411	ANKK1	0.4879493 (0.1021619)	0
9.38841e-06	rs12853286	13	44446817	ENSG00000151773	G/A	A	-4.43065	CCDC122	-0.4871724 (0.1022127)	0
9.38841e-06	rs11587831	1	2110848	ENSG00000162585	T/G	G	-4.43065	C1orf86	-0.4867738 (0.1022387)	0
9.39713e-06	rs10861116	12	104226032	ENSG00000111696	C/A	A	4.43065	NT5DC3	0.4865274 (0.1022548)	0
9.39713e-06	rs12554596	9	37002142	ENSG00000250850	A/G	G	4.43065	RP11-297B17.3	0.4868939 (0.1022309)	0
9.85184e-06	rs2078662	22	22717616	ENSG00000211649	A/G	G	-4.4202	IGLV7-46	-0.4857402 (0.102306)	0
9.85184e-06	rs17741826	5	151149262	ENSG00000213433	T/C	C	-4.4202	RP11-54C4.1	-0.4860642 (0.102285)	0
9.85184e-06	rs709324	3	53899565	ENSG00000056736	T/C	C	-4.4202	IL17RB	-0.4862956 (0.1022699)	0
9.85184e-06	rs828999	1	108744934	ENSG00000260879	G/A	G	-4.4202	RP11-483I13.5	-0.4857763 (0.1023037)	0
9.86096e-06	rs17683483	17	60802483	ENSG00000173838	C/A	A	4.4202	MARCH10	0.4858864 (0.1022965)	0
1.03466e-05	rs633607	11	126086768	ENSG00000110074	C/T	T	-4.40977	FOXRED1	-0.4851301 (0.1023457)	0
1.03466e-05	rs1629527	1	35259150	ENSG00000189280	G/A	A	-4.40977	GJB5	-0.4852938 (0.1023351)	0
1.03562e-05	rs16967494	16	15820863	ENSG00000133392	C/T	T	4.40977	MYH11	0.4845326 (0.1023845)	0
1.03562e-05	rs6963832	7	44989350	ENSG00000260997	C/T	T	4.40977	RP4-647J21.1	0.4853216 (0.1023333)	0
1.03562e-05	rs7632486	3	32286791	ENSG00000170293	A/G	G	4.40977	CMTM8	0.4853618 (0.1023306)	0
1.08551e-05	rs645279	6	25880494	ENSG00000124564	C/T	T	-4.39934	SLC17A3	-0.4837416 (0.1024357)	0
1.08551e-05	rs7561462	2	84686757	ENSG00000115423	A/G	G	-4.39934	DNAH6	-0.4837913 (0.1024325)	0
1.08651e-05	rs1878561	8	8092405	ENSG00000173295	A/C	A	4.39934	FAM86B3P	0.4840076 (0.1024185)	0
1.13873e-05	rs11204522	1	248016772	ENSG00000238243	T/C	T	-4.38893	OR2W3	-0.4825045 (0.1025156)	0
1.13978e-05	rs255773	19	54723546	ENSG00000186152	C/T	T	4.38893	LILRP1	0.4834209 (0.1024564)	0
1.13978e-05	rs145192203	12	48034234	ENSG00000079337	C/T	T	4.38893	RAPGEF3	0.4826353 (0.1025071)	0
1.13978e-05	rs12418562	11	45373480	ENSG00000254427	G/C	C	4.38893	RP11-430H10.1	0.4829456 (0.1024871)	0
1.13978e-05	rs146115757	8	71768465	ENSG00000246366	C/A	A	4.38893	RP11-382J12.1	0.482875 (0.1024917)	0
1.19444e-05	rs12897338	14	100844368	ENSG00000176473	C/T	C	-4.37852	WDR25	-0.4816359 (0.1025715)	0
1.19554e-05	rs11778063	8	125577110	ENSG00000170873	C/T	C	4.37852	MTSS1	0.482009 (0.1025475)	0
1.25275e-05	rs1008982	10	131445731	ENSG00000170430	T/C	C	-4.36813	MGMT	-0.4810993 (0.102606)	0
1.25275e-05	rs72634819	1	1596500	ENSG00000189339	C/T	T	-4.36813	SLC35E2B	-0.4809391 (0.1026163)	0
1.25389e-05	rs6050960	20	25857685	ENSG00000175170	A/G	G	4.36813	FAM182B	0.481357 (0.1025895)	0
1.25389e-05	rs10746563	9	140444078	ENSG00000130653	C/T	C	4.36813	PNPLA7	0.4809613 (0.1026149)	0
1.25389e-05	rs858300	7	23244631	ENSG00000226816	A/G	G	4.36813	AC005082.12	0.4805806 (0.1026393)	0
1.31376e-05	rs10815155	9	518746	ENSG00000107104	G/A	A	-4.35774	KANK1	-0.4795149 (0.1027076)	0
1.31496e-05	rs259963	20	57824901	ENSG00000124205	C/A	C	4.35774	EDN3	0.4803527 (0.1026539)	0
1.31496e-05	rs74458415	14	96459287	ENSG00000227051	G/A	G	4.35774	C14orf132	0.4802091 (0.1026631)	0
1.37761e-05	rs182775	19	53495333	ENSG00000242779	T/C	C	-4.34737	ZNF702P	-0.4790381 (0.102738)	0
1.37761e-05	rs440883	6	132326108	ENSG00000118523	T/C	C	-4.34737	CTGF	-0.4788409 (0.1027506)	0
1.37886e-05	rs2007031	2	198181443	ENSG00000231621	A/G	G	4.34737	AC013264.2	0.4785418 (0.1027697)	0
1.44441e-05	rs60648747	12	113324739	ENSG00000089169	G/A	A	4.337	RPH3A	0.478316 (0.1027841)	0
1.51429e-05	rs10748568	10	93561210	ENSG00000228701	G/A	G	4.32665	RP11-251A15.4	0.4772089 (0.1028546)	0
1.51429e-05	rs1471539	6	49460152	ENSG00000031691	A/G	G	4.32665	CENPQ	0.4772609 (0.1028513)	0
1.58738e-05	rs415023	20	5785540	ENSG00000089199	G/A	A	4.3163	CHGB	0.4756545 (0.1029532)	0
1.66383e-05	rs2344973	17	30643361	ENSG00000265139	G/A	A	4.30597	RP11-227G15.2	0.4748698 (0.1030028)	0
1.66383e-05	rs4963156	11	780827	ENSG00000255142	C/T	T	4.30597	AP006621.6	0.4747829 (0.1030083)	0
1.66383e-05	rs17207196	7	75101065	ENSG00000205583	C/T	T	4.30597	STAG3L1	0.4750752 (0.1029898)	0
1.74064e-05	rs2024395	19	57092369	ENSG00000197016	T/C	C	-4.29564	ZNF470	-0.4742991 (0.1030388)	0
1.74064e-05	rs12696669	3	193293699	ENSG00000127249	C/A	A	-4.29564	ATP13A4	-0.4742777 (0.1030401)	0
1.74221e-05	rs7148018	14	74957153	ENSG00000165898	T/C	T	4.29564	ISCA2	0.47395 (0.1030608)	0
1.82411e-05	rs1060242	8	67380528	ENSG00000169085	T/C	C	-4.28532	C8orf46	-0.4732143 (0.1031071)	0
1.82575e-05	rs11608851	12	31277229	ENSG00000177359	T/A	A	4.28532	RP11-551L14.1	0.4727789 (0.1031344)	0
1.82575e-05	rs77445347	9	98640184	ENSG00000175611	A/C	C	4.28532	LINC00476	0.4733534 (0.1030983)	0
1.90966e-05	rs79497752	7	143874482	ENSG00000213214	A/G	G	-4.27502	ARHGEF35	-0.4720063 (0.1031829)	0
1.91137e-05	rs13058356	22	41098206	ENSG00000128285	T/G	T	4.27502	MCHR1	0.4717369 (0.1031998)	0
2.00081e-05	rs16985368	19	54614590	ENSG00000105619	A/G	G	-4.26472	TFPT	-0.4706216 (0.1032695)	0
2.00081e-05	rs4883206	12	9173765	ENSG00000256069	C/T	T	-4.26472	A2MP1	-0.4705315 (0.1032751)	0
2.00261e-05	rs544788	17	8881120	ENSG00000265975	A/C	A	4.26472	CTB-41I6.2	0.4713326 (0.1032251)	0
2.00261e-05	rs271398	5	6369397	ENSG00000250490	C/T	T	4.26472	CTD-2324F15.2	0.4705729 (0.1032726)	0
2.09423e-05	rs9323063	14	22361976	ENSG00000256379	G/A	G	-4.25443	TRAV8-5	-0.4700061 (0.1033079)	0
2.09423e-05	rs2321966	4	142228292	ENSG00000248810	C/T	T	-4.25443	RP11-362F19.1	-0.4698183 (0.1033196)	0
2.09423e-05	rs35583447	1	3829614	ENSG00000198912	G/A	A	-4.25443	C1orf174	-0.4695576 (0.1033358)	0
2.19375e-05	rs8118853	20	61736386	ENSG00000231133	T/A	A	-4.24415	HAR1B	-0.4691747 (0.1033597)	0
2.19375e-05	rs141086196	2	172211344	ENSG00000123600	G/A	A	-4.24415	METTL8	-0.4691719 (0.1033598)	0
2.1957e-05	rs269913	19	55481669	ENSG00000022556	T/C	C	4.24415	NLRP2	0.469252 (0.1033549)	0
2.1957e-05	rs4872277	8	21949372	ENSG00000173566	C/G	G	4.24415	NUDT18	0.4694205 (0.1033444)	0
2.29571e-05	rs2571997	7	99514417	ENSG00000146833	C/A	A	-4.23388	TRIM4	-0.4678909 (0.1034394)	0
2.40217e-05	rs7536995	1	248012098	ENSG00000162722	T/C	C	-4.22362	TRIM58	-0.4670873 (0.1034891)	0
2.40431e-05	rs7152655	14	107073800	ENSG00000224373	G/A	A	4.22362	IGHV4-59	0.4668117 (0.1035061)	0
2.40431e-05	rs10205992	2	87279109	ENSG00000231259	T/C	C	4.22362	AC125232.1	0.4668566 (0.1035034)	0
2.63168e-05	rs10879922	12	75878751	ENSG00000257497	G/A	G	-4.20313	RP11-585P4.5	-0.4647462 (0.1036334)	0
2.63401e-05	rs1705493	18	47719133	ENSG00000167306	T/C	C	4.20313	MYO5B	0.464551 (0.1036454)	0
2.63401e-05	rs113525195	14	23499321	ENSG00000222028	C/A	A	4.20313	PSMB11	0.464846 (0.1036272)	0
2.75289e-05	rs11673360	19	33372274	ENSG00000021488	A/G	G	-4.1929	SLC7A9	-0.4644349 (0.1036525)	0
2.75532e-05	rs7259841	19	58951123	ENSG00000268912	C/T	T	4.1929	CTD-2619J13.17	0.4636367 (0.1037014)	0
2.87941e-05	rs13133517	4	178361987	ENSG00000038002	T/C	C	-4.18268	AGA	-0.4629225 (0.1037451)	0
2.87941e-05	rs17433780	1	89474818	ENSG00000117226	A/G	G	-4.18268	GBP3	-0.4633231 (0.1037206)	0
2.88194e-05	rs9523421	13	87465533	ENSG00000165300	C/T	T	4.18268	SLITRK5	0.462892 (0.103747)	0
2.88194e-05	rs10793622	10	46157245	ENSG00000237840	A/G	G	4.18268	FAM21FP	0.4626535 (0.1037616)	0
2.88194e-05	rs1112001	3	125758232	ENSG00000114544	A/C	C	4.18268	SLC41A3	0.4630919 (0.1037348)	0
3.01143e-05	rs6572344	14	22733150	ENSG00000211816	A/G	G	-4.17246	TRAV38-1	-0.4624662 (0.103773)	0
3.01143e-05	rs818053	9	133968750	ENSG00000126878	T/A	A	-4.17246	AIF1L	-0.4622754 (0.1037846)	0
3.01143e-05	rs10255445	7	33001142	ENSG00000122642	C/T	T	-4.17246	FKBP9	-0.4617366 (0.1038175)	0
3.01408e-05	rs10406857	19	57961333	ENSG00000197128	G/A	A	4.17246	ZNF772	0.4618656 (0.1038096)	0
3.01408e-05	rs10423215	19	53649073	ENSG00000170954	G/A	A	4.17246	ZNF415	0.4615485 (0.103829)	0
3.01408e-05	rs3093025	6	167532731	ENSG00000112486	G/A	A	4.17246	CCR6	0.4624052 (0.1037767)	0
3.1492e-05	rs2847256	18	12776171	ENSG00000260302	A/T	T	-4.16226	RP11-973H7.1	-0.4606991 (0.1038806)	0
3.1492e-05	rs4849179	2	113985170	ENSG00000125618	C/T	T	-4.16226	PAX8	-0.4611884 (0.1038509)	0
3.15196e-05	rs56681946	19	44283031	ENSG00000104783	T/C	C	4.16226	KCNN4	0.4612487 (0.1038472)	0
3.15196e-05	rs10882259	10	95274972	ENSG00000186188	A/C	C	4.16226	FFAR4	0.461359 (0.1038405)	0
3.29582e-05	rs7983602	13	113620482	ENSG00000267868	A/G	G	4.15206	RP11-120K24.3	0.4604636 (0.1038949)	0
3.29582e-05	rs2509957	11	62194412	ENSG00000255446	C/A	C	4.15206	CTD-2531D15.4	0.4596759 (0.1039427)	0
3.29582e-05	rs2381277	9	5381870	ENSG00000107020	A/G	A	4.15206	PLGRKT	0.4600378 (0.1039208)	0
3.29582e-05	rs58039148	5	122746941	ENSG00000250539	C/A	A	4.15206	KRT8P33	0.4598356 (0.103933)	0
3.29582e-05	rs79060451	5	469379	ENSG00000066230	A/G	G	4.15206	SLC9A3	0.459909 (0.1039286)	0
3.4429e-05	rs5757123	22	22514424	ENSG00000211639	A/G	A	-4.14188	IGLV4-60	-0.459488 (0.1039541)	0
3.4429e-05	rs7213057	17	80378939	ENSG00000181396	T/C	C	-4.14188	OGFOD3	-0.459115 (0.1039766)	0
3.44591e-05	rs2303711	5	6602544	ENSG00000037474	T/C	T	4.14188	NSUN2	0.4589115 (0.103989)	0
3.59934e-05	rs2847256	18	12776171	ENSG00000267654	A/T	T	-4.1317	RP11-973H7.4	-0.4576304 (0.1040663)	0
3.59934e-05	rs7164602	15	45671325	ENSG00000171766	A/G	G	-4.1317	GATM	-0.4583021 (0.1040258)	0
3.60247e-05	rs9688728	6	169613896	ENSG00000226445	A/C	C	4.1317	XXyac-YX65C7_A.2	0.4577542 (0.1040588)	0
3.60247e-05	rs4853830	2	1814627	ENSG00000186487	G/A	G	4.1317	MYT1L	0.4579666 (0.104046)	0
3.7625e-05	rs1466114	17	71227551	ENSG00000141219	C/G	C	-4.12153	C17orf80	-0.4565888 (0.1041289)	0
3.7625e-05	rs11144225	9	77707300	ENSG00000106733	A/T	T	-4.12153	NMRK1	-0.4567731 (0.1041178)	0
3.76577e-05	rs4820717	22	27300463	ENSG00000235271	A/G	G	4.12153	RP1-90L6.3	0.4569951 (0.1041045)	0
3.76577e-05	rs12608504	19	18389135	ENSG00000130518	A/G	A	4.12153	KIAA1683	0.4573903 (0.1040807)	0
3.76577e-05	rs3735609	7	107383744	ENSG00000241764	C/G	G	4.12153	AC002467.7	0.457215 (0.1040913)	0
3.93267e-05	rs11079797	17	45912302	ENSG00000141295	C/T	T	-4.11137	SCRN2	-0.4559847 (0.1041652)	0
3.93267e-05	rs4980525	11	63948354	ENSG00000126500	G/A	G	-4.11137	FLRT1	-0.4564888 (0.1041349)	0
3.93608e-05	rs37759	7	110934682	ENSG00000184903	C/T	T	4.11137	IMMP2L	0.4564351 (0.1041381)	0
4.10658e-05	rs10405092	19	33249914	ENSG00000173809	G/C	C	-4.10122	TDRD12	-0.4552969 (0.1042064)	0
4.10658e-05	rs78014307	7	38267279	ENSG00000233306	T/G	G	-4.10122	TRGV2	-0.4549298 (0.1042283)	0
4.10658e-05	rs1623927	1	107596120	ENSG00000198890	T/C	T	-4.10122	PRMT6	-0.4550104 (0.1042235)	0
4.11013e-05	rs504781	15	50648339	ENSG00000264109	T/C	C	4.10122	MIR4712	0.4554006 (0.1042002)	0
4.11013e-05	rs10771307	12	9218201	ENSG00000245105	G/T	T	4.10122	A2M-AS1	0.4551752 (0.1042137)	0
4.29147e-05	rs547698	22	45527845	ENSG00000226328	T/C	T	-4.09108	CTA-217C2.1	-0.4543305 (0.1042641)	0
4.29147e-05	rs2732480	12	48736303	ENSG00000258273	C/A	A	-4.09108	RP11-370I10.4	-0.4538497 (0.1042928)	0
4.29517e-05	rs1846910	15	82571780	ENSG00000259387	A/G	G	4.09108	RP13-98N21.2	0.4540565 (0.1042805)	0
4.29517e-05	rs4938488	11	111214947	ENSG00000196167	A/G	A	4.09108	C11orf92	0.4538084 (0.1042953)	0
4.29517e-05	rs58969219	8	21992947	ENSG00000168476	T/C	C	4.09108	REEP4	0.4543385 (0.1042637)	0
4.29517e-05	rs10890286	1	44458928	ENSG00000159214	C/T	T	4.09108	CCDC24	0.4538795 (0.104291)	0
4.4881e-05	rs4816140	20	998957	ENSG00000101282	G/C	C	4.08094	RSPO4	0.4527435 (0.1043587)	0
4.4881e-05	rs112036721	7	87887932	ENSG00000127954	T/C	C	4.08094	STEAP4	0.4531098 (0.1043369)	0
4.68117e-05	rs34034499	17	79638568	ENSG00000214087	G/C	C	-4.07082	ARL16	-0.4518444 (0.104412)	0
4.68117e-05	rs13021782	2	56598827	ENSG00000055813	A/G	A	-4.07082	CCDC85A	-0.452013 (0.104402)	0
4.6852e-05	rs2280018	16	15150833	ENSG00000085721	A/C	A	4.07082	RRN3	0.4524428 (0.1043765)	0
4.89049e-05	rs8521	11	117067699	ENSG00000149591	C/T	C	-4.0607	TAGLN	-0.4510204 (0.1044608)	0
4.89049e-05	rs60118647	4	113106986	ENSG00000174749	G/T	T	-4.0607	C4orf32	-0.4512857 (0.1044451)	0
4.89049e-05	rs12993215	2	3473727	ENSG00000225234	T/C	C	-4.0607	TRAPPC12-AS1	-0.4505819 (0.1044867)	0
4.89468e-05	rs509445	12	121017243	ENSG00000110871	A/C	C	4.0607	COQ5	0.4512996 (0.1044443)	0
4.89468e-05	rs898325	10	127855523	ENSG00000203780	A/C	A	4.0607	FANK1	0.4513134 (0.1044435)	0
4.89468e-05	rs36094256	8	41440467	ENSG00000165066	T/C	C	4.0607	NKX6-3	0.4512506 (0.1044472)	0
4.89468e-05	rs10958704	8	38328302	ENSG00000077782	A/G	G	4.0607	FGFR1	0.4506554 (0.1044824)	0
4.89468e-05	rs2734201	7	142161042	ENSG00000211725	T/G	T	4.0607	TRBV5-5	0.4514701 (0.1044342)	0
4.89468e-05	rs9852825	3	128387357	ENSG00000242551	C/G	C	4.0607	POU5F1P6	0.4509768 (0.1044634)	0
5.10865e-05	rs165694	22	22783380	ENSG00000211654	G/C	G	-4.0506	IGLV5-37	-0.4499827 (0.1045221)	0
5.10865e-05	rs17774171	17	45907599	ENSG00000159111	A/G	G	-4.0506	MRPL10	-0.4499327 (0.1045251)	0
5.10865e-05	rs11730732	4	119761678	ENSG00000172403	G/A	A	-4.0506	SYNPO2	-0.4502107 (0.1045087)	0
5.10865e-05	rs4123223	1	85465026	ENSG00000162643	A/G	A	-4.0506	WDR63	-0.4504755 (0.104493)	0
5.11302e-05	rs8106451	19	55040648	ENSG00000104970	G/A	A	4.0506	KIR3DX1	0.4498571 (0.1045295)	0
5.11302e-05	rs6599293	4	133027	ENSG00000250312	A/G	G	4.0506	ZNF718	0.450225 (0.1045078)	0
5.11302e-05	rs1389750	1	221040171	ENSG00000238078	T/G	G	4.0506	RP11-295M18.2	0.4497306 (0.104537)	0
5.33146e-05	rs11792305	9	15299590	ENSG00000155158	T/C	T	-4.0405	TTC39B	-0.4487551 (0.1045944)	0
5.33601e-05	rs2150403	21	30376145	ENSG00000156253	C/T	T	4.0405	RWDD2B	0.448778 (0.104593)	0
5.33601e-05	rs7214534	17	46598673	ENSG00000230148	C/T	C	4.0405	HOXB-AS1	0.4491339 (0.1045721)	0
5.33601e-05	rs2232521	1	166821633	ENSG00000225171	C/T	T	4.0405	DUTP6	0.44878 (0.1045929)	0
5.56347e-05	rs11546509	11	71162785	ENSG00000254682	G/A	A	-4.03041	RP11-660L16.2	-0.4479541 (0.1046414)	0
5.56347e-05	rs1650228	10	81406064	ENSG00000226381	T/C	C	-4.03041	RP11-119F19.2	-0.4475834 (0.1046631)	0
5.56347e-05	rs10261806	7	144532104	ENSG00000196511	G/A	A	-4.03041	TPK1	-0.4482891 (0.1046217)	0
5.5682e-05	rs3810115	19	53400760	ENSG00000268225	C/A	C	4.03041	CTD-2331H12.5	0.4479512 (0.1046416)	0
5.5682e-05	rs893858	4	47982575	ENSG00000198515	T/A	A	4.03041	CNGA1	0.4480206 (0.1046375)	0
5.80994e-05	rs2671038	15	29072869	ENSG00000261377	C/G	G	-4.02033	RP11-578F21.12	-0.4467105 (0.1047142)	0
5.80994e-05	rs6480442	10	71900246	ENSG00000042286	C/T	T	-4.02033	AIFM2	-0.4465837 (0.1047216)	0
5.80994e-05	rs11728389	4	185622046	ENSG00000151725	T/C	C	-4.02033	MLF1IP	-0.4467138 (0.104714)	0
5.80994e-05	rs11588675	1	182988052	ENSG00000135862	C/T	T	-4.02033	LAMC1	-0.4470708 (0.1046931)	0
5.81488e-05	rs9908267	17	43334005	ENSG00000184361	C/G	G	4.02033	SPATA32	0.4474686 (0.1046699)	0
5.81488e-05	rs11613912	12	46739740	ENSG00000257261	C/T	T	4.02033	RP11-96H19.1	0.446802 (0.1047089)	0
5.81488e-05	rs3019278	8	95446567	ENSG00000197275	T/C	C	4.02033	RAD54B	0.4465329 (0.1047246)	0
5.81488e-05	rs2285170	1	172425529	ENSG00000180999	G/C	C	4.02033	C1orf105	0.4468124 (0.1047082)	0
6.0616e-05	rs10853099	17	46602379	ENSG00000120093	C/T	T	-4.01026	HOXB3	-0.4460113 (0.104755)	0
6.06673e-05	rs34683160	4	144686380	ENSG00000246448	C/T	T	4.01026	RP13-578N3.3	0.4459361 (0.1047594)	0
6.06673e-05	rs10495545	2	6990020	ENSG00000205837	C/T	T	4.01026	LINC00487	0.4461296 (0.1047481)	0
6.3289e-05	rs7240182	18	13489403	ENSG00000267702	C/T	T	-4.00019	RP11-53B2.2	-0.445201 (0.1048022)	0
6.3289e-05	rs3177101	3	111694093	ENSG00000144827	G/A	A	-4.00019	ABHD10	-0.4446092 (0.1048366)	0
6.3289e-05	rs6661241	1	11815364	ENSG00000177674	A/T	T	-4.00019	AGTRAP	-0.4447026 (0.1048312)	0
6.33425e-05	rs17181808	13	95186815	ENSG00000080166	G/A	A	4.00019	DCT	0.4447765 (0.1048269)	0
6.33425e-05	rs7009780	8	142137634	ENSG00000253210	T/C	T	4.00019	RP11-809O17.1	0.4452231 (0.1048009)	0
6.33425e-05	rs6740485	2	239137672	ENSG00000186235	T/C	C	4.00019	AC016757.3	0.4449602 (0.1048162)	0
6.60176e-05	rs2314639	20	62148912	ENSG00000125534	C/T	T	-3.99014	PPDPF	-0.4438963 (0.104878)	0
6.60176e-05	rs4660411	1	40953925	ENSG00000238287	G/A	A	-3.99014	RP11-656D10.3	-0.4442168 (0.1048594)	0
6.60733e-05	rs4794052	17	45769236	ENSG00000198933	T/C	T	3.99014	TBKBP1	0.4436671 (0.1048913)	0
6.88573e-05	rs9608229	22	24399364	ENSG00000225282	C/G	C	-3.98009	AP000350.6	-0.4433206 (0.1049114)	0
6.88573e-05	rs2064504	20	44403710	ENSG00000124116	G/A	A	-3.98009	WFDC3	-0.4429503 (0.1049328)	0
6.89153e-05	rs17813864	7	152337646	ENSG00000196584	T/C	C	3.98009	XRCC2	0.4427467 (0.1049446)	0
6.89153e-05	rs79561756	1	111765671	ENSG00000064886	C/A	A	3.98009	CHI3L2	0.4433939 (0.1049071)	0
6.89153e-05	rs7547787	1	40220806	ENSG00000084072	G/A	A	3.98009	PPIE	0.4425038 (0.1049586)	0
7.18726e-05	rs59362027	17	72563686	ENSG00000231027	G/A	A	3.97005	AC079325.6	0.4415975 (0.1050109)	0
7.18726e-05	rs2078690	14	107120764	ENSG00000223648	C/G	G	3.97005	IGHV3-64	0.4422873 (0.1049711)	0
7.18726e-05	rs7543562	1	236306825	ENSG00000077585	A/G	A	3.97005	GPR137B	0.4421041 (0.1049817)	0
7.4887e-05	rs11769348	7	150026753	ENSG00000188707	T/C	C	-3.96002	C7orf29	-0.4407339 (0.1050606)	0.00155521
7.49498e-05	rs28789767	19	17334178	ENSG00000160113	A/G	G	3.96002	NR2F6	0.4413912 (0.1050228)	0.00154799
7.49498e-05	rs1775909	10	29097290	ENSG00000095739	C/G	G	3.96002	BAMBI	0.4405084 (0.1050735)	0.00154799
7.49498e-05	rs1355642	1	46598903	ENSG00000117461	A/G	G	3.96002	PIK3R3	0.4407708 (0.1050584)	0.00154799
7.80859e-05	rs16947438	17	62146498	ENSG00000178607	G/T	T	-3.95	ERN1	-0.4403458 (0.1050828)	0.00154083
7.80859e-05	rs7089914	10	51021509	ENSG00000204149	A/C	C	-3.95	AGAP6	-0.4401374 (0.1050948)	0.00154083
7.80859e-05	rs859739	2	90120151	ENSG00000240834	C/T	T	-3.95	IGKV1D-12	-0.439814 (0.1051134)	0.00154083
7.81512e-05	rs11636147	15	40721128	ENSG00000140323	C/G	G	3.95	DISP2	0.4397019 (0.1051198)	0.0015361
7.81512e-05	rs34851373	15	31101436	ENSG00000166664	G/A	A	3.95	CHRFAM7A	0.4402433 (0.1050887)	0.0015361
8.14816e-05	rs737550	22	37611987	ENSG00000226233	C/T	T	-3.93999	RP1-151B14.9	-0.4387572 (0.1051738)	0.00152905
8.14816e-05	rs9535883	13	52716189	ENSG00000136098	C/G	G	-3.93999	NEK3	-0.4388956 (0.1051659)	0.00152905
8.14816e-05	rs57195489	11	522022	ENSG00000254739	A/T	T	-3.93999	RP13-46H24.1	-0.4388611 (0.1051679)	0.00152905
8.15496e-05	rs2686838	7	48006649	ENSG00000158683	C/T	C	3.93999	PKD1L1	0.4390537 (0.1051569)	0.00152672
8.49459e-05	rs7270101	20	3193893	ENSG00000125877	A/C	C	-3.92998	ITPA	-0.4380495 (0.1052142)	0.00151976
8.49459e-05	rs7177530	15	74211717	ENSG00000261801	C/T	T	-3.92998	LOXL1-AS1	-0.4382985 (0.1052)	0.00151976
8.49459e-05	rs4972729	2	175707817	ENSG00000128656	C/T	T	-3.92998	CHN1	-0.4382373 (0.1052035)	0.00151976
8.50165e-05	rs3103934	3	195477088	ENSG00000176945	G/A	A	3.92998	MUC20	0.4382827 (0.1052009)	0.00151057
8.50165e-05	rs56084453	3	44762830	ENSG00000186446	A/G	G	3.92998	ZNF501	0.4378931 (0.1052232)	0.00151057
8.50165e-05	rs6801859	3	40493218	ENSG00000223797	T/G	G	3.92998	ENTPD3-AS1	0.4378242 (0.1052271)	0.00151057
8.50165e-05	rs71347129	2	132268094	ENSG00000173272	G/A	A	3.92998	MZT2A	0.4378204 (0.1052273)	0.00151057
8.8549e-05	rs3824729	10	90752616	ENSG00000107796	A/G	G	-3.91999	ACTA2	-0.4369733 (0.1052755)	0.00150602
8.8549e-05	rs28409706	5	70308251	ENSG00000205572	C/T	C	-3.91999	SERF1B	-0.4371746 (0.1052641)	0.00150602
8.86225e-05	rs817352	20	62611631	ENSG00000130590	C/T	T	3.91999	SAMD10	0.43699 (0.1052746)	0.0015015
8.86225e-05	rs381674	1	235667236	ENSG00000162885	C/A	A	3.91999	B3GALNT2	0.4371311 (0.1052666)	0.0015015
9.22961e-05	rs3114476	7	142503124	ENSG00000211771	G/A	A	-3.91	TRBJ2-7	-0.4362031 (0.1053193)	0.00149477
9.22961e-05	rs1966252	7	142044929	ENSG00000211707	G/C	C	-3.91	TRBV7-1	-0.4355135 (0.1053584)	0.00149477
9.22961e-05	rs2516835	2	99779131	ENSG00000135951	C/T	T	-3.91	TSGA10	-0.4360504 (0.1053279)	0.00149477
9.23726e-05	rs4786384	16	3136919	ENSG00000200204	T/C	C	3.91	RNU1-22P	0.4363528 (0.1053108)	0.00149031
9.23726e-05	rs1475447	13	51631607	ENSG00000123201	C/T	T	3.91	GUCY1B2	0.4358273 (0.1053406)	0.00149031
9.61133e-05	rs231214	19	36260111	ENSG00000004777	T/C	C	-3.90002	ARHGAP33	-0.4348308 (0.105397)	0.00148368
9.61133e-05	rs7225349	17	73240009	ENSG00000125445	A/G	G	-3.90002	MRPS7	-0.4354317 (0.105363)	0.00148368
9.61133e-05	rs1003918	17	33332177	ENSG00000005156	G/A	A	-3.90002	LIG3	-0.4351461 (0.1053792)	0.00148368
9.61927e-05	rs2537972	22	17538082	ENSG00000237438	A/C	C	3.90002	CECR7	0.4353183 (0.1053694)	0.00147493
9.61927e-05	rs7206214	16	28919341	ENSG00000184110	A/G	A	3.90002	EIF3C	0.4352186 (0.105375)	0.00147493
9.61927e-05	rs2853231	8	103251997	ENSG00000253328	G/A	A	3.90002	KB-431C1.3	0.4351591 (0.1053784)	0.00147493
9.61927e-05	rs36110240	4	56217015	ENSG00000128039	C/T	T	3.90002	SRD5A3	0.434877 (0.1053944)	0.00147493
0.0001002	rs10278178	7	142413125	ENSG00000244273	T/C	C	-3.89004	PGBD4P1	-0.4341905 (0.1054331)	0.00146199
0.0001002	rs2731694	5	171878751	ENSG00000174705	A/G	A	-3.89004	SH3PXD2B	-0.4343722 (0.1054229)	0.00146199
0.0001002	rs7662433	4	6676485	ENSG00000251580	G/A	A	-3.89004	RP11-539L10.3	-0.4344714 (0.1054173)	0.00146199
0.0001002	rs588770	2	219494638	ENSG00000144580	T/C	T	-3.89004	RQCD1	-0.4343883 (0.105422)	0.00146199
0.0001002	rs3198697	16	15129940	ENSG00000183793	C/T	T	3.89004	PKD1P1	0.434443 (0.1054189)	0.00146199
0.0001002	rs2346586	2	200625581	ENSG00000226124	C/T	T	3.89004	AC073043.2	0.4337825 (0.1054561)	0.00146199
0.0001044	rs175057	14	75489632	ENSG00000119718	C/T	T	-3.88008	EIF2B2	-0.4333394 (0.1054811)	0.00145349
0.0001044	rs4618656	8	10969235	ENSG00000255310	T/A	A	-3.88008	AF131215.2	-0.4330098 (0.1054996)	0.00145349
0.0001044	rs4989124	7	102101510	ENSG00000233297	G/A	A	-3.88008	RASA4DP	-0.4327507 (0.1055142)	0.00145349
0.0001044	rs62259092	3	75418230	ENSG00000239959	C/T	T	-3.88008	RP11-803B1.7	-0.4329239 (0.1055045)	0.00145349
0.0001045	rs55697116	9	131489620	ENSG00000223478	C/T	T	3.88008	RP11-545E17.3	0.4329655 (0.1055021)	0.00144928
0.0001045	rs171531	5	64788843	ENSG00000049192	G/A	G	3.88008	ADAMTS6	0.4326121 (0.105522)	0.00144928
0.0001087	rs8032507	15	93306348	ENSG00000185442	C/T	T	-3.87012	FAM174B	-0.4324837 (0.1055292)	0.00144092
0.0001087	rs7487842	12	9564220	ENSG00000214826	C/G	G	-3.87012	DDX12P	-0.4319808 (0.1055574)	0.00144092
0.0001087	rs450973	6	145863065	ENSG00000112425	A/C	A	-3.87012	EPM2A	-0.4322072 (0.1055447)	0.00144092
0.0001087	rs11264060	1	37944506	ENSG00000233621	G/A	A	-3.87012	RP11-422J8.1	-0.4315753 (0.1055801)	0.00144092
0.0001088	rs7355594	2	172639448	ENSG00000228389	G/T	T	3.87012	AC068039.4	0.4322589 (0.1055418)	0.00143885
0.0001133	rs2670826	17	72462466	ENSG00000204347	C/T	T	-3.86018	BTBD17	-0.4314907 (0.1055849)	0.0014245
0.0001133	rs9526704	13	51484617	ENSG00000233672	A/T	T	-3.86018	RNASEH2B-AS1	-0.430944 (0.1056154)	0.0014245
0.0001133	rs11244686	10	127568260	ENSG00000089876	G/A	A	-3.86018	DHX32	-0.4308239 (0.1056221)	0.0014245
0.0001133	rs7900024	10	27444763	ENSG00000120539	C/A	C	-3.86018	MASTL	-0.4307598 (0.1056257)	0.0014245
0.0001133	rs2251226	7	1533513	ENSG00000164880	A/G	G	-3.86018	INTS1	-0.43096 (0.1056145)	0.0014245
0.0001133	rs2670125	6	52529904	ENSG00000216775	C/T	T	-3.86018	RP1-152L7.5	-0.4311207 (0.1056056)	0.0014245
0.0001133	rs198361	1	11905633	ENSG00000242349	T/C	C	-3.86018	NPPA-AS1	-0.4305411 (0.1056379)	0.0014245
0.0001134	rs4078520	11	723429	ENSG00000177106	C/T	T	3.86018	EPS8L2	0.4305208 (0.1056391)	0.00284091
0.0001134	rs10978204	9	108454343	ENSG00000095209	A/G	G	3.86018	TMEM38B	0.4305252 (0.1056388)	0.00284091
0.0001179	rs743104	10	34162510	ENSG00000099250	C/T	T	-3.85024	NRP1	-0.4303367 (0.1056494)	0.00283286
0.0001179	rs3754446	1	110253241	ENSG00000134201	C/A	C	-3.85024	GSTM5	-0.4295823 (0.1056914)	0.00283286
0.000118	rs2070610	21	30445948	ENSG00000156261	G/A	A	3.85024	CCT8	0.4297478 (0.1056822)	0.00282087
0.000118	rs1247000	6	5061594	ENSG00000219607	C/T	T	3.85024	PPP1R3G	0.4300647 (0.1056645)	0.00282087
0.000118	rs4075184	1	25890835	ENSG00000157978	G/A	A	3.85024	LDLRAP1	0.4295105 (0.1056954)	0.00282087
0.0001228	rs67876192	19	21753089	ENSG00000268433	A/C	C	-3.8403	RP11-420K14.2	-0.4292358 (0.1057107)	0.00281294
0.0001228	rs7533985	1	245199100	ENSG00000203666	C/T	T	-3.8403	EFCAB2	-0.4286225 (0.1057448)	0.00281294
0.0001229	rs11711112	3	100112168	ENSG00000206535	C/T	C	3.8403	LNP1	0.4292705 (0.1057088)	0.00280899
0.0001279	rs3816270	11	60163635	ENSG00000166928	T/C	T	-3.83038	MS4A14	-0.4279613 (0.1057814)	0.0027933
0.0001279	rs10902782	8	145720870	ENSG00000255182	G/A	A	-3.83038	CTD-2517M22.14	-0.4283003 (0.1057626)	0.0027933
0.0001279	rs9378350	6	2963370	ENSG00000244041	A/C	A	-3.83038	RP1-90J20.7	-0.4275338 (0.1058051)	0.0027933
0.0001279	rs3769653	2	120021319	ENSG00000115107	C/T	T	-3.83038	STEAP3	-0.4281991 (0.1057683)	0.0027933
0.000128	rs11665895	19	48261486	ENSG00000269656	G/T	T	3.83038	CTD-2571L23.6	0.4277871 (0.1057911)	0.00278164
0.000128	rs4671178	2	54283493	ENSG00000233266	T/C	C	3.83038	HMGB1P31	0.4275939 (0.1058018)	0.00278164
0.000128	rs1045868	1	213168190	ENSG00000174606	C/G	G	3.83038	ANGEL2	0.4279795 (0.1057804)	0.00278164
0.0001331	rs6085283	20	632959	ENSG00000172070	C/T	T	-3.82046	SRXN1	-0.4269494 (0.1058374)	0.00277393
0.0001331	rs3817561	2	132256240	ENSG00000152117	C/T	T	-3.82046	AC093838.4	-0.4273276 (0.1058165)	0.00277393
0.0001332	rs680586	11	68646756	ENSG00000250508	T/C	C	3.82046	RP11-757G1.6	0.4268809 (0.1058412)	0.00277008
0.0001386	rs3820817	2	239075935	ENSG00000178752	G/A	A	-3.81055	FAM132B	-0.4256806 (0.1059074)	0.00414938
0.0001442	rs9925915	16	29993686	ENSG00000169592	G/C	C	-3.80065	INO80E	-0.4246767 (0.1059626)	0.00413223
0.0001442	rs34076421	14	101014418	ENSG00000259031	G/C	C	-3.80065	CTD-2062F14.3	-0.4247417 (0.1059591)	0.00413223
0.0001442	rs2206968	6	46087905	ENSG00000231769	A/T	A	-3.80065	RP1-8B1.4	-0.4248377 (0.1059538)	0.00413223
0.0001443	rs4263046	19	43794618	ENSG00000231412	T/G	G	3.80065	CTC-490G23.2	0.4246712 (0.1059629)	0.00410959
0.0001443	rs2487707	10	70765092	ENSG00000198954	G/T	G	3.80065	KIAA1279	0.424982 (0.1059459)	0.00410959
0.0001443	rs620476	9	79319050	ENSG00000106772	C/A	A	3.80065	PRUNE2	0.4254264 (0.1059214)	0.00410959
0.0001443	rs61776719	1	38461319	ENSG00000212541	C/A	C	3.80065	U6	0.4248418 (0.1059536)	0.00410959
0.0001502	rs3829241	11	68855363	ENSG00000259799	G/A	A	-3.79076	RP11-554A11.9	-0.4243591 (0.1059801)	0.00410397
0.0001503	rs59858465	19	56912996	ENSG00000267454	A/G	A	3.79076	ZNF582-AS1	0.4244716 (0.1059739)	0.00408719
0.0001503	rs715426	6	25094953	ENSG00000168405	T/C	C	3.79076	CMAHP	0.4237545 (0.1060132)	0.00408719
0.0001503	rs10180760	2	36779144	ENSG00000171055	T/G	G	3.79076	FEZ2	0.4239275 (0.1060037)	0.00408719
0.0001562	rs1978713	19	9529783	ENSG00000174652	G/C	G	-3.78088	ZNF266	-0.4229035 (0.1060597)	0.00407056
0.0001562	rs7126061	11	7548423	ENSG00000166387	G/A	G	-3.78088	PPFIBP2	-0.4232512 (0.1060407)	0.00407056
0.0001562	rs7699689	4	127452	ENSG00000211553	A/G	G	-3.78088	AC118278.1	-0.4231928 (0.1060439)	0.00407056
0.0001563	rs3810115	19	53400760	ENSG00000182986	C/A	C	3.78088	ZNF320	0.4233465 (0.1060355)	0.00405405
0.0001563	rs78856352	7	87899148	ENSG00000264868	C/A	A	3.78088	CTB-167B5.2	0.4233601 (0.1060348)	0.00405405
0.0001563	rs12128955	1	156243821	ENSG00000198952	T/C	C	3.78088	SMG5	0.4226793 (0.106072)	0.00405405
0.0001626	rs3192882	16	69975631	ENSG00000196696	A/T	T	-3.771	PDXDC2P	-0.4223971 (0.1060874)	0.00403769
0.0001626	rs11136299	8	144124512	ENSG00000177335	T/C	C	-3.771	C8orf31	-0.4218022 (0.1061198)	0.00403769
0.0001626	rs4723717	7	37968808	ENSG00000086289	A/G	G	-3.771	EPDR1	-0.4221596 (0.1061003)	0.00403769
0.0001627	rs889131	19	51017835	ENSG00000204653	A/G	G	3.771	ASPDH	0.4215084 (0.1061358)	0.00402685
0.0001627	rs7618522	3	186862417	ENSG00000163923	A/G	G	3.771	RPL39L	0.421547 (0.1061337)	0.00402685
0.0001691	rs4807216	19	2248683	ENSG00000104899	C/T	C	-3.76113	AMH	-0.4214174 (0.1061407)	0.004
0.0001691	rs9899380	17	43173131	ENSG00000136448	C/G	G	-3.76113	NMT1	-0.4207398 (0.1061775)	0.004
0.0001691	rs2007413	16	16308675	ENSG00000091262	C/T	T	-3.76113	ABCC6	-0.4206606 (0.1061818)	0.004
0.0001691	rs4757405	11	12398611	ENSG00000197702	C/T	T	-3.76113	PARVA	-0.4210783 (0.1061592)	0.004
0.0001691	rs2297549	1	206643774	ENSG00000143466	A/G	G	-3.76113	IKBKE	-0.4205438 (0.1061882)	0.004
0.0001692	rs56054943	19	2279190	ENSG00000188305	G/A	G	3.76113	C19orf35	0.4212976 (0.1061472)	0.00398406
0.0001692	rs2080141	7	56163770	ENSG00000106153	T/C	C	3.76113	CHCHD2	0.4208858 (0.1061696)	0.00398406
0.0001692	rs7714044	5	125918041	ENSG00000164904	C/T	T	3.76113	ALDH7A1	0.4208243 (0.106173)	0.00398406
0.0001758	rs1045291	8	124454007	ENSG00000156795	T/C	C	-3.75127	WDYHV1	-0.4196253 (0.1062379)	0.00397878
0.000176	rs2972544	19	36752221	ENSG00000232677	G/A	A	3.75127	LINC00665	0.420126 (0.1062108)	0.00394218
0.000176	rs73001522	19	7556024	ENSG00000104883	A/G	G	3.75127	PEX11G	0.4201983 (0.1062069)	0.00394218
0.000176	rs7983230	13	30942955	ENSG00000238121	G/A	A	3.75127	LINC00426	0.4200367 (0.1062157)	0.00394218
0.000176	rs633496	13	30516338	ENSG00000122043	A/C	A	3.75127	LINC00544	0.4195268 (0.1062433)	0.00394218
0.000176	rs61878849	11	13011003	ENSG00000251381	C/A	A	3.75127	CTC-497E21.4	0.419781 (0.1062295)	0.00394218
0.000176	rs1340053	10	106736980	ENSG00000156395	C/T	T	3.75127	SORCS3	0.4197126 (0.1062332)	0.00394218
0.000176	rs6940020	6	96035916	ENSG00000172469	C/T	C	3.75127	MANEA	0.4202861 (0.1062022)	0.00394218
0.000183	rs817359	20	62620057	ENSG00000101161	A/C	C	3.74141	PRPF6	0.4187912 (0.106283)	0.00388098
0.000183	rs10853100	17	46602432	ENSG00000182742	C/T	C	3.74141	HOXB4	0.4192727 (0.106257)	0.00388098
0.000183	rs61739874	16	1706435	ENSG00000206053	C/T	T	3.74141	HN1L	0.4189704 (0.1062733)	0.00388098
0.000183	rs78129473	12	70636829	ENSG00000257815	G/A	A	3.74141	RP11-611E13.2	0.4188297 (0.1062809)	0.00388098
0.000183	rs1412444	10	91002927	ENSG00000107798	C/T	T	3.74141	LIPA	0.4185725 (0.1062948)	0.00388098
0.000183	rs4463801	10	51585752	ENSG00000174194	C/T	T	3.74141	AGAP8	0.4192186 (0.1062599)	0.00388098
0.000183	rs62432166	7	663737	ENSG00000188191	C/T	C	3.74141	PRKAR1B	0.4193159 (0.1062547)	0.00388098
0.000183	rs2459596	6	1286450	ENSG00000164379	G/T	T	3.74141	FOXQ1	0.4194344 (0.1062483)	0.00388098
0.000183	rs2382160	5	177266026	ENSG00000170089	G/A	A	3.74141	RP11-423H2.1	0.4193756 (0.1062515)	0.00388098
0.000183	rs3797310	5	42756940	ENSG00000198865	C/T	T	3.74141	CCDC152	0.4192058 (0.1062606)	0.00388098
0.000183	rs9749859	2	73811908	ENSG00000163016	G/C	C	3.74141	ALMS1P	0.4190439 (0.1062694)	0.00388098
0.000183	rs10888438	1	151809342	ENSG00000225556	C/T	T	3.74141	C2CD4D	0.418729 (0.1062864)	0.00388098
0.0001903	rs17616389	17	608209	ENSG00000141252	G/A	A	-3.73157	VPS53	-0.4175287 (0.106351)	0.00387097
0.0001903	rs2210913	1	157668993	ENSG00000160856	C/T	C	-3.73157	FCRL3	-0.4180423 (0.1063234)	0.00387097
0.0001904	rs10150696	14	74943426	ENSG00000259005	C/A	A	3.73157	RP3-449M8.6	0.4180726 (0.1063218)	0.003861
0.0001904	rs13428882	2	235354348	ENSG00000231682	T/C	C	3.73157	AC097713.4	0.418442 (0.1063019)	0.003861
0.0001978	rs4239895	22	42198093	ENSG00000184068	C/G	G	-3.72173	RP5-821D11.7	-0.4168289 (0.1063886)	0.00385604
0.000198	rs2236246	14	104379206	ENSG00000156414	G/T	T	3.72173	TDRD9	0.4169494 (0.1063822)	0.00385109
0.0002056	rs11736333	4	17617208	ENSG00000118579	A/G	G	-3.71189	MED28	-0.4157625 (0.1064458)	0.00384123
0.0002056	rs771480	1	93847348	ENSG00000223745	G/A	G	-3.71189	RP4-717I23.3	-0.415651 (0.1064518)	0.00384123
0.0002058	rs56737150	15	67816909	ENSG00000259673	T/C	C	3.71189	IQCH-AS1	0.4162774 (0.1064182)	0.00382653
0.0002058	rs38464	7	30584675	ENSG00000226874	A/G	G	3.71189	AC005154.8	0.4164381 (0.1064096)	0.00382653
0.0002058	rs13093185	3	130729487	ENSG00000114670	T/C	C	3.71189	NEK11	0.416126 (0.1064263)	0.00382653
0.0002137	rs13041190	20	5961458	ENSG00000125885	T/C	C	-3.70207	MCM8	-0.4145463 (0.1065107)	0.00380711
0.0002137	rs146385050	17	60637258	ENSG00000011028	C/A	A	-3.70207	MRC2	-0.4148762 (0.1064932)	0.00380711
0.0002137	rs8057431	16	84839954	ENSG00000103196	A/C	C	-3.70207	CRISPLD2	-0.4153659 (0.106467)	0.00380711
0.0002137	rs4498009	3	134198008	ENSG00000129055	C/G	C	-3.70207	ANAPC13	-0.4149094 (0.1064914)	0.00380711
0.0002139	rs11101951	22	50607411	ENSG00000073146	G/A	A	3.70207	MOV10L1	0.4149247 (0.1064906)	0.00379747
0.0002139	rs8138217	22	22660748	ENSG00000234630	C/T	T	3.70207	LL22NC03-2H8.4	0.4149132 (0.1064912)	0.00379747
0.0002221	rs1339586	10	60017646	ENSG00000122873	T/C	C	-3.69225	CISD1	-0.4136877 (0.1065565)	0.0037831
0.0002221	rs3110823	7	135357476	ENSG00000243317	A/C	C	-3.69225	C7orf73	-0.4135103 (0.1065659)	0.0037831
0.0002221	rs11582807	1	45142157	ENSG00000126106	G/A	A	-3.69225	TMEM53	-0.4139169 (0.1065443)	0.0037831
0.0002223	rs12975582	19	55518151	ENSG00000267265	G/A	A	3.69225	CTC-550B14.7	0.4141698 (0.1065308)	0.00377358
0.0002223	rs7556282	1	1511104	ENSG00000215014	G/C	C	3.69225	AL645728.1	0.4144964 (0.1065134)	0.00377358
0.0002309	rs6442289	3	11850367	ENSG00000144559	G/T	T	-3.68244	TAMM41	-0.4126033 (0.106614)	0.00376884
0.000231	rs2544129	15	57598517	ENSG00000247982	C/T	C	3.68244	RP11-358M11.2	0.4125564 (0.1066165)	0.0037594
0.000231	rs11070327	15	41602866	ENSG00000104147	G/A	A	3.68244	OIP5	0.4127337 (0.1066071)	0.0037594
0.0002399	rs1833206	16	53396807	ENSG00000260078	C/T	C	-3.67264	RP11-44F14.1	-0.4119469 (0.1066488)	0.00373599
0.0002399	rs9939959	16	87376	ENSG00000226942	C/A	A	-3.67264	IL9RP3	-0.411619 (0.1066662)	0.00373599
0.0002399	rs7301826	12	131291101	ENSG00000111450	T/C	C	-3.67264	STX2	-0.411765 (0.1066584)	0.00373599
0.0002399	rs3372	11	65485218	ENSG00000172922	A/G	A	-3.67264	RNASEH2C	-0.4122289 (0.1066339)	0.00373599
0.0002399	rs6843595	4	4351730	ENSG00000168824	A/G	G	-3.67264	NSG1	-0.4124932 (0.1066199)	0.00373599
0.0002401	rs7463174	8	37635649	ENSG00000147471	A/G	G	3.67264	PROSC	0.4122672 (0.1066319)	0.00372671
0.0002401	rs6718109	2	98175863	ENSG00000196912	T/C	T	3.67264	ANKRD36B	0.4120979 (0.1066408)	0.00372671
0.0002493	rs499713	11	117061961	ENSG00000149577	T/C	T	-3.66285	SIDT2	-0.4112876 (0.1066837)	0.00371747
0.0002493	rs6754085	2	242510779	ENSG00000176720	T/C	C	-3.66285	BOK	-0.4109096 (0.1067036)	0.00371747
0.0002495	rs7969993	12	54475896	ENSG00000250654	C/T	T	3.66285	RP11-834C11.7	0.4108433 (0.1067071)	0.00369914
0.0002495	rs2003790	7	142012957	ENSG00000211710	C/G	C	3.66285	TRBV4-1	0.4106291 (0.1067184)	0.00369914
0.0002495	rs36110240	4	56217015	ENSG00000249700	C/T	T	3.66285	SRD5A3-AS1	0.4108508 (0.1067067)	0.00369914
0.0002495	rs12995683	2	170513200	ENSG00000213160	G/A	A	3.66285	KLHL23	0.4110737 (0.106695)	0.00369914
0.000259	rs8043545	16	10982345	ENSG00000262488	G/C	C	-3.65306	RP11-876N24.1	-0.4103144 (0.106735)	0.00369458
0.0002592	rs61759532	17	7240391	ENSG00000213859	C/T	T	3.65306	KCTD11	0.4095906 (0.1067731)	0.0036855
0.0002592	rs17718122	7	76209459	ENSG00000146707	A/G	G	3.65306	POMZP3	0.410399 (0.1067305)	0.0036855
0.0002691	rs56068340	14	106593580	ENSG00000211947	C/T	T	-3.64328	IGHV3-21	-0.4085002 (0.1068303)	0.00365854
0.0002691	rs17552047	13	53602462	ENSG00000102837	G/A	A	-3.64328	OLFM4	-0.4093418 (0.1067861)	0.00365854
0.0002691	rs11784599	8	22932122	ENSG00000253616	C/A	A	-3.64328	RP11-875O11.3	-0.4092705 (0.1067899)	0.00365854
0.0002691	rs10276099	7	22862950	ENSG00000196683	A/G	A	-3.64328	TOMM7	-0.4085254 (0.1068289)	0.00365854
0.0002691	rs3757316	6	151774339	ENSG00000155906	A/G	A	-3.64328	RMND1	-0.409381 (0.1067841)	0.00365854
0.0002691	rs736730	2	219120255	ENSG00000261338	T/C	C	-3.64328	RP11-378A13.1	-0.4089834 (0.1068049)	0.00365854
0.0002693	rs7807759	7	44000584	ENSG00000241057	G/A	G	3.64328	AC004985.12	0.4088165 (0.1068137)	0.00364078
0.0002693	rs9308199	4	147102862	ENSG00000250673	C/T	T	3.64328	RP11-6L6.2	0.4085539 (0.1068275)	0.00364078
0.0002693	rs112097663	3	194377712	ENSG00000041802	C/T	T	3.64328	LSG1	0.4089582 (0.1068063)	0.00364078
0.0002693	rs7554038	1	117041688	ENSG00000224950	G/A	A	3.64328	RP5-1086K13.1	0.4089126 (0.1068087)	0.00364078
0.0002795	rs1041994	19	42125660	ENSG00000105352	T/C	T	-3.63351	CEACAM4	-0.4075203 (0.1068815)	0.00362757
0.0002795	rs9443	7	66785137	ENSG00000106610	C/A	A	-3.63351	STAG3L4	-0.4079046 (0.1068614)	0.00362757
0.0002795	rs6864309	5	143550217	ENSG00000145817	G/T	T	-3.63351	YIPF5	-0.4077268 (0.1068707)	0.00362757
0.0002797	rs381809	19	56368765	ENSG00000160505	C/T	T	3.63351	NLRP4	0.4075884 (0.106878)	0.00361011
0.0002797	rs13334203	16	11428538	ENSG00000175643	G/A	A	3.63351	RMI2	0.4081071 (0.1068508)	0.00361011
0.0002797	rs4786384	16	3136919	ENSG00000262370	T/C	C	3.63351	RP11-473M20.9	0.4079032 (0.1068615)	0.00361011
0.0002797	rs9371371	6	155625104	ENSG00000029639	A/G	A	3.63351	TFB1M	0.4077397 (0.1068701)	0.00361011
0.0002903	rs12507167	4	52918703	ENSG00000163071	C/T	C	-3.62374	SPATA18	-0.4067468 (0.1069219)	0.00360577
0.0002905	rs11078801	17	9337245	ENSG00000170310	G/C	C	3.62374	STX8	0.4074031 (0.1068876)	0.00358852
0.0002905	rs3757351	6	110735630	ENSG00000203797	A/G	G	3.62374	DDO	0.4068467 (0.1069167)	0.00358852
0.0002905	rs79077511	4	185270829	ENSG00000180712	T/C	C	3.62374	RP11-290F5.2	0.4074737 (0.106884)	0.00358852
0.0002905	rs28460483	4	47915437	ENSG00000259959	G/A	A	3.62374	RP11-121C2.2	0.4073031 (0.1068929)	0.00358852
0.0003015	rs36040835	19	46201213	ENSG00000125743	T/G	G	-3.61398	SNRPD2	-0.406494 (0.106935)	0.00355872
0.0003015	rs55637375	19	4386845	ENSG00000167670	A/G	G	-3.61398	CHAF1A	-0.4064835 (0.1069356)	0.00355872
0.0003015	rs7171941	15	81011226	ENSG00000136379	G/A	G	-3.61398	FAM108C1	-0.4062333 (0.1069486)	0.00355872
0.0003015	rs3857302	5	180689509	ENSG00000248275	G/C	C	-3.61398	CTC-338M12.3	-0.4062952 (0.1069454)	0.00355872
0.0003015	rs55742439	2	40682975	ENSG00000183023	G/A	A	-3.61398	SLC8A1	-0.4060899 (0.1069561)	0.00355872
0.0003015	rs12711513	1	207262980	ENSG00000123843	T/G	T	-3.61398	C4BPB	-0.4061992 (0.1069504)	0.00355872
0.0003015	rs57612959	1	20014827	ENSG00000158748	C/T	T	-3.61398	HTR6	-0.4061207 (0.1069545)	0.00355872
0.0003017	rs4334413	19	53687818	ENSG00000269001	C/T	T	3.61398	ZNF818P	0.4060937 (0.1069559)	0.00354191
0.0003017	rs861534	14	104168701	ENSG00000224997	C/T	T	3.61398	AL049840.1	0.4060246 (0.1069595)	0.00354191
0.0003017	rs7824932	8	90716076	ENSG00000251136	G/T	T	3.61398	RP11-37B2.1	0.4057232 (0.1069751)	0.00354191
0.0003017	rs3757377	7	142455538	ENSG00000232869	C/T	T	3.61398	TRBV29-1	0.406117 (0.1069547)	0.00354191
0.0003129	rs1229659	7	26436774	ENSG00000214870	G/A	A	-3.60423	AC004540.5	-0.4051536 (0.1070047)	0.00352941
0.0003129	rs7345	1	153634058	ENSG00000189171	G/T	T	-3.60423	S100A13	-0.4053034 (0.1069969)	0.00352941
0.0003129	rs6657880	1	28696890	ENSG00000204138	C/A	A	-3.60423	PHACTR4	-0.4054756 (0.106988)	0.00352941
0.0003131	rs1053624	1	46827485	ENSG00000117480	C/T	T	3.60423	FAAH	0.4053698 (0.1069935)	0.00352526
0.0003249	rs1126510	19	47123783	ENSG00000197380	A/G	G	-3.59449	DACT3	-0.4038798 (0.1070707)	0.003517
0.0003249	rs3797315	5	148620224	ENSG00000164284	T/G	G	-3.59449	GRPEL2	-0.4043985 (0.1070438)	0.003517
0.0003251	rs217236	11	1981259	ENSG00000226416	T/C	C	3.59449	MRPL23-AS1	0.4041431 (0.107057)	0.00350877
0.0003251	rs2284817	3	38510388	ENSG00000229589	G/A	A	3.59449	ACVR2B-AS1	0.4038196 (0.1070738)	0.00350877
0.0003376	rs56068957	17	79017492	ENSG00000175866	A/C	C	3.58475	BAIAP2	0.4030748 (0.1071122)	0.00348837
0.0003376	rs2074310	11	17421886	ENSG00000187486	T/C	T	3.58475	KCNJ11	0.4030109 (0.1071155)	0.00348837
0.0003376	rs72794132	5	150618993	ENSG00000196743	C/T	T	3.58475	GM2A	0.4032998 (0.1071006)	0.00348837
0.0003376	rs16872259	5	74068774	ENSG00000164346	C/T	T	3.58475	NSA2	0.4028983 (0.1071213)	0.00348837
0.0003376	rs1597245	2	114448217	ENSG00000240356	G/C	C	3.58475	RPL23AP7	0.4027475 (0.1071291)	0.00348837
0.00035	rs6781013	3	148994188	ENSG00000169908	T/C	C	-3.57502	TM4SF1	-0.4024155 (0.1071462)	0.00348028
0.00035	rs12489751	3	58649994	ENSG00000198643	A/G	G	-3.57502	FAM3D	-0.4021347 (0.1071606)	0.00348028
0.0003502	rs2598418	17	74012859	ENSG00000167880	T/C	T	3.57502	EVPL	0.4015391 (0.1071912)	0.00345622
0.0003502	rs9402854	6	99958527	ENSG00000228439	C/T	T	3.57502	TSTD3	0.4024339 (0.1071452)	0.00345622
0.0003502	rs4707468	6	89153477	ENSG00000234426	T/C	C	3.57502	RP11-459O1.2	0.4019894 (0.1071681)	0.00345622
0.0003502	rs6877400	5	179996111	ENSG00000037280	T/C	C	3.57502	FLT4	0.4017519 (0.1071803)	0.00345622
0.0003502	rs3811999	5	159846872	ENSG00000164611	C/T	T	3.57502	PTTG1	0.4023707 (0.1071485)	0.00345622
0.0003502	rs35533015	2	242191689	ENSG00000168385	G/A	A	3.57502	SEPT2	0.4018184 (0.1071768)	0.00345622
0.0003636	rs62065702	17	72277689	ENSG00000171595	G/A	A	3.5653	DNAI2	0.4012097 (0.1072081)	0.00344432
0.0003636	rs3747562	12	42854205	ENSG00000134283	G/A	G	3.5653	PPHLN1	0.4007799 (0.1072301)	0.00344432
0.0003636	rs2620630	8	145658155	ENSG00000160949	C/A	A	3.5653	TONSL	0.4012524 (0.1072059)	0.00344432
0.0003771	rs6003820	22	23988257	ENSG00000211683	T/C	C	-3.55559	AP000346.2	-0.4000709 (0.1072664)	0.00342857
0.0003771	rs12443580	16	55866337	ENSG00000198848	T/C	C	-3.55559	CES1	-0.4004541 (0.1072468)	0.00342857
0.0003771	rs6598041	11	324699	ENSG00000255328	C/T	C	-3.55559	RP11-326C3.12	-0.4003776 (0.1072507)	0.00342857
0.0003771	rs62134736	2	46766446	ENSG00000250565	G/A	A	-3.55559	ATP6V1E2	-0.4002359 (0.1072579)	0.00342857
0.0003911	rs12483424	21	43981658	ENSG00000235772	G/A	A	-3.54588	AP001625.6	-0.3989214 (0.107325)	0.00341686
0.0003911	rs4563861	8	105602964	ENSG00000147650	G/C	C	-3.54588	LRP12	-0.3988372 (0.1073293)	0.00341686
0.0003911	rs66496937	2	160738509	ENSG00000054219	A/G	A	-3.54588	LY75	-0.3994699 (0.107297)	0.00341686
0.0003914	rs12165489	22	29090768	ENSG00000100219	A/C	C	3.54588	XBP1	0.399346 (0.1073034)	0.00339751
0.0003914	rs4632148	16	31707257	ENSG00000131797	T/C	C	3.54588	CLUHP3	0.3992344 (0.107309)	0.00339751
0.0003914	rs11153277	6	111580561	ENSG00000173214	A/C	C	3.54588	KIAA1919	0.3985413 (0.1073443)	0.00339751
0.0003914	rs2245365	3	50097319	ENSG00000004534	C/A	A	3.54588	RBM6	0.3987009 (0.1073362)	0.00339751
0.0003914	rs704920	3	44087464	ENSG00000261786	G/A	G	3.54588	RP4-555D20.2	0.3987263 (0.1073349)	0.00339751
0.0004059	rs8130507	21	35303960	ENSG00000237945	T/C	T	-3.53618	LINC00649	-0.3976652 (0.1073888)	0.003386
0.0004059	rs8051696	16	100956	ENSG00000161981	G/C	C	-3.53618	SNRNP25	-0.3978731 (0.1073783)	0.003386
0.0004059	rs4761234	12	69732105	ENSG00000090382	T/C	C	-3.53618	LYZ	-0.3983335 (0.1073549)	0.003386
0.0004062	rs60693420	22	29045930	ENSG00000100154	T/C	C	3.53618	TTC28	0.3980403 (0.1073698)	0.00336323
0.0004062	rs71368870	19	56294159	ENSG00000223638	G/A	A	3.53618	RFPL4A	0.3975608 (0.1073941)	0.00336323
0.0004062	rs4782899	16	84209498	ENSG00000154099	C/T	C	3.53618	DNAAF1	0.3983963 (0.1073517)	0.00336323
0.0004062	rs2071951	16	783004	ENSG00000103245	T/C	C	3.53618	NARFL	0.3975141 (0.1073965)	0.00336323
0.0004062	rs504781	15	50648339	ENSG00000244879	T/C	C	3.53618	GABPB1-AS1	0.3976847 (0.1073878)	0.00336323
0.0004062	rs13000731	2	99795231	ENSG00000241962	T/G	G	3.53618	C2orf15	0.397823 (0.1073808)	0.00336323
0.0004209	rs13233747	7	73149302	ENSG00000106077	G/A	A	-3.52648	ABHD11	-0.396907 (0.1074273)	0.00335196
0.0004209	rs9455100	6	71137200	ENSG00000082269	A/G	G	-3.52648	FAM135A	-0.3973633 (0.1074041)	0.00335196
0.0004209	rs1934482	1	22784335	ENSG00000184677	T/C	T	-3.52648	ZBTB40	-0.3969503 (0.1074251)	0.00335196
0.0004213	rs12444506	16	83837231	ENSG00000140945	G/A	A	3.52648	CDH13	0.3972601 (0.1074094)	0.00334448
0.0004213	rs11724396	4	44725334	ENSG00000163281	G/C	C	3.52648	GNPDA2	0.3967619 (0.1074346)	0.00334448
0.0004368	rs7166358	15	42191067	ENSG00000137877	C/A	A	-3.51679	SPTBN5	-0.3955155 (0.1074975)	0.00443951
0.0004368	rs416443	13	32601801	ENSG00000237637	C/T	T	-3.51679	FRY-AS1	-0.3955495 (0.1074958)	0.00443951
0.0004368	rs1248645	10	79640887	ENSG00000151208	T/C	C	-3.51679	DLG5	-0.3957879 (0.1074838)	0.00443951
0.0004368	rs1387227	3	111076272	ENSG00000177707	A/C	C	-3.51679	PVRL3	-0.3963962 (0.1074531)	0.00443951
0.0004371	rs4804715	19	12641232	ENSG00000269560	A/G	G	3.51679	CTD-2192J16.21	0.3955924 (0.1074937)	0.00442478
0.0004371	rs9721499	9	140152112	ENSG00000197768	A/G	G	3.51679	C9orf173	0.3961498 (0.1074655)	0.00442478
0.0004371	rs34064273	7	43654932	ENSG00000106603	G/A	A	3.51679	COA1	0.396097 (0.1074682)	0.00442478
0.0004532	rs13303068	3	195338127	ENSG00000224769	A/G	G	3.50711	AC069213.1	0.3951071 (0.1075181)	0.00550661
0.0004532	rs1835372	3	156519027	ENSG00000240875	C/T	C	3.50711	RP11-392A22.2	0.3953656 (0.1075051)	0.00550661
0.0004532	rs17046778	2	55459373	ENSG00000162994	T/G	G	3.50711	CLHC1	0.39526 (0.1075104)	0.00550661
0.0004532	rs296545	1	200890692	ENSG00000170128	G/A	A	3.50711	GPR25	0.3953666 (0.107505)	0.00550661
0.0004695	rs1860434	12	2987574	ENSG00000171792	A/G	G	-3.49744	RHNO1	-0.3939842 (0.1075745)	0.00548246
0.0004695	rs17207196	7	75101065	ENSG00000170092	C/T	T	-3.49744	AC018720.10	-0.3943214 (0.1075576)	0.00548246
0.0004695	rs2073036	6	52144081	ENSG00000112118	C/T	C	-3.49744	MCM3	-0.3937951 (0.107584)	0.00548246
0.0004695	rs2583394	4	102251782	ENSG00000254531	C/T	T	-3.49744	AP001816.1	-0.3942172 (0.1075628)	0.00548246
0.0004698	rs35533015	2	242191689	ENSG00000223374	G/A	A	3.49744	AC005104.3	0.3936426 (0.1075917)	0.00656455
0.0004698	rs6691539	1	247372672	ENSG00000232347	C/T	T	3.49744	RP11-488L18.8	0.3935542 (0.1075961)	0.00656455
0.000487	rs1256854	15	90471917	ENSG00000242498	G/T	G	-3.48777	C15orf38	-0.3929594 (0.1076259)	0.00654308
0.000487	rs7088091	10	18804094	ENSG00000225527	C/T	C	-3.48777	RP11-383B4.4	-0.3931798 (0.1076148)	0.00654308
0.000487	rs41135	5	96166026	ENSG00000248734	C/T	T	-3.48777	CTD-2260A17.1	-0.3929515 (0.1076263)	0.00654308
0.0004874	rs11672030	19	28284064	ENSG00000261770	A/T	T	3.48777	CTC-459F4.1	0.3933483 (0.1076064)	0.00652884
0.0004874	rs2011377	12	47747581	ENSG00000257924	C/T	C	3.48777	RP11-493L12.5	0.3926994 (0.1076389)	0.00652884
0.0005048	rs3796509	4	39110186	ENSG00000249685	G/T	G	-3.47811	RP11-360F5.3	-0.3917473 (0.1076864)	0.00759219
0.0005048	rs5859	1	87328525	ENSG00000261737	C/T	T	-3.47811	RP4-612B15.3	-0.3919678 (0.1076754)	0.00759219
0.0005048	rs10907231	1	16851440	ENSG00000228549	C/T	T	-3.47811	RP11-108M9.3	-0.3916084 (0.1076933)	0.00759219
0.0005052	rs9958799	18	14132402	ENSG00000175322	G/C	C	3.47811	ZNF519	0.3921181 (0.1076679)	0.00865801
0.0005052	rs1827293	1	21795388	ENSG00000142794	A/G	A	3.47811	NBPF3	0.3918996 (0.1076788)	0.00865801
0.0005232	rs2297789	20	33867248	ENSG00000126005	A/T	T	-3.46846	MMP24-AS1	-0.3906956 (0.1077387)	0.00862999
0.0005232	rs9790676	4	184575568	ENSG00000182552	C/T	T	-3.46846	RWDD4	-0.3914363 (0.1077019)	0.00862999
0.0005232	rs2278682	2	136743143	ENSG00000231890	G/C	C	-3.46846	AC093391.2	-0.3910298 (0.1077221)	0.00862999
0.0005236	rs10760471	9	129762131	ENSG00000136828	T/A	A	3.46846	RALGPS1	0.3905652 (0.1077452)	0.00859291
0.0005236	rs6436440	2	224704906	ENSG00000152056	A/G	A	3.46846	AP1S3	0.3913148 (0.1077079)	0.00859291
0.0005236	rs10903160	1	121179057	ENSG00000171943	G/A	G	3.46846	SRGAP2C	0.3908642 (0.1077303)	0.00859291
0.0005236	rs1004870	1	42370787	ENSG00000127124	T/C	C	3.46846	HIVEP3	0.391344 (0.1077065)	0.00859291
0.0005422	rs6497047	15	93787565	ENSG00000182175	G/A	A	-3.45881	RGMA	-0.3895233 (0.1077968)	0.00857449
0.0005422	rs4883206	12	9173765	ENSG00000237248	C/T	T	-3.45881	RP11-118B22.2	-0.3897175 (0.1077872)	0.00857449
0.0005426	rs8072584	17	80839215	ENSG00000141556	G/A	A	3.45881	TBCD	0.3899742 (0.1077745)	0.00855615
0.0005426	rs62483497	7	102332238	ENSG00000173678	G/A	A	3.45881	SPDYE2L	0.3895516 (0.1077954)	0.00855615
0.0005623	rs4928430	6	58303520	ENSG00000239650	T/A	T	-3.44917	GUSBP4	-0.3892569 (0.10781)	0.00853789
0.0005623	rs2632277	2	99778985	ENSG00000144182	C/T	T	-3.44917	LIPT1	-0.3891798 (0.1078138)	0.00853789
0.0005627	rs2914664	19	49968290	ENSG00000161618	C/T	T	3.44917	ALDH16A1	0.3887308 (0.107836)	0.00843882
0.0005627	rs2585266	17	5213391	ENSG00000129204	C/T	T	3.44917	USP6	0.3890568 (0.1078199)	0.00843882
0.0005627	rs28465970	15	101140674	ENSG00000154227	G/A	A	3.44917	CERS3	0.3888953 (0.1078279)	0.00843882
0.0005627	rs3759831	15	90414642	ENSG00000157823	G/C	C	3.44917	AP3S2	0.389 (0.1078227)	0.00843882
0.0005627	rs1849287	15	85103071	ENSG00000230373	C/G	G	3.44917	GOLGA6L5	0.3885784 (0.1078435)	0.00843882
0.0005627	rs2986492	10	89106683	ENSG00000214562	A/G	G	3.44917	FAM22D	0.3892371 (0.107811)	0.00843882
0.0005627	rs10249231	7	55821556	ENSG00000146733	T/C	C	3.44917	PSPH	0.389233 (0.1078112)	0.00843882
0.0005627	rs16888392	6	57076552	ENSG00000112210	G/A	A	3.44917	RAB23	0.3887796 (0.1078336)	0.00843882
0.0005627	rs10805445	5	52398693	ENSG00000247796	G/A	A	3.44917	CTD-2366F13.1	0.389047 (0.1078204)	0.00843882
0.0005627	rs1533133	4	25384305	ENSG00000053900	T/C	T	3.44917	ANAPC4	0.3893618 (0.1078048)	0.00843882
0.0005627	rs13032616	2	87107783	ENSG00000233673	C/T	T	3.44917	ANAPC1P1	0.3888777 (0.1078288)	0.00843882
0.0005826	rs12628373	22	26904541	ENSG00000100109	G/A	A	-3.43954	TFIP11	-0.3880263 (0.1078708)	0.00838574
0.0005826	rs4592945	22	17457979	ENSG00000215568	G/A	A	-3.43954	GAB4	-0.3876356 (0.10789)	0.00838574
0.0005826	rs67876192	19	21753089	ENSG00000268119	A/C	C	-3.43954	CTD-2561J22.5	-0.3878437 (0.1078798)	0.00838574
0.0005826	rs9302429	16	25041979	ENSG00000262587	T/G	T	-3.43954	RP11-266L9.4	-0.3877581 (0.107884)	0.00838574
0.0005826	rs7848239	9	4657757	ENSG00000107249	G/C	C	-3.43954	GLIS3	-0.387881 (0.1078779)	0.00838574
0.0005826	rs12748519	1	163243723	ENSG00000143248	A/G	G	-3.43954	RGS5	-0.3879178 (0.1078761)	0.00838574
0.000583	rs4334413	19	53687818	ENSG00000269051	C/T	T	3.43954	CTD-2245F17.3	0.3876857 (0.1078876)	0.00834202
0.000583	rs3812474	8	125463098	ENSG00000183665	A/T	T	3.43954	TRMT12	0.388232 (0.1078606)	0.00834202
0.000583	rs11764792	7	50496841	ENSG00000132436	C/T	T	3.43954	FIGNL1	0.3879903 (0.1078725)	0.00834202
0.000583	rs12636891	3	196674879	ENSG00000119227	A/G	G	3.43954	PIGZ	0.3876476 (0.1078894)	0.00834202
0.000583	rs10495545	2	6990020	ENSG00000225964	C/T	T	3.43954	AC017076.5	0.3875072 (0.1078963)	0.00834202
0.0006036	rs4613098	17	2318550	ENSG00000205821	G/C	C	-3.42991	RP1-59D14.3	-0.3872546 (0.1079088)	0.00829876
0.0006036	rs67167203	12	79371460	ENSG00000067715	C/T	T	-3.42991	SYT1	-0.3870717 (0.1079177)	0.00829876
0.0006036	rs2233921	12	54575800	ENSG00000250742	C/A	C	-3.42991	RP11-834C11.4	-0.3869506 (0.1079237)	0.00829876
0.0006036	rs6436153	2	220402665	ENSG00000188760	C/A	A	-3.42991	TMEM198	-0.3869663 (0.1079229)	0.00829876
0.0006036	rs4848497	2	118946854	ENSG00000226856	C/T	T	-3.42991	AC093901.1	-0.3871881 (0.107912)	0.00829876
0.000604	rs2289149	16	66442406	ENSG00000246898	T/C	C	3.42991	CTD-2258A20.4	0.3870297 (0.1079198)	0.00828157
0.000604	rs151232	16	28580333	ENSG00000176476	T/C	T	3.42991	CCDC101	0.3868983 (0.1079263)	0.00828157
0.0006253	rs7192722	16	2016479	ENSG00000255198	G/A	G	-3.42029	SNHG9	-0.3858639 (0.107977)	0.00826446
0.0006253	rs13243437	7	2596579	ENSG00000106009	T/C	C	-3.42029	BRAT1	-0.3861295 (0.107964)	0.00826446
0.0006258	rs6122128	20	62128735	ENSG00000101210	T/C	C	3.42029	EEF1A2	0.3859865 (0.107971)	0.00825593
0.0006477	rs4804788	19	7787335	ENSG00000182566	G/T	T	-3.41068	CLEC4G	-0.3847161 (0.1080331)	0.00823893
0.0006477	rs1039630	1	31881472	ENSG00000168528	T/C	C	-3.41068	SERINC2	-0.3847109 (0.1080333)	0.00823893
0.0006482	rs2836999	21	40761545	ENSG00000157578	T/G	T	3.41068	LCA5L	0.3850766 (0.1080155)	0.00817996
0.0006482	rs9935390	16	86557416	ENSG00000270020	G/A	G	3.41068	RP11-463O9.9	0.3850846 (0.1080151)	0.00817996
0.0006482	rs10774398	12	6243616	ENSG00000010278	T/C	T	3.41068	CD9	0.3846783 (0.1080349)	0.00817996
0.0006482	rs3752802	10	3186307	ENSG00000107959	G/A	A	3.41068	PITRM1	0.3851523 (0.1080118)	0.00817996
0.0006482	rs11955347	5	131567924	ENSG00000072682	G/A	A	3.41068	P4HA2	0.3848093 (0.1080285)	0.00817996
0.0006482	rs7638117	3	68172257	ENSG00000183662	G/T	T	3.41068	FAM19A1	0.3849656 (0.1080209)	0.00817996
0.0006482	rs10497811	2	198902909	ENSG00000115896	A/C	A	3.41068	PLCL1	0.3850074 (0.1080189)	0.00817996
0.0006709	rs7335409	13	113810186	ENSG00000126218	C/T	T	-3.40107	F10	-0.3842325 (0.1080566)	0.00814664
0.0006709	rs7085104	10	104628873	ENSG00000214435	A/G	G	-3.40107	AS3MT	-0.3840337 (0.1080663)	0.00814664
0.0006709	rs78014307	7	38267279	ENSG00000227191	T/G	G	-3.40107	TRGC2	-0.3841902 (0.1080587)	0.00814664
0.0006709	rs1885864	1	3554988	ENSG00000078900	C/T	T	-3.40107	TP73	-0.3838861 (0.1080735)	0.00814664
0.0006714	rs12155441	7	56074118	ENSG00000129103	C/T	T	3.40107	SUMF2	0.3842325 (0.1080566)	0.00913706
0.0006714	rs12651301	4	47901476	ENSG00000145244	G/A	A	3.40107	CORIN	0.3841167 (0.1080623)	0.00913706
0.0006714	rs111626937	2	90078462	ENSG00000224607	A/T	T	3.40107	IGKV1D-27	0.3842943 (0.1080536)	0.00913706
0.0006949	rs12425606	12	14715793	ENSG00000121316	C/T	T	-3.39147	PLBD1	-0.3828792 (0.1081224)	0.0101112
0.0006949	rs11042983	11	10877684	ENSG00000246308	G/A	G	-3.39147	RP11-685M7.3	-0.3831671 (0.1081085)	0.0101112
0.0006949	rs78014307	7	38267279	ENSG00000211696	T/G	G	-3.39147	TRGV8	-0.3829164 (0.1081206)	0.0101112
0.0006949	rs17091423	2	90106160	ENSG00000243264	T/C	C	-3.39147	IGKV2D-29	-0.3834577 (0.1080943)	0.0101112
0.0006954	rs11665397	18	77801795	ENSG00000267127	C/T	C	3.39147	RP11-795F19.5	0.3825958 (0.1081362)	0.0100705
0.0006954	rs34064155	17	45969849	ENSG00000264920	G/A	G	3.39147	RP11-6N17.4	0.3825187 (0.1081399)	0.0100705
0.0006954	rs393727	6	167398632	ENSG00000026297	T/A	T	3.39147	RNASET2	0.382837 (0.1081245)	0.0100705
0.0006954	rs1106729	1	201123799	ENSG00000116857	G/C	C	3.39147	TMEM9	0.3830035 (0.1081164)	0.0100705
0.0007196	rs3026393	11	31812215	ENSG00000007372	A/C	C	-3.38188	PAX6	-0.381757 (0.1081768)	0.0110553
0.0007196	rs2098670	5	156886698	ENSG00000172548	C/T	T	-3.38188	NIPAL4	-0.3815631 (0.1081861)	0.0110553
0.0007201	rs78101181	2	9866882	ENSG00000134308	T/C	C	3.38188	YWHAQ	0.382455 (0.108143)	0.0110442
0.0007452	rs2575859	11	14510736	ENSG00000129083	T/C	C	-3.37229	COPB1	-0.381438 (0.1081922)	0.011022
0.0007452	rs2224530	9	27176886	ENSG00000137055	T/C	C	-3.37229	PLAA	-0.3812891 (0.1081994)	0.011022
0.0007457	rs5756217	22	36891248	ENSG00000100350	C/T	T	3.37229	FOXRED2	0.3811645 (0.1082054)	0.0109671
0.0007457	rs2020962	12	47981942	ENSG00000111405	C/T	T	3.37229	ENDOU	0.3805238 (0.1082363)	0.0109671
0.0007457	rs1896422	10	123210812	ENSG00000066468	A/G	G	3.37229	FGFR2	0.3807281 (0.1082264)	0.0109671
0.0007457	rs10242703	7	6870635	ENSG00000122674	G/A	A	3.37229	CCZ1	0.3810413 (0.1082113)	0.0109671
0.0007457	rs34495	5	98265807	ENSG00000248489	G/T	T	3.37229	CTD-2007H13.3	0.3809368 (0.1082164)	0.0109671
0.0007716	rs9925556	16	2880105	ENSG00000162078	C/T	C	-3.36271	ZG16B	-0.3798655 (0.1082679)	0.0119284
0.0007716	rs1603227	12	70884076	ENSG00000127329	A/G	G	-3.36271	PTPRB	-0.3797507 (0.1082735)	0.0119284
0.0007716	rs12139487	1	11717300	ENSG00000162490	T/C	C	-3.36271	DRAXIN	-0.379604 (0.1082805)	0.0119284
0.0007721	rs1783888	11	124676532	ENSG00000254941	G/T	T	3.36271	RP11-677M14.5	0.3798547 (0.1082685)	0.0119048
0.0007721	rs1155458	7	142040894	ENSG00000211745	C/T	T	3.36271	TRBV4-2	0.3795174 (0.1082847)	0.0119048
0.0007988	rs7247072	19	12705963	ENSG00000269693	C/T	T	-3.35314	CTD-2192J16.20	-0.3794914 (0.1082859)	0.0118227
0.0007988	rs4774051	14	106495830	ENSG00000211937	G/A	A	-3.35314	IGHV2-5	-0.3791011 (0.1083046)	0.0118227
0.0007988	rs9562915	13	50283389	ENSG00000123179	T/C	C	-3.35314	EBPL	-0.3785405 (0.1083315)	0.0118227
0.0007988	rs3764021	12	9833628	ENSG00000256582	C/T	C	-3.35314	RP11-75L1.1	-0.3794337 (0.1082887)	0.0118227
0.0007988	rs1061810	11	43877934	ENSG00000149084	A/C	A	-3.35314	HSD17B12	-0.3786359 (0.1083269)	0.0118227
0.0007988	rs1077957	11	13469144	ENSG00000148925	A/T	T	-3.35314	BTBD10	-0.3794852 (0.1082862)	0.0118227
0.0007988	rs10952168	7	1594428	ENSG00000164855	G/A	G	-3.35314	TMEM184A	-0.3792761 (0.1082962)	0.0118227
0.0007994	rs76741564	7	150059529	ENSG00000240449	A/T	T	3.35314	RP4-584D14.5	0.3791735 (0.1083012)	0.0117647
0.0007994	rs2619537	6	15664413	ENSG00000047579	A/G	G	3.35314	DTNBP1	0.3789806 (0.1083104)	0.0117647
0.0007994	rs12128955	1	156243821	ENSG00000160781	T/C	C	3.35314	PAQR6	0.3785819 (0.1083295)	0.0117647
0.0007994	rs12041151	1	85357615	ENSG00000171517	A/G	G	3.35314	LPAR3	0.3787841 (0.1083198)	0.0117647
0.0007994	rs6693819	1	16556623	ENSG00000132881	C/T	C	3.35314	RSG1	0.3786756 (0.108325)	0.0117647
0.000827	rs226206	5	81593019	ENSG00000186468	A/C	C	-3.34357	RPS23	-0.3776153 (0.1083757)	0.0117188
0.000827	rs10031984	4	178230110	ENSG00000109674	A/G	G	-3.34357	NEIL3	-0.3784446 (0.1083361)	0.0117188
0.000827	rs12117927	1	236629134	ENSG00000186197	C/A	A	-3.34357	EDARADD	-0.3777112 (0.1083711)	0.0117188
0.000827	rs12058824	1	22963050	ENSG00000173372	G/A	A	-3.34357	C1QA	-0.3780963 (0.1083527)	0.0117188
0.0008276	rs7033779	9	130190810	ENSG00000196152	A/T	T	3.34357	ZNF79	0.3783203 (0.108342)	0.0116732
0.0008276	rs77054814	9	38393451	ENSG00000137124	A/G	G	3.34357	ALDH1B1	0.3778577 (0.1083641)	0.0116732
0.0008276	rs7007884	8	1807756	ENSG00000104728	T/C	C	3.34357	ARHGEF10	0.3778753 (0.1083633)	0.0116732
0.0008276	rs9376965	6	146130055	ENSG00000235652	A/G	A	3.34357	RP11-545I5.3	0.378016 (0.1083566)	0.0116732
0.0008555	rs4786429	16	3728517	ENSG00000126602	C/T	C	-3.33401	TRAP1	-0.3766138 (0.1084234)	0.0116167
0.0008555	rs409646	16	3173575	ENSG00000263011	G/C	G	-3.33401	RP11-473M20.11	-0.3765538 (0.1084263)	0.0116167
0.0008555	rs71494597	9	109080783	ENSG00000234323	A/G	G	-3.33401	RP11-308N19.1	-0.3768406 (0.1084127)	0.0116167
0.0008555	rs12731546	1	163216224	ENSG00000232995	A/G	G	-3.33401	RP11-267N12.3	-0.377377 (0.1083871)	0.0116167
0.0008555	rs696095	1	16802890	ENSG00000238142	G/A	A	-3.33401	RP11-108M9.4	-0.3774789 (0.1083822)	0.0116167
0.0008561	rs7204629	16	4110036	ENSG00000162104	C/T	C	3.33401	ADCY9	0.3766934 (0.1084197)	0.011583
0.0008561	rs112610137	16	652045	ENSG00000197562	C/G	G	3.33401	RAB40C	0.3766569 (0.1084214)	0.011583
0.0008561	rs12544038	8	23107578	ENSG00000147457	A/G	G	3.33401	CHMP7	0.3771526 (0.1083978)	0.011583
0.0008855	rs763361	18	67531642	ENSG00000206052	T/C	C	-3.32445	DOK6	-0.3762811 (0.1084393)	0.0115163
0.0008855	rs1699599	17	72563738	ENSG00000261222	C/G	G	-3.32445	CTD-2006K23.1	-0.3764649 (0.1084305)	0.0115163
0.0008855	rs658084	12	53024864	ENSG00000170486	C/G	G	-3.32445	KRT72	-0.3760492 (0.1084503)	0.0115163
0.0008855	rs686339	12	53023812	ENSG00000170484	G/A	A	-3.32445	KRT74	-0.3757875 (0.1084627)	0.0115163
0.0008855	rs4148876	6	32796793	ENSG00000204267	G/A	A	-3.32445	TAP2	-0.3758835 (0.1084582)	0.0115163
0.0008855	rs4324288	2	182097994	ENSG00000234663	A/T	T	-3.32445	AC104820.2	-0.3761598 (0.108445)	0.0115163
0.0008861	rs10405621	19	50455351	ENSG00000161640	C/T	T	3.32445	SIGLEC11	0.3756633 (0.1084686)	0.0124164
0.0008861	rs2252016	6	157799571	ENSG00000218631	C/T	T	3.32445	RP3-395C13.1	0.3757326 (0.1084653)	0.0124164
0.0008861	rs57501568	4	129888787	ENSG00000151470	G/T	T	3.32445	C4orf33	0.3760394 (0.1084508)	0.0124164
0.0008861	rs9842789	3	118957370	ENSG00000121578	G/A	A	3.32445	B4GALT4	0.3758956 (0.1084576)	0.0124164
0.0008861	rs2241976	2	113943470	ENSG00000125637	G/A	G	3.32445	PSD4	0.3759766 (0.1084537)	0.0124164
0.0009164	rs113373974	18	11917083	ENSG00000154889	C/A	A	-3.3149	MPPE1	-0.3745746 (0.1085202)	0.0123223
0.0009164	rs2584607	17	61938806	ENSG00000108592	A/G	A	-3.3149	FTSJ3	-0.3745864 (0.1085196)	0.0123223
0.0009164	rs17783630	14	92955385	ENSG00000140090	A/C	C	-3.3149	SLC24A4	-0.3747253 (0.108513)	0.0123223
0.0009164	rs1041859	14	22672772	ENSG00000211812	G/A	A	-3.3149	TRAV26-2	-0.3754234 (0.10848)	0.0123223
0.0009164	rs11048494	12	9172332	ENSG00000256427	C/G	G	-3.3149	RP11-118B22.4	-0.3753843 (0.1084818)	0.0123223
0.0009164	rs13263342	8	145161896	ENSG00000179698	C/T	T	-3.3149	KIAA1875	-0.375297 (0.108486)	0.0123223
0.0009164	rs2715633	3	133601021	ENSG00000154917	G/A	A	-3.3149	RAB6B	-0.3749497 (0.1085024)	0.0123223
0.0009164	rs6719830	2	24061034	ENSG00000173960	T/C	C	-3.3149	UBXN2A	-0.3751467 (0.1084931)	0.0123223
0.0009171	rs4763617	12	9738343	ENSG00000260423	A/G	A	3.3149	RP13-735L24.1	0.3752298 (0.1084892)	0.0122757
0.0009171	rs6976714	7	65891461	ENSG00000237310	G/A	A	3.3149	GS1-124K5.4	0.3749508 (0.1085024)	0.0122757
0.0009171	rs4316004	6	53073595	ENSG00000218713	G/C	C	3.3149	RP1-34L19.1	0.3753921 (0.1084815)	0.0122757
0.0009171	rs9313402	5	167657026	ENSG00000113645	C/A	A	3.3149	WWC1	0.3752534 (0.108488)	0.0122757
0.0009484	rs4911178	20	33952620	ENSG00000101019	A/G	G	-3.30536	UQCC	-0.3743121 (0.1085326)	0.0122526
0.0009484	rs3803643	16	84208032	ENSG00000103168	G/T	G	-3.30536	TAF1C	-0.3736263 (0.1085649)	0.0122526
0.0009491	rs9303654	17	31036765	ENSG00000006042	G/A	A	3.30536	TMEM98	0.3737963 (0.1085569)	0.012218
0.0009491	rs4630530	16	19080184	ENSG00000167186	T/C	C	3.30536	COQ7	0.3740997 (0.1085426)	0.012218
0.0009491	rs1628955	15	65187220	ENSG00000166839	C/T	T	3.30536	ANKDD1A	0.3740992 (0.1085426)	0.012218
0.0009807	rs6002601	22	42489058	ENSG00000177096	A/T	T	-3.29582	FAM109B	-0.3729546 (0.1085966)	0.0121723
0.0009807	rs12459222	19	46859301	ENSG00000011485	G/C	C	-3.29582	PPP5C	-0.3729478 (0.1085969)	0.0121723
0.0009807	rs11150804	17	79630238	ENSG00000204237	A/G	G	-3.29582	OXLD1	-0.3730943 (0.10859)	0.0121723
0.0009807	rs41303127	1	231664607	ENSG00000116918	C/T	T	-3.29582	TSNAX	-0.3731268 (0.1085885)	0.0121723
0.0009814	rs260474	19	58798300	ENSG00000267216	T/C	C	3.29582	AC010642.1	0.3727819 (0.1086047)	0.0130841
0.0009814	rs9419235	10	133806576	ENSG00000175470	A/G	G	3.29582	PPP2R2D	0.3733353 (0.1085787)	0.0130841
0.0010148	rs1460602	18	29081075	ENSG00000046604	C/T	T	-3.2863	DSG2	-0.3721448 (0.1086346)	0.0130475
0.0010148	rs9911791	17	34820996	ENSG00000205021	A/G	G	-3.2863	CCL3L1	-0.3724324 (0.1086211)	0.0130475
0.0010148	rs4687701	3	53121276	ENSG00000242142	A/G	A	-3.2863	SERBP1P3	-0.3719842 (0.1086422)	0.0130475
0.0010155	rs9610669	22	37607981	ENSG00000133466	A/C	A	3.2863	C1QTNF6	0.3718089 (0.1086504)	0.0129991
0.0010155	rs34772164	9	25678797	ENSG00000198680	G/A	A	3.2863	TUSC1	0.3719859 (0.1086421)	0.0129991
0.0010155	rs6884674	5	1623579	ENSG00000232615	G/T	T	3.2863	CTD-2012J19.1	0.3717318 (0.108654)	0.0129991
0.0010155	rs7618541	3	193303101	ENSG00000236297	C/T	T	3.2863	RP11-175P19.2	0.3721922 (0.1086324)	0.0129991
0.0010499	rs3138141	12	56115778	ENSG00000258311	C/A	A	-3.27677	RP11-644F5.10	-0.3710277 (0.108687)	0.012987
0.0010854	rs67804993	15	85104030	ENSG00000225151	T/G	G	-3.26725	AC103965.1	-0.3695269 (0.108757)	0.013876
0.0010854	rs2695284	12	102089318	ENSG00000111666	G/A	G	-3.26725	CHPT1	-0.3697031 (0.1087488)	0.013876
0.0010854	rs2159959	12	9166408	ENSG00000126838	C/T	T	-3.26725	PZP	-0.3696153 (0.1087529)	0.013876
0.0010862	rs62024159	16	19723112	ENSG00000103550	C/T	T	3.26725	C16orf88	0.3704248 (0.1087151)	0.0147465
0.0010862	rs55643634	7	75798674	ENSG00000230882	T/C	C	3.26725	AC005077.14	0.3700383 (0.1087332)	0.0147465
0.0010862	rs4868665	5	176030976	ENSG00000169258	C/T	T	3.26725	GPRIN1	0.3700301 (0.1087335)	0.0147465
0.0010862	rs1063588	2	74690378	ENSG00000179528	C/T	T	3.26725	LBX2	0.3697517 (0.1087465)	0.0147465
0.0011228	rs6135061	20	1462889	ENSG00000196209	G/T	T	-3.25774	SIRPB2	-0.3685826 (0.1088009)	0.0146386
0.0011228	rs9909256	17	18542223	ENSG00000186831	T/G	G	-3.25774	KRT17P2	-0.3688379 (0.108789)	0.0146386
0.0011228	rs2498779	14	105283406	ENSG00000258701	G/A	A	-3.25774	LINC00638	-0.3693192 (0.1087666)	0.0146386
0.0011228	rs2655991	14	77574438	ENSG00000198894	G/A	A	-3.25774	KIAA1737	-0.3692436 (0.1087702)	0.0146386
0.0011228	rs56261123	12	58186594	ENSG00000135452	C/T	T	-3.25774	TSPAN31	-0.3689869 (0.1087821)	0.0146386
0.0011228	rs1715453	11	118125077	ENSG00000149573	C/T	T	-3.25774	MPZL2	-0.3691871 (0.1087728)	0.0146386
0.0011228	rs4725359	7	150438138	ENSG00000196329	G/A	A	-3.25774	GIMAP5	-0.3685916 (0.1088004)	0.0146386
0.0011228	rs2013671	5	96134283	ENSG00000164307	C/T	C	-3.25774	ERAP1	-0.368752 (0.108793)	0.0146386
0.0011236	rs4822241	22	43369349	ENSG00000100266	A/T	A	3.25774	PACSIN2	0.3694151 (0.1087622)	0.0145719
0.0011236	rs6119489	20	30109994	ENSG00000101294	C/T	T	3.25774	HM13	0.3693701 (0.1087643)	0.0145719
0.0011236	rs12945522	17	33562880	ENSG00000166750	A/C	C	3.25774	SLFN5	0.3689555 (0.1087835)	0.0145719
0.0011236	rs12906190	15	30967896	ENSG00000186399	C/T	T	3.25774	GOLGA8R	0.3691135 (0.1087762)	0.0145719
0.0011236	rs2233921	12	54575800	ENSG00000123415	C/A	C	3.25774	SMUG1	0.3694399 (0.108761)	0.0145719
0.0011606	rs7291471	22	31350765	ENSG00000235989	G/T	T	-3.24824	MORC2-AS1	-0.3682346 (0.108817)	0.0145191
0.0011606	rs4746040	10	72253926	ENSG00000107719	A/G	A	-3.24824	PALD1	-0.3680293 (0.1088265)	0.0145191
0.0011606	rs12654966	5	10676209	ENSG00000112977	A/C	C	-3.24824	DAP	-0.3680325 (0.1088264)	0.0145191
0.0011606	rs9883363	3	113548230	ENSG00000178075	G/A	A	-3.24824	GRAMD1C	-0.3684868 (0.1088053)	0.0145191
0.0011614	rs290390	20	52658561	ENSG00000064787	A/C	C	3.24824	BCAS1	0.3682595 (0.1088159)	0.0145059
0.0012003	rs2927743	19	38132334	ENSG00000120784	G/A	A	-3.23874	ZFP30	-0.3665989 (0.1088926)	0.0153707
0.0012003	rs2858029	4	3509259	ENSG00000261643	C/T	T	-3.23874	RP11-529E10.6	-0.3668615 (0.1088805)	0.0153707
0.0012003	rs10166776	2	240967312	ENSG00000130414	G/A	A	-3.23874	NDUFA10	-0.3667726 (0.1088846)	0.0153707
0.0012012	rs2711897	4	104023567	ENSG00000164039	T/C	T	3.23874	BDH2	0.3669118 (0.1088782)	0.0153291
0.0012012	rs62290601	4	7939008	ENSG00000196526	A/T	A	3.23874	AFAP1	0.3666327 (0.1088911)	0.0153291
0.0012012	rs112082443	1	109660295	ENSG00000179902	A/G	G	3.23874	C1orf194	0.3673667 (0.1088572)	0.0153291
0.0012405	rs5758511	22	42336172	ENSG00000100162	G/A	A	-3.22925	CENPM	-0.3659563 (0.1089222)	0.0152878
0.0012405	rs6139846	20	5799170	ENSG00000171984	T/G	G	-3.22925	C20orf196	-0.3659681 (0.1089217)	0.0152878
0.0012405	rs2986492	10	89106683	ENSG00000184923	A/G	G	-3.22925	FAM22A	-0.3659505 (0.1089225)	0.0152878
0.0012414	rs5412	17	7184046	ENSG00000006047	G/A	A	3.22925	YBX2	0.3655093 (0.1089428)	0.0152603
0.0012414	rs2303490	8	129009010	ENSG00000249859	C/T	T	3.22925	PVT1	0.3662163 (0.1089103)	0.0152603
0.0012828	rs3814499	9	139869914	ENSG00000238268	A/G	G	-3.21976	RP11-229P13.19	-0.3646711 (0.1089813)	0.0152193
0.0012828	rs4976642	5	176673068	ENSG00000169228	T/A	T	-3.21976	RAB24	-0.3645283 (0.1089878)	0.0152193
0.0012828	rs11208004	1	63145439	ENSG00000116641	G/A	A	-3.21976	DOCK7	-0.3651032 (0.1089615)	0.0152193
0.0012837	rs8138217	22	22660748	ENSG00000236850	C/T	T	3.21976	LL22NC03-80A10.6	0.3650709 (0.1089629)	0.0151111
0.0012837	rs1849734	17	33756168	ENSG00000267547	A/G	A	3.21976	RP11-686D22.4	0.3645306 (0.1089877)	0.0151111
0.0012837	rs9912844	17	20291257	ENSG00000170298	A/G	A	3.21976	LGALS9B	0.3653606 (0.1089496)	0.0151111
0.0012837	rs2641809	16	75581069	ENSG00000065457	G/A	A	3.21976	ADAT1	0.3647602 (0.1089772)	0.0151111
0.0012837	rs416699	9	99052366	ENSG00000130948	C/T	C	3.21976	HSD17B3	0.3646332 (0.108983)	0.0151111
0.0012837	rs6941992	6	28106141	ENSG00000219891	T/C	C	3.21976	ZSCAN12P1	0.3650069 (0.1089659)	0.0151111
0.0012837	rs263042	3	183521133	ENSG00000180834	A/G	A	3.21976	MAP6D1	0.3654344 (0.1089462)	0.0151111
0.0012837	rs311450	1	25391604	ENSG00000233755	T/C	T	3.21976	RP4-799D16.1	0.3646932 (0.1089803)	0.0151111
0.0013264	rs12701758	7	39772995	ENSG00000188185	A/G	G	3.21028	LINC00265	0.3636684 (0.1090272)	0.0150709
0.0013264	rs4679895	3	160285898	ENSG00000229320	C/T	T	3.21028	KRT8P12	0.3637421 (0.1090238)	0.0150709
0.0013264	rs1038693	2	28532309	ENSG00000223522	G/A	G	3.21028	AC093690.1	0.3642394 (0.109001)	0.0150709
0.0013695	rs2277947	19	13889368	ENSG00000104979	A/G	A	-3.2008	C19orf53	-0.3633214 (0.109043)	0.0150309
0.0013695	rs560243	6	52198802	ENSG00000170915	C/T	T	-3.2008	PAQR8	-0.3626204 (0.109075)	0.0150309
0.0013695	rs67147529	4	166165806	ENSG00000229894	C/A	A	-3.2008	GK3P	-0.3629182 (0.1090614)	0.0150309
0.0013705	rs35188965	5	1104938	ENSG00000263834	C/T	C	3.2008	MIR4635	0.3626651 (0.1090729)	0.0150044
0.0013705	rs4376169	4	36050449	ENSG00000251160	C/T	T	3.2008	RP11-399D2.1	0.3625267 (0.1090792)	0.0150044
0.0014159	rs35667796	20	47803301	ENSG00000124198	A/C	C	-3.19133	ARFGEF2	-0.361534 (0.1091244)	0.0149516
0.0014159	rs6538421	12	93861601	ENSG00000198015	T/C	T	-3.19133	MRPL42	-0.3620822 (0.1090995)	0.0149516
0.0014159	rs10788630	10	82206018	ENSG00000122378	T/C	C	-3.19133	FAM213A	-0.3618219 (0.1091113)	0.0149516
0.0014159	rs2537184	7	44172278	ENSG00000106633	G/A	A	-3.19133	GCK	-0.3621797 (0.109095)	0.0149516
0.0014168	rs1813898	15	40848894	ENSG00000128891	G/A	G	3.19133	C15orf57	0.3616771 (0.1091179)	0.0149123
0.0014168	rs3811234	14	22898694	ENSG00000211821	A/G	A	3.19133	TRDV2	0.3622706 (0.1090909)	0.0149123
0.0014168	rs6451196	5	35315883	ENSG00000113494	G/A	A	3.19133	PRLR	0.3621294 (0.1090973)	0.0149123
0.0014626	rs1805673	12	9163059	ENSG00000256720	G/A	A	-3.18187	RP11-436I9.6	-0.3614334 (0.1091289)	0.0148213
0.0014626	rs7078507	10	77140864	ENSG00000148655	A/G	A	-3.18187	C10orf11	-0.360504 (0.109171)	0.0148213
0.0014626	rs73160864	7	139923817	ENSG00000260231	C/A	A	-3.18187	RP4-659J6.2	-0.3612824 (0.1091358)	0.0148213
0.0014626	rs12705849	7	112782556	ENSG00000164604	A/G	A	-3.18187	GPR85	-0.3606921 (0.1091625)	0.0148213
0.0014626	rs6916141	6	43107744	ENSG00000112655	T/C	C	-3.18187	PTK7	-0.3614297 (0.1091291)	0.0148213
0.0014626	rs12632525	3	157009732	ENSG00000244515	C/A	A	-3.18187	KRT18P34	-0.3611606 (0.1091413)	0.0148213
0.0014626	rs6697769	1	3570883	ENSG00000116213	C/T	C	-3.18187	WRAP73	-0.3614086 (0.10913)	0.0148213
0.0014636	rs3890526	19	40405436	ENSG00000090920	C/A	A	3.18187	FCGBP	0.3608878 (0.1091537)	0.0147569
0.0014636	rs869549	11	113195611	ENSG00000270179	A/G	A	3.18187	RP11-159N11.4	0.3606172 (0.1091659)	0.0147569
0.0014636	rs62565779	9	86574938	ENSG00000165118	A/G	G	3.18187	C9orf64	0.360847 (0.1091555)	0.0147569
0.0014636	rs774267	7	26963514	ENSG00000105991	T/C	C	3.18187	HOXA1	0.3612951 (0.1091352)	0.0147569
0.0014636	rs2395943	6	42940673	ENSG00000124713	A/G	A	3.18187	GNMT	0.3605049 (0.109171)	0.0147569
0.0015108	rs85220	22	41612965	ENSG00000235513	T/G	G	-3.17241	RP4-756G23.5	-0.3602555 (0.1091823)	0.0146805
0.0015108	rs10519188	15	49055162	ENSG00000103995	T/C	C	-3.17241	CEP152	-0.3604437 (0.1091738)	0.0146805
0.0015108	rs12908251	15	32925861	ENSG00000262728	G/A	A	-3.17241	AC123768.4	-0.3596344 (0.1092103)	0.0146805
0.0015108	rs884151	14	101599360	ENSG00000259004	G/A	G	-3.17241	RP11-8L8.2	-0.3597909 (0.1092033)	0.0146805
0.0015108	rs6817264	4	39518110	ENSG00000109814	G/T	T	-3.17241	UGDH	-0.359675 (0.1092085)	0.0146805
0.0015108	rs2064689	1	67653010	ENSG00000162594	G/A	A	-3.17241	IL23R	-0.3604612 (0.109173)	0.0146805
0.0015118	rs149581231	14	35398118	ENSG00000258704	C/G	G	3.17241	RP11-85K15.2	0.3598213 (0.1092019)	0.0171969
0.0015118	rs35461885	11	65650515	ENSG00000172638	G/T	T	3.17241	EFEMP2	0.3600297 (0.1091925)	0.0171969
0.0015118	rs3781852	11	30600383	ENSG00000066382	G/T	T	3.17241	MPPED2	0.3597516 (0.109205)	0.0171969
0.0015118	rs10942714	5	73922463	ENSG00000171617	C/T	T	3.17241	ENC1	0.3604028 (0.1091756)	0.0171969
0.0015118	rs4665318	2	26424517	ENSG00000173567	T/C	T	3.17241	GPR113	0.3603704 (0.1091771)	0.0171969
0.0015615	rs28449888	19	35165633	ENSG00000089335	T/G	G	-3.16296	ZNF302	-0.3585823 (0.1092577)	0.0171233
0.0015615	rs12327638	19	21753035	ENSG00000160321	C/G	G	-3.16296	ZNF208	-0.3594517 (0.1092185)	0.0171233
0.0015615	rs59950656	12	53025157	ENSG00000186049	T/C	C	-3.16296	KRT73	-0.3591523 (0.109232)	0.0171233
0.0015615	rs11772895	7	143081942	ENSG00000159840	G/C	C	-3.16296	ZYX	-0.3591567 (0.1092318)	0.0171233
0.0015615	rs9285411	6	113791635	ENSG00000155130	T/A	T	-3.16296	MARCKS	-0.3588692 (0.1092448)	0.0171233
0.0015626	rs56212056	21	45757888	ENSG00000160226	G/A	A	3.16296	C21orf2	0.3589893 (0.1092394)	0.0170213
0.0015626	rs7244254	18	12317836	ENSG00000176014	A/G	A	3.16296	TUBB6	0.3589968 (0.109239)	0.0170213
0.0015626	rs17617053	17	46050669	ENSG00000005243	T/C	C	3.16296	COPZ2	0.359213 (0.1092293)	0.0170213
0.0015626	rs8028722	15	98502566	ENSG00000140450	T/C	T	3.16296	ARRDC4	0.3594367 (0.1092192)	0.0170213
0.0015626	rs11632424	15	42095351	ENSG00000243708	G/A	A	3.16296	PLA2G4B	0.3585873 (0.1092575)	0.0170213
0.0015626	rs74091715	14	107093736	ENSG00000211936	C/G	G	3.16296	IGHV4-4	0.3591958 (0.1092301)	0.0170213
0.0015626	rs1087924	6	10523826	ENSG00000111846	C/G	G	3.16296	GCNT2	0.3589144 (0.1092428)	0.0170213
0.0016127	rs66496607	17	73877459	ENSG00000132481	C/T	T	-3.15352	TRIM47	-0.3581484 (0.1092772)	0.0169635
0.0016127	rs62066723	17	43327309	ENSG00000233483	T/C	C	-3.15352	CTD-2020K17.4	-0.3581163 (0.1092786)	0.0169635
0.0016127	rs12449922	17	34966777	ENSG00000267067	T/C	T	-3.15352	CTB-75G16.3	-0.3579774 (0.1092849)	0.0169635
0.0016127	rs9881419	3	36913888	ENSG00000234073	G/A	A	-3.15352	AC011816.1	-0.3579458 (0.1092863)	0.0169635
0.0016138	rs60010631	19	4334310	ENSG00000178078	C/T	T	3.15352	STAP2	0.358008 (0.1092835)	0.0177665
0.0016138	rs35915772	16	679274	ENSG00000127578	G/A	A	3.15352	WFIKKN1	0.3582138 (0.1092742)	0.0177665
0.0016138	rs11771145	7	143110762	ENSG00000185899	G/A	A	3.15352	TAS2R60	0.358148 (0.1092772)	0.0177665
0.0016654	rs370767	22	23239868	ENSG00000211676	G/C	C	-3.14408	IGLJ2	-0.3569052 (0.1093329)	0.0185654
0.0016654	rs74174912	20	43296659	ENSG00000132832	C/G	G	-3.14408	RP11-445H22.3	-0.3571983 (0.1093198)	0.0185654
0.0016654	rs10793991	9	134148295	ENSG00000160539	G/A	A	-3.14408	PPAPDC3	-0.3566426 (0.1093446)	0.0185654
0.0016666	rs2993365	17	20739347	ENSG00000226981	G/T	T	3.14408	FAM108A7P	0.3571547 (0.1093217)	0.0184719
0.0016666	rs41279228	15	34137200	ENSG00000169857	T/G	G	3.14408	AVEN	0.3565557 (0.1093485)	0.0184719
0.0016666	rs11214068	11	111926072	ENSG00000150764	G/C	C	3.14408	DIXDC1	0.3568888 (0.1093336)	0.0184719
0.0016666	rs2016942	11	8938787	ENSG00000166452	A/G	G	3.14408	AKIP1	0.3574456 (0.1093087)	0.0184719
0.0016666	rs1973325	7	137879428	ENSG00000122779	G/A	A	3.14408	TRIM24	0.3565846 (0.1093472)	0.0184719
0.0016666	rs11127318	2	1804461	ENSG00000130508	C/G	C	3.14408	PXDN	0.3565484 (0.1093488)	0.0184719
0.0017197	rs76299134	19	14009517	ENSG00000132016	C/A	A	-3.13465	C19orf57	-0.3564502 (0.1093532)	0.0183639
0.0017197	rs602001	16	89660511	ENSG00000178773	C/G	G	-3.13465	CPNE7	-0.3561491 (0.1093667)	0.0183639
0.0017197	rs62005624	15	66999159	ENSG00000137834	G/A	A	-3.13465	SMAD6	-0.355702 (0.1093866)	0.0183639
0.0017197	rs1666200	12	32045304	ENSG00000255760	T/G	G	-3.13465	RP11-428G5.5	-0.3559575 (0.1093752)	0.0183639
0.0017197	rs11242808	6	2917510	ENSG00000124570	T/C	T	-3.13465	SERPINB6	-0.3564984 (0.1093511)	0.0183639
0.0017197	rs6761921	2	160123080	ENSG00000196151	C/A	A	-3.13465	WDSUB1	-0.3559934 (0.1093736)	0.0183639
0.0017197	rs835342	1	53064034	ENSG00000116157	G/A	A	-3.13465	GPX7	-0.3557436 (0.1093847)	0.0183639
0.0017209	rs730078	19	39421388	ENSG00000104835	G/A	A	3.13465	SARS2	0.3564857 (0.1093516)	0.0191667
0.0017209	rs156914	1	16848652	ENSG00000268869	G/A	G	3.13465	ESPNP	0.3561002 (0.1093688)	0.0191667
0.0017756	rs62206301	20	60392226	ENSG00000179242	G/A	G	-3.12522	CDH4	-0.3551694 (0.1094103)	0.0199336
0.0017756	rs9890133	17	68169005	ENSG00000123700	A/G	G	-3.12522	KCNJ2	-0.3545804 (0.1094365)	0.0199336
0.0017756	rs1876852	15	39921132	ENSG00000150667	G/A	A	-3.12522	FSIP1	-0.3546682 (0.1094326)	0.0199336
0.0017756	rs40943	7	108204479	ENSG00000177683	G/A	A	-3.12522	THAP5	-0.3553427 (0.1094026)	0.0199336
0.0017768	rs11046143	12	8695017	ENSG00000166523	G/A	G	3.12522	CLEC4E	0.3549767 (0.1094189)	0.0198347
0.0017768	rs61888873	11	57473971	ENSG00000156603	G/A	A	3.12522	MED19	0.3546471 (0.1094335)	0.0198347
0.0017768	rs66630602	11	9024852	ENSG00000175352	G/A	A	3.12522	NRIP3	0.3551885 (0.1094094)	0.0198347
0.0017768	rs4323781	10	13681421	ENSG00000239665	G/C	G	3.12522	RP11-295P9.3	0.3549991 (0.1094179)	0.0198347
0.0017768	rs115269983	2	112167931	ENSG00000172965	T/C	C	3.12522	AC068491.1	0.355082 (0.1094142)	0.0198347
0.0017768	rs4920605	1	17315425	ENSG00000186715	A/G	G	3.12522	MST1L	0.3553554 (0.109402)	0.0198347
0.0018345	rs8042331	15	63338457	ENSG00000140416	T/C	C	-3.1158	TPM1	-0.3538664 (0.1094681)	0.0206101
0.0018345	rs11726315	4	175341659	ENSG00000164120	C/G	C	-3.1158	HPGD	-0.3537001 (0.1094755)	0.0206101
0.0018345	rs360078	1	226083977	ENSG00000243709	G/A	A	-3.1158	LEFTY1	-0.3536977 (0.1094756)	0.0206101
0.0018357	rs10861152	12	104372656	ENSG00000139372	A/G	A	3.1158	TDG	0.3543292 (0.1094476)	0.0222039
0.0018357	rs4494934	3	108317536	ENSG00000198919	G/A	A	3.1158	DZIP3	0.3540435 (0.1094603)	0.0222039
0.0018357	rs1476413	1	11852300	ENSG00000177000	C/T	T	3.1158	MTHFR	0.3538721 (0.1094679)	0.0222039
0.0018938	rs2330252	22	23137948	ENSG00000211669	A/G	A	-3.10638	IGLV3-10	-0.3528721 (0.1095121)	0.0221311
0.0018938	rs59626215	20	2700993	ENSG00000088881	C/A	A	-3.10638	EBF4	-0.3532063 (0.1094973)	0.0221311
0.0018938	rs4706980	6	83838673	ENSG00000083097	G/A	A	-3.10638	DOPEY1	-0.3533045 (0.109493)	0.0221311
0.0018938	rs2227245	1	169540080	ENSG00000198734	C/T	T	-3.10638	F5	-0.3533461 (0.1094911)	0.0221311
0.0018951	rs13254	12	133346212	ENSG00000176915	G/A	A	3.10638	ANKLE2	0.3531234 (0.109501)	0.0237122
0.0018951	rs7115999	11	101381440	ENSG00000137672	T/C	T	3.10638	TRPC6	0.3525971 (0.1095242)	0.0237122
0.0018951	rs114695428	6	29850854	ENSG00000204622	C/A	A	3.10638	HLA-J	0.3527148 (0.109519)	0.0237122
0.0019549	rs225284	17	33933006	ENSG00000108733	A/C	A	-3.09697	PEX12	-0.3520115 (0.10955)	0.0236542
0.0019549	rs10897490	11	64158304	ENSG00000231680	G/A	A	-3.09697	AP003774.6	-0.351663 (0.1095653)	0.0236542
0.0019549	rs9366675	6	26936723	ENSG00000261584	C/T	T	-3.09697	RP11-457M11.5	-0.3516879 (0.1095642)	0.0236542
0.0019562	rs10260565	7	142194668	ENSG00000241657	C/T	T	3.09697	TRBV11-2	0.3523679 (0.1095343)	0.0236156
0.0019562	rs4803	2	27667297	ENSG00000157992	A/G	G	3.09697	KRTCAP3	0.3520977 (0.1095462)	0.0236156
0.0020178	rs1278926	14	32414145	ENSG00000258655	A/C	C	-3.08757	ARHGAP5-AS1	-0.3506631 (0.1096092)	0.0235772
0.0020178	rs1039322	5	157186060	ENSG00000113272	T/C	C	-3.08757	THG1L	-0.3514709 (0.1095738)	0.0235772
0.0020826	rs2837964	21	42520646	ENSG00000182240	A/C	A	-3.07817	BACE2	-0.350186 (0.1096301)	0.0242522
0.0020826	rs4785955	16	4297651	ENSG00000262468	G/T	T	-3.07817	RP11-95P2.1	-0.3504374 (0.1096191)	0.0242522
0.0020826	rs12147202	14	104620678	ENSG00000066735	C/A	A	-3.07817	KIF26A	-0.3497495 (0.1096492)	0.0242522
0.0020826	rs4883209	12	9176780	ENSG00000139187	T/C	C	-3.07817	KLRG1	-0.3498133 (0.1096464)	0.0242522
0.0020826	rs11781667	8	145040856	ENSG00000178209	G/T	T	-3.07817	PLEC	-0.3499686 (0.1096396)	0.0242522
0.0020826	rs7801111	7	95401417	ENSG00000158560	A/G	A	-3.07817	DYNC1I1	-0.349811 (0.1096465)	0.0242522
0.0020826	rs4025034	1	201871833	ENSG00000198892	A/C	C	-3.07817	SHISA4	-0.3495072 (0.1096598)	0.0242522
0.0020839	rs2839581	21	44158405	ENSG00000160191	C/A	C	3.07817	PDE9A	0.350145 (0.1096319)	0.0241352
0.0020839	rs56239087	17	78970499	ENSG00000176108	C/T	T	3.07817	CHMP6	0.349527 (0.1096589)	0.0241352
0.0020839	rs8066156	17	30361629	ENSG00000265798	T/C	C	3.07817	RP11-271K11.5	0.34957 (0.1096571)	0.0241352
0.0020839	rs12526055	6	135325918	ENSG00000118514	C/T	C	3.07817	ALDH8A1	0.3501096 (0.1096335)	0.0241352
0.0020839	rs2362902	3	58152065	ENSG00000244161	C/A	C	3.07817	FLNB-AS1	0.350165 (0.109631)	0.0241352
0.0020839	rs112598531	2	90095330	ENSG00000211611	C/A	A	3.07817	IGKV6-21	0.3500229 (0.1096373)	0.0241352
0.0021492	rs28784908	7	140170395	ENSG00000133606	A/C	C	-3.06877	MKRN1	-0.3494848 (0.1096608)	0.0248796
0.0021492	rs4265124	7	103870154	ENSG00000164815	T/G	G	-3.06877	ORC5	-0.3486362 (0.1096978)	0.0248796
0.0021492	rs2504566	6	26660488	ENSG00000181315	G/C	C	-3.06877	ZNF322	-0.3485018 (0.1097036)	0.0248796
0.0021506	rs3746906	21	43327856	ENSG00000157617	G/A	A	3.06877	C2CD2	0.3490511 (0.1096797)	0.0247604
0.0021506	rs8130507	21	35303960	ENSG00000198743	T/C	T	3.06877	SLC5A3	0.3486343 (0.1096979)	0.0247604
0.0021506	rs12936231	17	38029120	ENSG00000073605	C/G	C	3.06877	GSDMB	0.3494992 (0.1096601)	0.0247604
0.0021506	rs72855506	11	9591443	ENSG00000166483	G/T	G	3.06877	WEE1	0.3490434 (0.10968)	0.0247604
0.0021506	rs10794579	10	124686656	ENSG00000119965	C/T	T	3.06877	C10orf88	0.348993 (0.1096822)	0.0247604
0.0021506	rs13303068	3	195338127	ENSG00000242086	A/G	G	3.06877	AC069513.3	0.3494787 (0.109661)	0.0247604
0.0022178	rs367070	19	54800500	ENSG00000170866	G/A	G	-3.05939	LILRA3	-0.3476289 (0.1097415)	0.0246619
0.0022178	rs2569430	19	51609586	ENSG00000142544	A/G	G	-3.05939	CTU1	-0.3482143 (0.1097161)	0.0246619
0.0022178	rs11073891	15	90363995	ENSG00000166825	A/C	C	-3.05939	ANPEP	-0.3481991 (0.1097168)	0.0246619
0.0022178	rs12431331	13	50142595	ENSG00000136144	A/G	G	-3.05939	RCBTB1	-0.3478626 (0.1097314)	0.0246619
0.0022178	rs36146434	12	133803551	ENSG00000255748	C/G	C	-3.05939	AC226150.4	-0.3476675 (0.1097399)	0.0246619
0.0022193	rs742086	22	42552253	ENSG00000226450	T/G	G	3.05939	CYP2D8P1	0.3476126 (0.1097423)	0.0244866
0.0022193	rs1008931	22	24855541	ENSG00000100024	G/A	G	3.05939	UPB1	0.3484821 (0.1097045)	0.0244866
0.0022193	rs11665580	18	77937261	ENSG00000178184	C/T	T	3.05939	PARD6G	0.3479647 (0.109727)	0.0244866
0.0022193	rs8016939	14	22090208	ENSG00000255569	A/G	A	3.05939	TRAV1-1	0.3480339 (0.109724)	0.0244866
0.0022193	rs56657874	11	65004386	ENSG00000197847	C/T	T	3.05939	SLC22A20	0.347684 (0.1097392)	0.0244866
0.0022193	rs3740040	10	91597426	ENSG00000232229	T/C	C	3.05939	RP11-248C1.2	0.34817 (0.109718)	0.0244866
0.0022193	rs2496134	6	13324302	ENSG00000145979	G/T	T	3.05939	TBC1D7	0.3477173 (0.1097377)	0.0244866
0.0022193	rs2351245	5	95995733	ENSG00000153113	G/T	T	3.05939	CAST	0.347678 (0.1097394)	0.0244866
0.0022193	rs10913128	1	176004673	ENSG00000227740	A/C	C	3.05939	RP11-318C24.2	0.3484127 (0.1097075)	0.0244866
0.0022884	rs17792777	17	74656860	ENSG00000070526	C/T	T	3.05	ST6GALNAC1	0.3472549 (0.1097578)	0.0244094
0.0022884	rs4796532	17	6556326	ENSG00000261996	G/A	A	3.05	CTC-281F24.1	0.347354 (0.1097535)	0.0244094
0.0022884	rs8070192	17	1638191	ENSG00000167711	G/A	A	3.05	SERPINF2	0.3471214 (0.1097636)	0.0244094
0.0022884	rs35794351	7	64529300	ENSG00000234585	C/T	T	3.05	CCT6P3	0.3466732 (0.109783)	0.0244094
0.0023595	rs28685005	15	55609692	ENSG00000225973	T/C	T	-3.04063	RP11-139H15.1	-0.3458593 (0.1098181)	0.0250784
0.0023595	rs76386715	14	105171208	ENSG00000203485	C/T	T	-3.04063	INF2	-0.3464405 (0.109793)	0.0250784
0.0023595	rs2086098	12	10526548	ENSG00000256155	T/C	T	-3.04063	RP11-277P12.9	-0.3463504 (0.1097969)	0.0250784
0.0023595	rs12531368	7	142496230	ENSG00000211766	A/T	A	-3.04063	TRBJ2-2P	-0.3463232 (0.1097981)	0.0250784
0.0023595	rs7805462	7	2349608	ENSG00000106266	G/A	A	-3.04063	SNX8	-0.3463317 (0.1097977)	0.0250784
0.0023595	rs6708265	2	242047750	ENSG00000115687	A/G	G	-3.04063	PASK	-0.3461338 (0.1098063)	0.0250784
0.0023611	rs3099936	8	42384331	ENSG00000176209	C/T	T	3.04063	C8orf40	0.3459332 (0.1098149)	0.0250195
0.0023611	rs9352960	6	64150426	ENSG00000218048	C/G	G	3.04063	RP3-407E4.4	0.3457363 (0.1098234)	0.0250195
0.0023611	rs17476063	1	223016406	ENSG00000228106	T/A	A	3.04063	RP11-452F19.3	0.3460636 (0.1098093)	0.0250195
0.0024342	rs13055538	22	31086280	ENSG00000167065	C/T	T	-3.03126	DUSP18	-0.3452429 (0.1098447)	0.0248254
0.0024342	rs6104154	20	44055963	ENSG00000269549	G/A	A	-3.03126	AL031663.2	-0.3454469 (0.1098359)	0.0248254
0.0024342	rs3827147	20	256727	ENSG00000196476	T/A	T	-3.03126	C20orf96	-0.3449547 (0.1098571)	0.0248254
0.0024342	rs34954129	15	32940190	ENSG00000198826	T/A	T	-3.03126	ARHGAP11A	-0.3453372 (0.1098406)	0.0248254
0.0024342	rs179145	14	95983975	ENSG00000258572	G/A	A	-3.03126	RP11-1070N10.3	-0.3451912 (0.1098469)	0.0248254
0.0024342	rs11171739	12	56470625	ENSG00000065361	T/C	C	-3.03126	ERBB3	-0.3452477 (0.1098445)	0.0248254
0.0024342	rs11189303	10	99393234	ENSG00000171160	G/A	A	-3.03126	MORN4	-0.3454436 (0.109836)	0.0248254
0.0024342	rs17254	7	142364553	ENSG00000211750	G/A	A	-3.03126	TRBV24-1	-0.3446905 (0.1098684)	0.0248254
0.0024342	rs12666349	7	31728180	ENSG00000106341	T/C	C	-3.03126	PPP1R17	-0.3452948 (0.1098424)	0.0248254
0.0024342	rs12512886	4	70275019	ENSG00000249763	C/T	T	-3.03126	RP11-618I10.1	-0.3445166 (0.1098759)	0.0248254
0.0024358	rs6034875	20	17627727	ENSG00000125868	G/A	G	3.03126	DSTN	0.3446243 (0.1098713)	0.0247486
0.0024358	rs2315602	17	39091906	ENSG00000108244	G/A	A	3.03126	KRT23	0.3447697 (0.109865)	0.0247486
0.0024358	rs10772397	12	11138683	ENSG00000111215	T/C	C	3.03126	PRR4	0.3449366 (0.1098579)	0.0247486
0.0024358	rs2884515	1	212730334	ENSG00000260805	T/C	C	3.03126	RP11-61J19.4	0.3452223 (0.1098456)	0.0247486
0.0025111	rs303208	10	91165833	ENSG00000152778	C/T	T	-3.02189	IFIT5	-0.3439054 (0.1099021)	0.0247104
0.0025111	rs35707495	2	208525599	ENSG00000224137	C/T	T	-3.02189	AC079767.4	-0.3437302 (0.1099096)	0.0247104
0.0025128	rs12157810	22	39353172	ENSG00000179750	A/C	C	3.02189	APOBEC3B	0.3439431 (0.1099005)	0.0246533
0.0025128	rs3600	12	32896944	ENSG00000087470	C/T	T	3.02189	DNM1L	0.3442108 (0.109889)	0.0246533
0.0025128	rs7125433	11	73500926	ENSG00000175581	G/T	T	3.02189	MRPL48	0.3439235 (0.1099014)	0.0246533
0.0025902	rs12942096	17	46729193	ENSG00000262745	A/G	G	-3.01253	CTD-2377D24.8	-0.3425213 (0.1099613)	0.0260736
0.0025902	rs72940143	11	67685608	ENSG00000251637	A/G	G	-3.01253	RP11-119D9.1	-0.3429041 (0.109945)	0.0260736
0.0025902	rs9527	10	104623578	ENSG00000166275	C/T	T	-3.01253	C10orf32	-0.3431382 (0.109935)	0.0260736
0.0025902	rs1293299	8	11677905	ENSG00000079459	A/C	C	-3.01253	FDFT1	-0.3434399 (0.1099221)	0.0260736
0.0025902	rs11736177	4	82081373	ENSG00000138669	A/C	C	-3.01253	PRKG2	-0.342935 (0.1099437)	0.0260736
0.0025902	rs12125901	1	40321194	ENSG00000043514	T/C	C	-3.01253	TRIT1	-0.342801 (0.1099494)	0.0260736
0.0025919	rs9841	3	158390395	ENSG00000079257	T/A	T	3.01253	LXN	0.3427963 (0.1099496)	0.0260337
0.0025919	rs28508199	1	1852484	ENSG00000169885	A/G	G	3.01253	CALML6	0.342949 (0.1099431)	0.0260337
0.0026716	rs453730	14	60604297	ENSG00000100612	G/A	A	-3.00318	DHRS7	-0.3420139 (0.109983)	0.0259939
0.0026716	rs1991310	12	107722780	ENSG00000151136	A/G	A	-3.00318	BTBD11	-0.3419805 (0.1099844)	0.0259939
0.0026733	rs5750744	22	39499210	ENSG00000225720	G/A	A	3.00318	RP4-742C19.12	0.3415085 (0.1100045)	0.0265957
0.0026733	rs2288274	19	58572959	ENSG00000176293	G/A	A	3.00318	ZNF135	0.3418586 (0.1099896)	0.0265957
0.0026733	rs9590403	13	114998795	ENSG00000130177	C/T	T	3.00318	CDC16	0.341741 (0.1099946)	0.0265957
0.0026733	rs7999037	13	114522595	ENSG00000233695	T/C	C	3.00318	GAS6-AS1	0.3417553 (0.109994)	0.0265957
0.0026733	rs17743381	11	64937683	ENSG00000204710	C/T	T	3.00318	SPDYC	0.3421283 (0.1099781)	0.0265957
0.0026733	rs1809668	11	1619907	ENSG00000233930	G/A	G	3.00318	RP13-25N22.1	0.3423168 (0.1099701)	0.0265957
0.0026733	rs673710	9	32564173	ENSG00000241043	T/G	T	3.00318	TIGD1L2	0.3422632 (0.1099723)	0.0265957
0.0026733	rs3778017	6	36842183	ENSG00000137168	T/C	C	3.00318	PPIL1	0.3420402 (0.1099818)	0.0265957
0.0027535	rs4901230	14	52642874	ENSG00000168229	C/A	A	-2.99383	PTGDR	-0.340829 (0.1100333)	0.0273141
0.0027535	rs74600558	6	107128006	ENSG00000130348	C/A	A	-2.99383	QRSL1	-0.3413587 (0.1100108)	0.0273141
0.0027553	rs2607238	19	51019404	ENSG00000131409	T/C	C	2.99383	LRRC4B	0.3413471 (0.1100113)	0.0272109
0.0027553	rs4984720	16	981861	ENSG00000103227	A/G	G	2.99383	LMF1	0.3406917 (0.1100392)	0.0272109
0.0027553	rs12299955	12	49064459	ENSG00000139620	T/A	A	2.99383	KANSL2	0.3407476 (0.1100368)	0.0272109
0.0027553	rs2900132	9	119409638	ENSG00000119401	A/G	G	2.99383	TRIM32	0.3411297 (0.1100206)	0.0272109
0.0027553	rs237802	1	229461801	ENSG00000154429	G/T	G	2.99383	CCSAP	0.3407064 (0.1100385)	0.0272109
0.0028395	rs77046301	22	20031850	ENSG00000183597	A/G	G	-2.98449	TANGO2	-0.3400713 (0.1100655)	0.0270473
0.0028395	rs2236472	21	46903412	ENSG00000182871	C/T	T	-2.98449	COL18A1	-0.3404887 (0.1100478)	0.0270473
0.0028395	rs4468604	16	22377003	ENSG00000237296	A/G	A	-2.98449	SMG1P1	-0.3396698 (0.1100824)	0.0270473
0.0028395	rs913431	13	99740198	ENSG00000260992	A/G	A	-2.98449	DOCK9-AS2	-0.3398087 (0.1100766)	0.0270473
0.0028395	rs1555434	10	89419143	ENSG00000198682	G/C	C	-2.98449	PAPSS2	-0.3401813 (0.1100608)	0.0270473
0.0028395	rs7081029	10	5333043	ENSG00000196326	C/T	T	-2.98449	AKR1CL1	-0.3399618 (0.1100701)	0.0270473
0.0028395	rs62277394	3	156430178	ENSG00000243926	T/C	C	-2.98449	TIPARP-AS1	-0.340154 (0.110062)	0.0270473
0.0028395	rs9646748	2	191301368	ENSG00000151690	A/G	G	-2.98449	MFSD6	-0.3399765 (0.1100695)	0.0270473
0.0028414	rs7251184	19	15928175	ENSG00000186204	G/A	A	2.98449	CYP4F12	0.3401907 (0.1100604)	0.0276532
0.0028414	rs4759247	12	56918834	ENSG00000076067	G/T	T	2.98449	RBMS2	0.3396627 (0.1100827)	0.0276532
0.0028414	rs11794847	9	139271747	ENSG00000187796	G/A	A	2.98449	CARD9	0.3397299 (0.1100799)	0.0276532
0.0028414	rs10231271	7	72364533	ENSG00000205578	G/A	A	2.98449	POM121B	0.3396443 (0.1100835)	0.0276532
0.0028414	rs2906834	5	135461201	ENSG00000113658	T/C	C	2.98449	SMAD5	0.3398735 (0.1100738)	0.0276532
0.0028414	rs35741026	3	125578165	ENSG00000171084	G/T	T	2.98449	FAM86JP	0.3397481 (0.1100791)	0.0276532
0.0028414	rs11587444	1	150722844	ENSG00000143452	A/G	G	2.98449	HORMAD1	0.3404849 (0.1100479)	0.0276532
0.002928	rs2805103	9	131598897	ENSG00000167136	A/T	T	-2.97515	ENDOG	-0.3392977 (0.1100982)	0.0283159
0.002928	rs6558532	8	1709593	ENSG00000253982	G/C	C	-2.97515	CTD-2336O2.1	-0.3393948 (0.1100941)	0.0283159
0.002928	rs4971252	1	203320408	ENSG00000122176	C/G	G	-2.97515	FMOD	-0.3391281 (0.1101053)	0.0283159
0.002928	rs839760	1	43863495	ENSG00000229431	C/T	T	-2.97515	RP1-92O14.6	-0.3385683 (0.1101289)	0.0283159
0.0029299	rs11654269	17	36888147	ENSG00000056661	C/T	T	2.97515	PCGF2	0.3385834 (0.1101283)	0.0281899
0.0029299	rs79930974	11	67213956	ENSG00000172725	C/T	C	2.97515	CORO1B	0.3391294 (0.1101053)	0.0281899
0.0029299	rs7833668	8	52853886	ENSG00000168300	C/T	T	2.97515	PCMTD1	0.3390156 (0.1101101)	0.0281899
0.0029299	rs1055429	3	51570508	ENSG00000164082	C/T	T	2.97515	GRM2	0.3386475 (0.1101256)	0.0281899
0.0029299	rs655029	2	31477838	ENSG00000013016	G/A	G	2.97515	EHD3	0.3388308 (0.1101179)	0.0281899
0.0029299	rs4656975	1	160984108	ENSG00000232879	C/G	C	2.97515	RP11-544M22.3	0.3393826 (0.1100946)	0.0281899
0.003017	rs2143138	22	42618340	ENSG00000182057	C/T	T	-2.96582	Z83851.3	-0.3383938 (0.1101363)	0.0281065
0.003017	rs75849541	19	9765737	ENSG00000171469	G/A	A	-2.96582	ZNF561	-0.3384047 (0.1101358)	0.0281065
0.003017	rs12977961	19	2326897	ENSG00000130332	C/T	C	-2.96582	LSM7	-0.3380837 (0.1101493)	0.0281065
0.003017	rs2262569	10	51513871	ENSG00000204169	T/C	T	-2.96582	AGAP7	-0.3381715 (0.1101456)	0.0281065
0.003019	rs8017132	14	22209363	ENSG00000211779	T/C	C	2.96582	TRAV5	0.3379005 (0.110157)	0.0295203
0.003019	rs10743024	11	7528330	ENSG00000251364	G/C	G	2.96582	CTD-2516F10.2	0.3377627 (0.1101628)	0.0295203
0.003019	rs73165344	7	158478691	ENSG00000146918	C/T	T	2.96582	NCAPG2	0.3383261 (0.1101391)	0.0295203
0.0031105	rs35038106	17	80180346	ENSG00000176155	C/T	T	-2.95649	CCDC57	-0.3371165 (0.1101899)	0.029304
0.0031105	rs3785912	17	48756937	ENSG00000108846	C/T	T	-2.95649	ABCC3	-0.3368545 (0.1102009)	0.029304
0.0031105	rs636049	11	68667198	ENSG00000197345	C/A	C	-2.95649	MRPL21	-0.3372361 (0.1101849)	0.029304
0.0031105	rs1130635	9	139317869	ENSG00000165689	T/C	C	-2.95649	SDCCAG3	-0.3374741 (0.1101749)	0.029304
0.0031105	rs11136251	8	145071988	ENSG00000204791	T/C	C	-2.95649	CTD-3065J16.6	-0.3370763 (0.1101916)	0.029304
0.0031105	rs2064521	6	149946472	ENSG00000055211	G/T	T	-2.95649	GINM1	-0.3369088 (0.1101986)	0.029304
0.0031105	rs6446640	4	3995874	ENSG00000251669	G/A	A	-2.95649	FAM86EP	-0.3371009 (0.1101906)	0.029304
0.0031105	rs7570624	2	242848239	ENSG00000188389	A/G	G	-2.95649	PDCD1	-0.336842 (0.1102014)	0.029304
0.0031105	rs34278297	2	242605438	ENSG00000168397	T/A	A	-2.95649	ATG4B	-0.336753 (0.1102051)	0.029304
0.0031105	rs12734946	1	37974497	ENSG00000163875	G/A	A	-2.95649	MEAF6	-0.3372575 (0.110184)	0.029304
0.0031125	rs1894094	18	59273623	ENSG00000267279	C/T	T	2.95649	RP11-879F14.2	0.3366728 (0.1102085)	0.0299052
0.0031125	rs11021568	11	96121855	ENSG00000149231	C/T	T	2.95649	CCDC82	0.3366925 (0.1102077)	0.0299052
0.0031125	rs12570348	10	126438963	ENSG00000203791	G/T	G	2.95649	METTL10	0.3373527 (0.11018)	0.0299052
0.0031125	rs2317700	3	101143166	ENSG00000081148	T/C	T	2.95649	IMPG2	0.3373648 (0.1101795)	0.0299052
0.0031125	rs12151742	2	85933003	ENSG00000115523	C/T	T	2.95649	GNLY	0.3370044 (0.1101946)	0.0299052
0.0031125	rs12405889	1	235597252	ENSG00000116957	T/G	T	2.95649	TBCE	0.3365395 (0.1102141)	0.0299052
0.0032067	rs2058660	2	103054449	ENSG00000115602	G/A	G	-2.94717	IL1RL1	-0.3364325 (0.1102185)	0.0313411
0.0032087	rs67202952	20	3869099	ENSG00000229539	A/C	C	2.94717	RP11-119B16.2	0.3359617 (0.1102382)	0.0320233
0.0032087	rs7894615	10	12110518	ENSG00000181192	A/G	G	2.94717	DHTKD1	0.3364526 (0.1102177)	0.0320233
0.0033034	rs9895322	17	4669687	ENSG00000182853	A/G	A	-2.93785	VMO1	-0.3346533 (0.1102927)	0.032656
0.0033034	rs58403502	7	6734141	ENSG00000228010	T/G	G	-2.93785	AC073343.13	-0.3352363 (0.1102685)	0.032656
0.0033034	rs10062839	5	60103452	ENSG00000164181	C/T	C	-2.93785	ELOVL7	-0.3348421 (0.1102849)	0.032656
0.0033034	rs2747525	1	52284018	ENSG00000078618	A/C	A	-2.93785	NRD1	-0.3347715 (0.1102878)	0.032656
0.0033055	rs10411704	19	35800662	ENSG00000105695	T/G	G	2.93785	MAG	0.3349815 (0.1102791)	0.033261
0.0033055	rs4627310	15	83377082	ENSG00000103723	T/A	A	2.93785	AP3B2	0.3345174 (0.1102984)	0.033261
0.0033055	rs4976645	5	176777493	ENSG00000169223	G/A	A	2.93785	LMAN2	0.3350597 (0.1102758)	0.033261
0.0033055	rs6875214	5	43013666	ENSG00000177738	C/T	T	2.93785	CTD-2201E18.3	0.3352099 (0.1102696)	0.033261
0.0033055	rs12144920	1	47710476	ENSG00000123473	C/T	T	2.93785	STIL	0.3346021 (0.1102948)	0.033261
0.0034049	rs17305311	19	54705641	ENSG00000170889	T/C	C	-2.92854	RPS9	-0.3335766 (0.1103374)	0.0338617
0.0034049	rs62070902	17	62070358	ENSG00000224383	G/T	T	-2.92854	C17orf72	-0.3338452 (0.1103263)	0.0338617
0.0034049	rs79004290	7	150387942	ENSG00000133561	C/T	T	-2.92854	GIMAP6	-0.3338974 (0.1103241)	0.0338617
0.0034049	rs2567371	3	197237358	ENSG00000250443	C/G	G	-2.92854	AC128709.1	-0.3342154 (0.1103109)	0.0338617
0.0034049	rs7545940	1	2299627	ENSG00000269896	C/T	C	-2.92854	RP4-740C4.6	-0.3339544 (0.1103217)	0.0338617
0.0034071	rs28732372	4	99562379	ENSG00000260641	C/T	T	2.92854	RP11-1299A16.3	0.3340259 (0.1103188)	0.0345572
0.0035071	rs4819053	21	46711357	ENSG00000223768	T/C	C	-2.91924	LINC00205	-0.3330647 (0.1103586)	0.0351254
0.0035071	rs2037923	21	40525287	ENSG00000183527	G/A	G	-2.91924	PSMG1	-0.3327486 (0.1103716)	0.0351254
0.0035071	rs6587084	17	20649291	ENSG00000213671	A/G	G	-2.91924	AC126365.4	-0.332984 (0.1103619)	0.0351254
0.0035071	rs4353229	10	115489589	ENSG00000165806	C/T	C	-2.91924	CASP7	-0.3326454 (0.1103759)	0.0351254
0.0035071	rs7781880	7	65760297	ENSG00000126522	C/T	T	-2.91924	ASL	-0.332769 (0.1103708)	0.0351254
0.0035071	rs1009181	6	26158993	ENSG00000158373	T/C	C	-2.91924	HIST1H2BD	-0.3329465 (0.1103634)	0.0351254
0.0035093	rs1473807	21	38473173	ENSG00000185808	G/A	A	2.91924	PIGP	0.3332313 (0.1103517)	0.0349501
0.0035093	rs915927	19	44057227	ENSG00000234465	C/T	C	2.91924	PINLYP	0.3331778 (0.1103539)	0.0349501
0.0035093	rs6501819	17	73513434	ENSG00000177303	A/G	G	2.91924	CASKIN2	0.3328531 (0.1103673)	0.0349501
0.0035093	rs1849734	17	33756168	ENSG00000267648	A/G	A	2.91924	RP11-686D22.3	0.3331333 (0.1103557)	0.0349501
0.0035093	rs7846007	8	8876916	ENSG00000104626	A/C	C	2.91924	ERI1	0.3326411 (0.1103761)	0.0349501
0.0035093	rs113216064	5	74980830	ENSG00000152359	C/T	T	2.91924	POC5	0.3334638 (0.1103421)	0.0349501
0.0035093	rs11580138	1	168527900	ENSG00000143184	C/T	T	2.91924	XCL1	0.3330781 (0.110358)	0.0349501
0.0036143	rs6089124	20	30524260	ENSG00000131044	C/T	C	-2.90993	TTLL9	-0.3324689 (0.1103832)	0.0355872
0.0036143	rs16988298	19	58459023	ENSG00000152454	C/G	G	-2.90993	ZNF256	-0.3323446 (0.1103883)	0.0355872
0.0036143	rs10892175	11	117674355	ENSG00000251594	G/A	A	-2.90993	RP11-728F11.1	-0.3318411 (0.110409)	0.0355872
0.0036166	rs1875231	16	56683745	ENSG00000198417	C/A	C	2.90993	MT1F	0.3322814 (0.1103909)	0.0369056
0.0036166	rs2436340	5	147162475	ENSG00000176049	G/A	A	2.90993	JAKMIP2	0.3315618 (0.1104205)	0.0369056
0.0036166	rs7636054	3	194306240	ENSG00000231770	T/C	C	2.90993	TMEM44-AS1	0.3323679 (0.1103873)	0.0369056
0.0036166	rs906747	2	235334930	ENSG00000188042	A/G	A	2.90993	ARL4C	0.3319564 (0.1104043)	0.0369056
0.0037221	rs2741629	20	44010136	ENSG00000124251	G/A	A	-2.90064	TP53TG5	-0.331022 (0.1104427)	0.0367232
0.0037221	rs754703	19	39648322	ENSG00000130669	C/T	T	-2.90064	PAK4	-0.3308066 (0.1104516)	0.0367232
0.0037221	rs2293793	14	73716633	ENSG00000258376	T/C	C	-2.90064	RP4-647C14.2	-0.3312584 (0.110433)	0.0367232
0.0037221	rs10815290	9	5841963	ENSG00000099219	G/A	A	-2.90064	ERMP1	-0.3314484 (0.1104252)	0.0367232
0.0037221	rs11953411	5	150798334	ENSG00000086570	G/A	G	-2.90064	FAT2	-0.3312944 (0.1104315)	0.0367232
0.0037221	rs2270543	1	203030685	ENSG00000143847	T/C	T	-2.90064	PPFIA4	-0.3305195 (0.1104633)	0.0367232
0.0037221	rs2248907	1	47655816	ENSG00000162366	G/A	A	-2.90064	PDZK1IP1	-0.3310216 (0.1104427)	0.0367232
0.0037245	rs11908340	20	9492062	ENSG00000125869	C/A	A	2.90064	LAMP5	0.3307873 (0.1104524)	0.0365939
0.0037245	rs298603	8	130961207	ENSG00000253720	G/C	C	2.90064	RP11-473O4.3	0.3306443 (0.1104582)	0.0365939
0.0037245	rs2853231	8	103251997	ENSG00000246263	G/A	A	2.90064	KB-431C1.4	0.3312511 (0.1104333)	0.0365939
0.0037245	rs811677	6	111166196	ENSG00000213149	A/G	G	2.90064	CNN2P9	0.3309246 (0.1104467)	0.0365939
0.0037245	rs36048657	1	92022364	ENSG00000069702	C/T	T	2.90064	TGFBR3	0.3309328 (0.1104464)	0.0365939
0.0038353	rs4239889	22	38140352	ENSG00000100106	T/G	G	-2.89135	TRIOBP	-0.3300944 (0.1104807)	0.0364401
0.0038353	rs77445746	10	88713219	ENSG00000233165	C/G	G	-2.89135	RP11-96C23.8	-0.3303016 (0.1104723)	0.0364401
0.0038353	rs6966715	7	76062644	ENSG00000091073	C/G	C	-2.89135	DTX2	-0.3302929 (0.1104726)	0.0364401
0.0038353	rs9395084	6	45220175	ENSG00000196284	T/C	C	-2.89135	SUPT3H	-0.329879 (0.1104896)	0.0364401
0.0038353	rs163037	5	76779753	ENSG00000113231	G/A	A	-2.89135	PDE8B	-0.3297136 (0.1104963)	0.0364401
0.0038353	rs6440683	3	150295376	ENSG00000144895	T/C	C	-2.89135	EIF2A	-0.3303441 (0.1104705)	0.0364401
0.0038377	rs715012	16	55474324	ENSG00000260135	C/T	T	2.89135	RP11-212I21.2	0.3299959 (0.1104848)	0.0362369
0.0038377	rs11626267	14	21347911	ENSG00000169397	G/T	G	2.89135	RNASE3	0.3297311 (0.1104956)	0.0362369
0.0038377	rs9552079	13	20694584	ENSG00000121743	A/G	G	2.89135	GJA3	0.3295598 (0.1105026)	0.0362369
0.0038377	rs6980166	7	149567756	ENSG00000171130	A/C	A	2.89135	ATP6V0E2	0.3295874 (0.1105015)	0.0362369
0.0038377	rs28431145	5	68807200	ENSG00000253203	C/T	T	2.89135	GUSBP3	0.330009 (0.1104842)	0.0362369
0.0038377	rs62168821	2	114464089	ENSG00000227359	T/C	C	2.89135	AC017074.2	0.3296053 (0.1105008)	0.0362369
0.0038377	rs17008587	1	220939821	ENSG00000117791	A/G	G	2.89135	MARC2	0.3298115 (0.1104923)	0.0362369
0.0038377	rs4660192	1	41842350	ENSG00000204060	T/C	C	2.89135	FOXO6	0.3302865 (0.1104729)	0.0362369
0.0039491	rs2856876	22	23249440	ENSG00000254030	C/A	A	-2.88206	IGLC5	-0.3292169 (0.1105166)	0.0361362
0.0039491	rs1580833	16	56644650	ENSG00000087250	A/C	A	-2.88206	MT3	-0.3290006 (0.1105254)	0.0361362
0.0039491	rs2498778	14	105283159	ENSG00000258811	C/T	T	-2.88206	CTD-3051D23.1	-0.3291185 (0.1105206)	0.0361362
0.0039491	rs61840520	6	74427436	ENSG00000156535	G/A	A	-2.88206	CD109	-0.3292017 (0.1105172)	0.0361362
0.0039516	rs11078641	17	6547766	ENSG00000108590	G/C	C	2.88206	MED31	0.3294612 (0.1105066)	0.036729
0.0039516	rs11849114	14	35178281	ENSG00000165410	C/T	T	2.88206	CFL2	0.3288752 (0.1105305)	0.036729
0.0039516	rs10203656	2	87278884	ENSG00000125551	A/G	A	2.88206	PLGLB2	0.3294918 (0.1105054)	0.036729
0.0039516	rs6673449	1	160043698	ENSG00000177807	A/G	A	2.88206	KCNJ10	0.3286727 (0.1105388)	0.036729
0.0040685	rs7209735	17	38818598	ENSG00000264058	A/G	G	-2.87279	KRT222	-0.3284857 (0.1105464)	0.0373186
0.0040685	rs165530	10	17281756	ENSG00000026025	C/A	A	-2.87279	VIM	-0.3280136 (0.1105656)	0.0373186
0.0040685	rs72760488	5	43726241	ENSG00000248554	A/C	A	-2.87279	RP11-159F24.6	-0.3279078 (0.1105699)	0.0373186
0.0040685	rs4670616	2	37030496	ENSG00000205221	C/T	C	-2.87279	VIT	-0.3277081 (0.110578)	0.0373186
0.0040711	rs11699953	20	25241345	ENSG00000100994	G/C	G	2.87279	PYGB	0.3282994 (0.110554)	0.0378527
0.0040711	rs1849734	17	33756168	ENSG00000267102	A/G	A	2.87279	RP11-686D22.7	0.328089 (0.1105625)	0.0378527
0.0040711	rs9638935	7	38220959	ENSG00000010270	A/C	C	2.87279	STARD3NL	0.3275525 (0.1105843)	0.0378527
0.0040711	rs12654399	5	50087466	ENSG00000151883	G/T	T	2.87279	PARP8	0.3275495 (0.1105845)	0.0378527
0.0040711	rs11709428	3	195666083	ENSG00000145113	T/G	G	2.87279	MUC4	0.3282082 (0.1105577)	0.0378527
0.0040711	rs7578199	2	242192848	ENSG00000006607	T/C	C	2.87279	FARP2	0.3282613 (0.1105555)	0.0378527
0.0041886	rs136449	22	32582815	ENSG00000128253	G/T	G	-2.86351	RFPL2	-0.3269563 (0.1106085)	0.0391484
0.0041886	rs2822502	21	15613985	ENSG00000185272	G/A	G	-2.86351	RBM11	-0.3273368 (0.1105931)	0.0391484
0.0041886	rs2715	20	5081049	ENSG00000089063	C/T	T	-2.86351	TMEM230	-0.3274295 (0.1105893)	0.0391484
0.0041912	rs34367342	19	55583293	ENSG00000131037	G/A	A	2.86351	EPS8L1	0.3271205 (0.1106019)	0.0389344
0.0041912	rs112243188	19	50468365	ENSG00000161643	T/C	C	2.86351	SIGLEC16	0.326734 (0.1106175)	0.0389344
0.0041912	rs1837774	15	90231470	ENSG00000166821	G/A	A	2.86351	PEX11A	0.3272008 (0.1105986)	0.0389344
0.0041912	rs1659563	15	40740713	ENSG00000259211	G/A	A	2.86351	RP11-64K12.8	0.3268099 (0.1106144)	0.0389344
0.0041912	rs2240101	15	31115709	ENSG00000198690	G/C	G	2.86351	FAN1	0.3273991 (0.1105906)	0.0389344
0.0041912	rs3825546	14	95999820	ENSG00000182512	T/C	C	2.86351	GLRX5	0.3273447 (0.1105928)	0.0389344
0.0041912	rs10995147	10	64165285	ENSG00000138311	G/A	A	2.86351	ZNF365	0.3270772 (0.1106036)	0.0389344
0.0041912	rs720072	9	89887182	ENSG00000180447	G/A	A	2.86351	GAS1	0.3272064 (0.1105984)	0.0389344
0.0043118	rs56207600	11	126196537	ENSG00000110063	G/A	A	-2.85424	DCPS	-0.3255357 (0.1106659)	0.0388019
0.0043118	rs2234409	11	57321811	ENSG00000214872	T/G	T	-2.85424	SMTNL1	-0.3256356 (0.1106619)	0.0388019
0.0043118	rs12377780	9	137808961	ENSG00000130558	C/A	A	-2.85424	OLFM1	-0.3258322 (0.1106539)	0.0388019
0.0043118	rs10819317	9	130668957	ENSG00000160408	A/G	G	-2.85424	ST6GALNAC6	-0.3260142 (0.1106466)	0.0388019
0.0043118	rs11980883	7	38747132	ENSG00000164556	C/T	T	-2.85424	FAM183B	-0.3264398 (0.1106294)	0.0388019
0.0043145	rs139622	22	25205100	ENSG00000167037	C/T	T	2.85424	SGSM1	0.3260553 (0.1106449)	0.039322
0.0043145	rs11644386	16	50371738	ENSG00000166164	T/C	C	2.85424	BRD7	0.3259939 (0.1106474)	0.039322
0.0043145	rs11608811	12	123529056	ENSG00000150967	A/G	A	2.85424	ABCB9	0.3258496 (0.1106532)	0.039322
0.0043145	rs12230244	12	10117369	ENSG00000172322	A/T	T	2.85424	CLEC12A	0.325916 (0.1106506)	0.039322
0.0043145	rs10749291	10	120920588	ENSG00000183605	T/C	C	2.85424	SFXN4	0.3264149 (0.1106304)	0.039322
0.0043145	rs13005116	2	61241567	ENSG00000162927	C/G	C	2.85424	PUS10	0.3261312 (0.1106419)	0.039322
0.0044411	rs237741	20	47903680	ENSG00000222365	C/A	A	-2.84498	SNORD12B	-0.3248228 (0.1106946)	0.0398649
0.0044411	rs3824527	9	130702642	ENSG00000227218	C/T	T	-2.84498	RP11-203J24.8	-0.3250204 (0.1106866)	0.0398649
0.0044411	rs3747816	9	116138013	ENSG00000119431	C/T	T	-2.84498	HDHD3	-0.3251582 (0.1106811)	0.0398649
0.0044411	rs2177997	2	101918802	ENSG00000158435	A/G	G	-2.84498	CNOT11	-0.3247231 (0.1106986)	0.0398649
0.0044411	rs1152020	1	45618685	ENSG00000162415	A/G	G	-2.84498	ZSWIM5	-0.3253674 (0.1106727)	0.0398649
0.0044439	rs7245862	19	58506784	ENSG00000176593	C/T	C	2.84498	CTD-2368P22.1	0.325283 (0.1106761)	0.0403226
0.0044439	rs862710	19	57871141	ENSG00000152433	C/A	C	2.84498	ZNF547	0.3245158 (0.1107069)	0.0403226
0.0044439	rs1849734	17	33756168	ENSG00000172123	A/G	A	2.84498	SLFN12	0.3250347 (0.1106861)	0.0403226
0.0044439	rs907612	11	1874221	ENSG00000130592	C/T	T	2.84498	LSP1	0.3253626 (0.1106729)	0.0403226
0.0044439	rs171531	5	64788843	ENSG00000113593	G/A	G	2.84498	PPWD1	0.3253678 (0.1106727)	0.0403226
0.0044439	rs35369452	3	151997170	ENSG00000221962	C/T	T	2.84498	TMEM14E	0.3251552 (0.1106812)	0.0403226
0.0044439	rs372864	3	42566370	ENSG00000232354	T/C	T	2.84498	VIPR1-AS1	0.3252825 (0.1106761)	0.0403226
0.0044439	rs6657596	1	2703107	ENSG00000215912	T/G	G	2.84498	TTC34	0.324815 (0.1106949)	0.0403226
0.0045711	rs880090	19	19740729	ENSG00000064547	G/C	C	-2.83572	LPAR2	-0.3236608 (0.1107412)	0.0407754
0.0045711	rs7208838	17	30468566	ENSG00000126858	T/C	C	-2.83572	RHOT1	-0.323982 (0.1107283)	0.0407754
0.0045711	rs3751092	17	25958091	ENSG00000168961	A/G	G	-2.83572	LGALS9	-0.323512 (0.1107471)	0.0407754
0.0045711	rs17592207	13	103333427	ENSG00000269942	A/G	G	-2.83572	RP11-29B2.5	-0.3243288 (0.1107144)	0.0407754
0.0045711	rs6605627	8	86069915	ENSG00000133739	T/A	A	-2.83572	LRRCC1	-0.3238232 (0.1107347)	0.0407754
0.0045711	rs1626337	7	144076915	ENSG00000204959	G/C	C	-2.83572	RP4-798C17.5	-0.3239216 (0.1107307)	0.0407754
0.0045711	rs916963	7	26146351	ENSG00000050344	G/A	A	-2.83572	NFE2L3	-0.3236444 (0.1107419)	0.0407754
0.0045711	rs1757183	6	37484790	ENSG00000198937	C/T	T	-2.83572	CCDC167	-0.324134 (0.1107222)	0.0407754
0.004574	rs10421014	19	46312712	ENSG00000125755	A/G	G	2.83572	SYMPK	0.3244134 (0.110711)	0.0406396
0.004574	rs73090395	12	31894061	ENSG00000223722	G/T	T	2.83572	RP11-467L13.5	0.3239893 (0.110728)	0.0406396
0.004574	rs11053802	12	10597207	ENSG00000205810	C/T	C	2.83572	KLRC3	0.3241728 (0.1107207)	0.0406396
0.004574	rs7900201	10	121040432	ENSG00000198873	C/T	T	2.83572	GRK5	0.3239039 (0.1107315)	0.0406396
0.004574	rs10180713	2	54804693	ENSG00000115306	A/G	A	2.83572	SPTBN1	0.3239153 (0.110731)	0.0406396
0.0047045	rs3026685	22	38462680	ENSG00000100151	C/T	T	-2.82646	PICK1	-0.3229477 (0.1107697)	0.0423841
0.0047045	rs7119549	11	124960488	ENSG00000203306	G/A	A	-2.82646	AP001007.1	-0.3233103 (0.1107552)	0.0423841
0.0047045	rs1780091	10	27522278	ENSG00000230445	C/T	C	-2.82646	LRRC37A6P	-0.3230988 (0.1107637)	0.0423841
0.0047045	rs3114480	7	142499729	ENSG00000211769	T/C	C	-2.82646	TRBJ2-5	-0.3229959 (0.1107678)	0.0423841
0.0047045	rs9380791	6	38830410	ENSG00000124721	A/G	G	-2.82646	DNAH8	-0.3232159 (0.110759)	0.0423841
0.0047045	rs9469930	6	11721221	ENSG00000111863	A/G	G	-2.82646	ADTRP	-0.3228117 (0.1107751)	0.0423841
0.0047045	rs2133281	5	177892883	ENSG00000050767	C/T	T	-2.82646	COL23A1	-0.32287 (0.1107728)	0.0423841
0.0047045	rs28529336	4	8168768	ENSG00000163995	A/G	G	-2.82646	ABLIM2	-0.3228914 (0.110772)	0.0423841
0.0047045	rs6431644	2	234773729	ENSG00000224287	A/G	A	-2.82646	MSL3P1	-0.3227047 (0.1107794)	0.0423841
0.0047074	rs2235347	22	38522887	ENSG00000184381	A/G	G	2.82646	PLA2G6	0.3229577 (0.1107693)	0.0421053
0.0047074	rs28706770	15	23940401	ENSG00000182636	G/A	G	2.82646	NDN	0.3234827 (0.1107483)	0.0421053
0.0047074	rs11243852	9	135508738	ENSG00000125485	C/T	T	2.82646	DDX31	0.3233454 (0.1107538)	0.0421053
0.0047074	rs1755604	9	6640977	ENSG00000178445	G/A	A	2.82646	GLDC	0.3230878 (0.1107641)	0.0421053
0.0047074	rs13220615	6	155587709	ENSG00000235381	T/G	T	2.82646	RP11-477D19.2	0.3227797 (0.1107764)	0.0421053
0.0047074	rs7683704	4	100004226	ENSG00000197894	C/T	T	2.82646	ADH5	0.3229067 (0.1107713)	0.0421053
0.0047074	rs11723339	4	4271886	ENSG00000145220	T/C	C	2.82646	LYAR	0.3228969 (0.1107717)	0.0421053
0.0047074	rs13020511	2	225398803	ENSG00000228446	T/C	C	2.82646	AC073052.1	0.3228469 (0.1107737)	0.0421053
0.0047074	rs11549817	1	234508956	ENSG00000231663	A/C	C	2.82646	RP5-827C21.4	0.3230422 (0.1107659)	0.0421053
0.0047074	rs4658280	1	90022971	ENSG00000197147	G/C	C	2.82646	LRRC8B	0.3227843 (0.1107762)	0.0421053
0.0048414	rs1475915	21	47517157	ENSG00000142173	C/A	A	-2.81722	COL6A2	-0.3221781 (0.1108004)	0.042623
0.0048414	rs4776010	15	52472683	ENSG00000259577	G/T	T	-2.81722	RP11-430B1.2	-0.3221751 (0.1108005)	0.042623
0.0048414	rs12331886	4	147033820	ENSG00000164167	T/C	C	-2.81722	LSM6	-0.3218808 (0.1108122)	0.042623
0.0048414	rs2279898	3	97593380	ENSG00000113966	G/A	A	-2.81722	ARL6	-0.3221659 (0.1108009)	0.042623
0.0048414	rs2303542	2	231150806	ENSG00000079263	C/T	T	-2.81722	SP140	-0.3217514 (0.1108174)	0.042623
0.0048444	rs6076464	20	355480	ENSG00000101255	T/C	C	2.81722	TRIB3	0.3219208 (0.1108106)	0.0424282
0.0048444	rs11847614	14	31907801	ENSG00000250365	A/G	A	2.81722	CTD-2213F21.2	0.3218935 (0.1108117)	0.0424282
0.0048444	rs2638222	12	40537203	ENSG00000260943	C/T	T	2.81722	RP11-476D10.1	0.3218369 (0.110814)	0.0424282
0.0048444	rs2902544	10	104261359	ENSG00000138111	C/T	T	2.81722	TMEM180	0.322103 (0.1108034)	0.0424282
0.0048444	rs59882870	7	75638421	ENSG00000189077	G/A	A	2.81722	TMEM120A	0.3220794 (0.1108043)	0.0424282
0.0048444	rs2276737	3	133167363	ENSG00000170819	G/A	G	2.81722	BFSP2	0.3217674 (0.1108168)	0.0424282
0.0048444	rs62180071	2	181829237	ENSG00000170035	T/C	C	2.81722	UBE2E3	0.3217581 (0.1108171)	0.0424282
0.004985	rs34563478	20	57564695	ENSG00000101158	C/T	T	-2.80797	NELFCD	-0.3207229 (0.1108582)	0.0429408
0.004985	rs11878476	19	5798285	ENSG00000141994	T/C	C	-2.80797	DUS3L	-0.3214836 (0.110828)	0.0429408
0.004985	rs11009088	10	33092798	ENSG00000150076	T/G	G	-2.80797	C10orf68	-0.3208357 (0.1108538)	0.0429408
0.004985	rs112884449	3	197429987	ENSG00000249626	T/C	C	-2.80797	RP11-496H1.1	-0.3214884 (0.1108278)	0.0429408
0.004985	rs10908500	1	156280671	ENSG00000163468	A/T	T	-2.80797	CCT3	-0.3206646 (0.1108605)	0.0429408
0.0049881	rs12610411	19	10893074	ENSG00000129351	G/A	A	2.80797	ILF3	0.3210136 (0.1108467)	0.0428016
0.0049881	rs114770598	15	32921352	ENSG00000232653	C/T	T	2.80797	GOLGA8N	0.3207525 (0.110857)	0.0428016
0.0049881	rs12419064	11	10320608	ENSG00000254554	G/A	G	2.80797	RP11-351I24.1	0.3214167 (0.1108307)	0.0428016
0.0049881	rs3110823	7	135357476	ENSG00000164707	A/C	C	2.80797	SLC13A4	0.3209013 (0.1108512)	0.0428016
0.0049881	rs1330118	6	13921016	ENSG00000180537	C/T	C	2.80797	RNF182	0.3213558 (0.1108331)	0.0428016
0.0051293	rs2829806	21	26960189	ENSG00000154719	G/T	T	-2.79873	MRPL39	-0.3196862 (0.1108992)	0.0438144
0.0051293	rs6509570	19	52258019	ENSG00000171051	T/C	T	-2.79873	FPR1	-0.3197641 (0.1108962)	0.0438144
0.0051293	rs7211450	17	27394671	ENSG00000221995	G/A	A	-2.79873	TIAF1	-0.3202469 (0.1108771)	0.0438144
0.0051293	rs2233921	12	54575800	ENSG00000248265	C/A	C	-2.79873	RP11-834C11.3	-0.3197569 (0.1108964)	0.0438144
0.0051293	rs1049380	12	26489544	ENSG00000256234	G/T	G	-2.79873	RP11-283G6.4	-0.3196627 (0.1109002)	0.0438144
0.0051293	rs6908428	6	135793706	ENSG00000135541	A/G	G	-2.79873	AHI1	-0.3198153 (0.1108941)	0.0438144
0.0051293	rs223490	4	103679117	ENSG00000230069	G/T	T	-2.79873	LRRC37A15P	-0.320004 (0.1108867)	0.0438144
0.0051293	rs1387024	3	112547601	ENSG00000206531	G/A	G	-2.79873	CD200R1L	-0.3195539 (0.1109045)	0.0438144
0.0051293	rs6431124	2	130733324	ENSG00000225449	G/A	A	-2.79873	AC079776.7	-0.3196678 (0.1109)	0.0438144
0.0051293	rs10789340	1	72940273	ENSG00000172260	G/A	A	-2.79873	NEGR1	-0.3201988 (0.110879)	0.0438144
0.0051325	rs964611	15	48597514	ENSG00000074803	C/A	A	2.79873	SLC12A1	0.3202165 (0.1108783)	0.0437018
0.0051325	rs11212551	11	108078693	ENSG00000149308	T/G	T	2.79873	NPAT	0.3196485 (0.1109007)	0.0437018
0.0051325	rs1989720	2	46854364	ENSG00000119878	C/T	T	2.79873	CRIPT	0.3201856 (0.1108795)	0.0437018
0.0051325	rs56399534	1	247466538	ENSG00000162714	T/C	C	2.79873	ZNF496	0.3204165 (0.1108704)	0.0437018
0.0052773	rs5747247	22	18077640	ENSG00000131100	T/C	C	-2.7895	ATP6V1E1	-0.3192961 (0.1109146)	0.0435618
0.0052773	rs11571333	17	6902810	ENSG00000258315	A/T	T	-2.7895	C17orf49	-0.318605 (0.1109418)	0.0435618
0.0052773	rs2256111	11	117864047	ENSG00000137747	A/G	A	-2.7895	TMPRSS13	-0.3192454 (0.1109166)	0.0435618
0.0052773	rs10883407	10	101470927	ENSG00000198018	A/G	G	-2.7895	ENTPD7	-0.3191847 (0.110919)	0.0435618
0.0052773	rs1333125	1	109295971	ENSG00000116266	A/G	G	-2.7895	STXBP3	-0.3192537 (0.1109163)	0.0435618
0.0052806	rs73326393	17	62071159	ENSG00000264954	T/C	C	2.7895	RP11-214C8.2	0.3190719 (0.1109235)	0.0441176
0.0052806	rs2402923	7	128281256	ENSG00000230715	G/A	A	2.7895	RP11-274B21.4	0.318736 (0.1109367)	0.0441176
0.0052806	rs17312971	1	62189541	ENSG00000162604	T/C	C	2.7895	TM2D1	0.3193217 (0.1109136)	0.0441176
0.0054325	rs11216816	11	118075152	ENSG00000255163	C/A	A	2.78027	RP11-832A4.5	0.3179955 (0.1109658)	0.0452229
0.0054325	rs1543246	4	8504909	ENSG00000205959	A/T	A	2.78027	RP11-689P11.2	0.3178753 (0.1109705)	0.0452229
0.0054325	rs751851	3	50703858	ENSG00000088538	C/T	C	2.78027	DOCK3	0.3183121 (0.1109534)	0.0452229
0.0054325	rs11161654	1	86182083	ENSG00000117174	A/G	G	2.78027	ZNHIT6	0.3175367 (0.1109838)	0.0452229
0.0054325	rs6424058	1	3747580	ENSG00000116198	C/T	T	2.78027	CEP104	0.3179936 (0.1109659)	0.0452229
0.0054325	rs2649599	1	1305493	ENSG00000242485	G/A	A	2.78027	MRPL20	0.3178008 (0.1109734)	0.0452229
0.005585	rs5750741	22	22569448	ENSG00000211642	T/A	T	-2.77104	IGLV10-54	-0.3172705 (0.1109942)	0.0448515
0.005585	rs2238743	22	19049602	ENSG00000237517	T/G	G	-2.77104	DGCR5	-0.3171212 (0.1110001)	0.0448515
0.005585	rs2965216	19	13071082	ENSG00000240616	G/A	A	-2.77104	AD000092.3	-0.3167031 (0.1110164)	0.0448515
0.005585	rs6499882	16	57569447	ENSG00000159618	G/A	G	-2.77104	GPR114	-0.3174151 (0.1109886)	0.0448515
0.005585	rs12443580	16	55866337	ENSG00000228695	T/C	C	-2.77104	CES1P1	-0.317362 (0.1109906)	0.0448515
0.005585	rs4783352	16	21822469	ENSG00000260905	A/G	G	-2.77104	RP11-105C19.1	-0.3165327 (0.1110231)	0.0448515
0.005585	rs2979520	8	30447818	ENSG00000157110	G/C	C	-2.77104	RBPMS	-0.3174219 (0.1109883)	0.0448515
0.005585	rs7776526	7	138740532	ENSG00000229677	T/G	G	-2.77104	RP11-383F6.1	-0.3169013 (0.1110087)	0.0448515
0.005585	rs6569843	6	133061091	ENSG00000093134	T/C	C	-2.77104	VNN3	-0.3174305 (0.110988)	0.0448515
0.005585	rs6859469	5	130962546	ENSG00000158987	T/C	C	-2.77104	RAPGEF6	-0.3168437 (0.1110109)	0.0448515
0.005585	rs256889	5	16622684	ENSG00000246214	G/A	G	-2.77104	RP11-260E18.1	-0.3165101 (0.111024)	0.0448515
0.005585	rs274669	5	6711947	ENSG00000248677	T/A	T	-2.77104	CTD-2044J15.1	-0.3174519 (0.1109871)	0.0448515
0.005585	rs11730742	4	6614954	ENSG00000013288	C/T	T	-2.77104	MAN2B2	-0.3173067 (0.1109928)	0.0448515
0.0055884	rs2925138	17	18092509	ENSG00000091542	G/A	A	2.77104	ALKBH5	0.3169514 (0.1110067)	0.0453972
0.0055884	rs12185726	2	26464059	ENSG00000138029	G/A	G	2.77104	HADHB	0.3172148 (0.1109964)	0.0453972
0.0055884	rs4650950	1	174103402	ENSG00000227373	G/A	A	2.77104	RP11-160H22.5	0.3169393 (0.1110072)	0.0453972
0.0057448	rs13294245	9	35826038	ENSG00000204930	T/C	C	-2.76183	FAM221B	-0.3161885 (0.1110365)	0.0458255
0.0057448	rs56261297	8	145066853	ENSG00000186583	C/T	T	-2.76183	SPATC1	-0.3159387 (0.1110463)	0.0458255
0.0057448	rs12654827	5	149822090	ENSG00000164587	T/C	C	-2.76183	RPS14	-0.3164989 (0.1110244)	0.0458255
0.0057448	rs1366907	4	152682749	ENSG00000059691	T/C	C	-2.76183	PET112	-0.3164207 (0.1110275)	0.0458255
0.0057448	rs1911737	4	77262103	ENSG00000118804	T/C	C	-2.76183	STBD1	-0.3161464 (0.1110382)	0.0458255
0.0057448	rs11684304	2	29233967	ENSG00000189350	T/C	C	-2.76183	FAM179A	-0.3160734 (0.111041)	0.0458255
0.0057448	rs10779790	1	6608435	ENSG00000171680	G/A	A	-2.76183	PLEKHG5	-0.3164846 (0.111025)	0.0458255
0.0057484	rs1036385	8	143842901	ENSG00000197353	C/T	C	2.76183	LYPD2	0.3164909 (0.1110247)	0.0463659
0.0057484	rs9871592	3	27601692	ENSG00000033867	T/C	C	2.76183	SLC4A7	0.3161054 (0.1110398)	0.0463659
0.0057484	rs6678547	1	226258009	ENSG00000163041	C/T	T	2.76183	H3F3A	0.3158336 (0.1110503)	0.0463659
0.0059088	rs7289879	22	24001837	ENSG00000228315	T/G	G	-2.75261	GUSBP11	-0.3153895 (0.1110676)	0.0467873
0.0059088	rs4801177	19	57089050	ENSG00000196867	T/C	C	-2.75261	ZFP28	-0.3149264 (0.1110856)	0.0467873
0.0059088	rs9304662	19	47121745	ENSG00000167414	A/G	G	-2.75261	GNG8	-0.3151144 (0.1110783)	0.0467873
0.0059088	rs2155380	11	119080037	ENSG00000110395	A/G	G	-2.75261	CBL	-0.3145865 (0.1110988)	0.0467873
0.0059088	rs6848513	4	188427982	ENSG00000250658	C/T	C	-2.75261	RP11-138B4.1	-0.3147822 (0.1110912)	0.0467873
0.0059088	rs12475126	2	86421332	ENSG00000132305	A/G	A	-2.75261	IMMT	-0.3149367 (0.1110852)	0.0467873
0.0059088	rs10172196	2	36780549	ENSG00000150938	G/A	A	-2.75261	CRIM1	-0.3154119 (0.1110668)	0.0467873
0.0059124	rs2072513	22	21099297	ENSG00000099940	T/C	C	2.75261	SNAP29	0.3154089 (0.1110669)	0.0472343
0.0059124	rs7207753	17	20919337	ENSG00000124422	C/G	G	2.75261	USP22	0.3154263 (0.1110662)	0.0472343
0.0059124	rs6502953	17	1670809	ENSG00000167716	G/A	A	2.75261	WDR81	0.314986 (0.1110833)	0.0472343
0.0059124	rs4764813	12	102157553	ENSG00000258230	G/C	C	2.75261	RP11-511H9.3	0.3154753 (0.1110643)	0.0472343
0.0059124	rs6580741	12	50727706	ENSG00000050405	G/C	C	2.75261	LIMA1	0.3147585 (0.1110922)	0.0472343
0.0059124	rs11932595	4	56323597	ENSG00000134851	A/G	G	2.75261	TMEM165	0.3151523 (0.1110769)	0.0472343
0.006077	rs8084598	18	74277674	ENSG00000263812	C/A	A	-2.7434	RP11-111H3.1	-0.3144188 (0.1111053)	0.0471464
0.006077	rs2003168	14	107056354	ENSG00000211965	A/G	A	-2.7434	IGHV3-49	-0.3141482 (0.1111158)	0.0471464
0.006077	rs28533072	14	88470978	ENSG00000054983	C/T	T	-2.7434	GALC	-0.3144234 (0.1111052)	0.0471464
0.0060807	rs111318327	11	73009929	ENSG00000110237	G/A	A	2.7434	ARHGEF17	0.3143366 (0.1111085)	0.0488861
0.0060807	rs2399913	10	13185528	ENSG00000228330	A/C	C	2.7434	RP11-730A19.5	0.3136348 (0.1111357)	0.0488861
0.0060807	rs13100261	3	42643935	ENSG00000230084	G/A	A	2.7434	RP4-613B23.1	0.3138418 (0.1111277)	0.0488861
0.0060807	rs12139970	1	230406460	ENSG00000143641	G/T	T	2.7434	GALNT2	0.314484 (0.1111028)	0.0488861
0.0062532	rs9896745	17	8142129	ENSG00000269928	G/A	A	-2.7342	RP11-849F2.8	-0.3129182 (0.1111633)	0.0487956
0.0062532	rs12590195	14	24451378	ENSG00000187630	G/C	C	-2.7342	DHRS4L2	-0.3126259 (0.1111746)	0.0487956
0.0062532	rs869738	2	64493422	ENSG00000225889	C/G	G	-2.7342	AC074289.1	-0.3131145 (0.1111558)	0.0487956
0.006257	rs9927842	16	15153717	ENSG00000188599	T/C	T	2.7342	NPIPP1	0.3133352 (0.1111473)	0.0492308
0.006257	rs1144188	6	83984097	ENSG00000146250	A/G	G	2.7342	PRSS35	0.3126507 (0.1111737)	0.0492308
0.006257	rs4836231	5	122096103	ENSG00000205302	A/G	G	2.7342	SNX2	0.3133285 (0.1111475)	0.0492308
0.006257	rs2755263	1	67529243	ENSG00000116704	G/A	A	2.7342	SLC35D1	0.3134665 (0.1111422)	0.0492308
0.006257	rs10789489	1	46890455	ENSG00000232022	G/T	G	2.7342	RP5-1109J22.1	0.3129426 (0.1111624)	0.0492308
0.006257	rs3766398	1	28209305	ENSG00000130775	A/G	A	2.7342	THEMIS2	0.3132494 (0.1111506)	0.0492308
0.0064301	rs2824498	21	19177629	ENSG00000154645	T/C	C	-2.725	CHODL	-0.3122475 (0.1111892)	0.0496933
0.0064301	rs8660	14	59939727	ENSG00000126790	T/C	C	-2.725	L3HYPDH	-0.3116287 (0.111213)	0.0496933
0.0064301	rs77111187	11	63380642	ENSG00000176485	T/G	T	-2.725	PLA2G16	-0.3116396 (0.1112125)	0.0496933
0.0064301	rs7464821	8	144778938	ENSG00000181097	T/C	C	-2.725	RP11-429J17.2	-0.3118713 (0.1112036)	0.0496933
0.0064301	rs112104879	1	45134059	ENSG00000187147	C/T	T	-2.725	RNF220	-0.3121962 (0.1111912)	0.0496933
0.006434	rs308036	19	3099029	ENSG00000088256	G/A	A	2.725	GNA11	0.3115475 (0.1112161)	0.0494808
0.006434	rs12709126	16	2919229	ENSG00000007038	G/T	T	2.725	PRSS21	0.3119344 (0.1112012)	0.0494808
0.006434	rs535801	11	94212048	ENSG00000020922	C/T	T	2.725	MRE11A	0.311523 (0.111217)	0.0494808
0.006434	rs4565894	11	22224523	ENSG00000171714	G/T	T	2.725	ANO5	0.3122307 (0.1111898)	0.0494808
0.006434	rs7096692	10	17180828	ENSG00000107611	G/A	A	2.725	CUBN	0.3122441 (0.1111893)	0.0494808
0.006434	rs2731670	5	176848019	ENSG00000246334	A/C	A	2.725	PRR7-AS1	0.3120225 (0.1111978)	0.0494808
0.006434	rs3767964	1	93815490	ENSG00000117505	T/C	T	2.725	DR1	0.3117879 (0.1112068)	0.0494808

## Sheet: stimulated_eQTLs
PValue	SNPName	SNPChr	SNPChrPos	ProbeName	SNPType	AlleleAssessed	OverallZScore	HGNCName	Beta (SE)	FDR
2.59052e-28	rs10249231	7	55821556	ENSG00000226278	T/C	C	11.0351	PSPHP1	0.9091858 (0.0497682)	0
4.30686e-27	rs2279692	1	213030534	ENSG00000198468	T/C	T	10.7796	FLVCR1-AS1	0.900999 (0.0518515)	0
3.0377e-26	rs1059307	6	86387888	ENSG00000203875	T/G	T	10.5982	SNHG5	0.8954464 (0.0532079)	0
1.04953e-25	rs61894839	11	74626366	ENSG00000166435	G/A	A	10.4817	XRRA1	0.891053 (0.0542513)	0
4.30612e-24	rs2910686	5	96252589	ENSG00000164308	T/C	T	-10.1243	ERAP2	-0.8776342 (0.057291)	0
1.24503e-23	rs3745936	19	42092815	ENSG00000239736	T/A	T	10.0202	CEACAMP3	0.8744496 (0.0579825)	0
4.44664e-23	rs145793951	9	42237642	ENSG00000237846	C/T	C	9.89348	RP11-216M21.1	0.8689911 (0.0591432)	0
2.42962e-22	rs17439752	9	72435713	ENSG00000204711	C/G	G	9.72205	C9orf135	0.8623639 (0.0605131)	0
3.07466e-22	rs11006259	10	52357891	ENSG00000231345	C/T	C	9.69809	RP11-564C4.6	0.861187 (0.0607521)	0
3.88115e-22	rs66954605	7	72196999	ENSG00000254184	G/A	A	9.67427	TYW1B	0.8603017 (0.060931)	0
7.73499e-22	rs5756736	22	37970189	ENSG00000100079	G/A	G	9.60354	LGALS2	0.8567122 (0.0616493)	0
9.68572e-22	rs9349050	6	37663624	ENSG00000112139	T/C	T	9.58021	MDGA1	0.8558963 (0.0618109)	0
1.21454e-21	rs11150882	17	259648	ENSG00000187624	G/A	A	9.55699	C17orf97	0.8546145 (0.0620638)	0
1.51629e-21	rs6458200	6	41195420	ENSG00000188056	T/G	T	9.5339	TREML4	0.8542729 (0.0621309)	0
1.51629e-21	rs9273493	6	32628247	ENSG00000179344	C/T	T	9.5339	HLA-DQB1	0.8540589 (0.062173)	0
6.8914e-21	rs6877400	5	179996111	ENSG00000161055	C/T	C	9.37544	SCGB3A1	0.84652 (0.0636288)	0
8.50352e-21	rs1131017	12	56435929	ENSG00000197728	C/G	C	9.35324	RPS26	0.8455166 (0.0638191)	0
1.29042e-20	rs2289149	16	66442406	ENSG00000246898	T/C	C	9.30916	CTD-2258A20.4	0.8443058 (0.0640477)	0
1.29042e-20	rs10760117	9	123586737	ENSG00000226752	G/T	T	9.30916	RP11-27I1.2	0.8435639 (0.0641872)	0
1.29042e-20	rs60306481	7	38387076	ENSG00000228668	G/A	A	9.30916	TRGV5P	0.8441238 (0.064082)	0
1.94347e-20	rs28409706	5	70308251	ENSG00000172058	T/C	C	9.26549	SERF1A	0.8415199 (0.0645694)	0
2.90523e-20	rs6720375	2	132440073	ENSG00000197927	C/G	G	-9.22222	C2orf27A	-0.84004 (0.0648441)	0
4.34306e-20	rs7314691	12	661981	ENSG00000139044	G/A	A	9.17935	B4GALNT3	0.837821 (0.0652529)	0
5.2868e-20	rs416568	6	29647628	ENSG00000204644	T/A	A	9.15806	ZFP57	0.8370368 (0.0653965)	0
7.82364e-20	rs1249816	1	75859855	ENSG00000137968	T/A	T	9.11576	SLC44A5	0.8347203 (0.0658182)	0
7.82364e-20	rs7546268	1	45965340	ENSG00000236624	T/C	T	9.11576	CCDC163P	0.8347273 (0.0658169)	0
9.47607e-20	rs55794721	1	25561667	ENSG00000187010	A/G	A	-9.09475	RHD	-0.8341741 (0.065917)	0
1.14937e-19	rs2869492	16	12071341	ENSG00000234719	C/T	C	9.07383	RP11-166B2.1	0.833107 (0.0661095)	0
1.38839e-19	rs11101980	1	110193645	ENSG00000168765	T/G	G	-9.053	GSTM4	-0.8317977 (0.0663446)	0
2.44546e-19	rs7309189	12	31240960	ENSG00000013573	G/A	A	-8.99106	DDX11	-0.8290763 (0.0668295)	0
3.54839e-19	rs9612520	22	24269459	ENSG00000184674	T/G	G	-8.95019	GSTT1	-0.8265933 (0.0672674)	0
6.14398e-19	rs3829658	19	52000672	ENSG00000254521	G/A	G	8.88954	SIGLEC12	0.8238122 (0.0677531)	0
8.78335e-19	rs4073738	14	101015380	ENSG00000183092	C/T	C	-8.84951	BEGAIN	-0.8215001 (0.0681529)	0
6.94549e-18	rs17698176	17	44819595	ENSG00000260075	T/G	G	8.61589	NSFP1	0.8104515 (0.0700172)	0
1.13653e-17	rs4072146	3	129829463	ENSG00000249846	C/A	A	-8.55913	RP11-77P16.4	-0.8072078 (0.0705504)	0
1.3399e-17	rs9271520	6	32589771	ENSG00000237541	G/A	G	8.54035	HLA-DQA2	0.8059517 (0.0707553)	0
6.47709e-17	rs2235338	22	37965880	ENSG00000128283	G/A	G	8.35623	CDC42EP1	0.7955881 (0.0724115)	0
6.47709e-17	rs199439	17	44793503	ENSG00000262539	A/G	G	8.35623	RP11-259G18.3	0.7963636 (0.0722896)	0
1.02201e-16	rs2051993	12	68413678	ENSG00000255733	G/A	A	8.30223	IFNG-AS1	0.7927322 (0.0728576)	0
1.18906e-16	rs3793735	10	1282828	ENSG00000185736	T/C	C	8.28435	ADARB2	0.7922858 (0.0729269)	0
1.38065e-16	rs11801382	1	22352108	ENSG00000218510	C/T	T	8.26654	LINC00339	0.7914951 (0.0730494)	0
1.85657e-16	rs12185166	16	2713728	ENSG00000261613	C/T	T	8.23108	RP11-20I23.13	0.789152 (0.0734107)	0
2.15012e-16	rs8629	7	73245519	ENSG00000165171	C/T	T	8.21344	WBSCR27	0.7880635 (0.0735776)	0
2.48518e-16	rs10793289	11	77850517	ENSG00000246174	C/A	A	-8.19586	RP11-705O3.1	-0.7869972 (0.0737404)	0
2.88115e-16	rs611403	12	52929049	ENSG00000186081	G/T	G	8.17833	KRT5	0.7864457 (0.0738244)	0
3.32813e-16	rs12151337	19	46976735	ENSG00000182013	C/T	T	8.16086	PNMAL1	0.7854685 (0.0739729)	0
3.32813e-16	rs1133328	3	19987539	ENSG00000163576	G/T	T	8.16086	EFHB	0.7854143 (0.0739811)	0
5.8886e-16	rs823080	1	205789282	ENSG00000162877	G/A	A	-8.09155	PM20D1	-0.780501 (0.0747203)	0
5.89828e-16	rs7259841	19	58951123	ENSG00000131849	T/C	T	8.09155	ZNF132	0.7810997 (0.0746308)	0
6.79205e-16	rs35486151	7	32766808	ENSG00000229358	C/T	T	8.07436	AC018633.4	0.7804381 (0.0747297)	0
1.18307e-15	rs1549176	19	47762093	ENSG00000105321	C/T	C	-8.00613	CCDC9	-0.7764135 (0.0753262)	0
1.18307e-15	rs72660908	1	25583610	ENSG00000224183	G/C	G	-8.00613	SDHDP6	-0.7760146 (0.0753849)	0
1.55874e-15	rs6979488	7	66218847	ENSG00000226824	T/C	T	7.97233	RP4-756H11.3	0.7737884 (0.0757111)	0
2.67504e-15	rs2741159	12	53071382	ENSG00000167768	A/C	C	7.90534	KRT1	0.770199 (0.0762321)	0
2.67504e-15	rs1757183	6	37484790	ENSG00000204110	C/T	T	7.90534	RP1-153P14.8	0.7697331 (0.0762993)	0
3.05595e-15	rs846808	1	209980027	ENSG00000117595	C/T	T	7.88872	IRF6	0.7686459 (0.0764557)	0
6.69032e-15	rs72660908	1	25583610	ENSG00000261349	G/C	G	-7.79001	RP3-465N24.5	-0.7631074 (0.0772442)	0
6.70092e-15	rs60306481	7	38387076	ENSG00000211697	G/A	A	7.79001	TRGV5	0.7629965 (0.0772599)	0
8.65516e-15	rs1921083	12	66506631	ENSG00000155957	C/T	C	-7.75748	TMBIM4	-0.7614547 (0.0774769)	0
1.26807e-14	rs2732275	8	33348104	ENSG00000172728	G/A	G	7.70904	FUT10	0.7577006 (0.0780009)	0
1.62857e-14	rs10238724	7	142429237	ENSG00000211753	A/G	G	-7.67697	TRBV28	-0.7559484 (0.0782434)	0
1.84491e-14	rs11847351	14	30314078	ENSG00000184304	G/A	A	7.661	PRKD1	0.7545023 (0.0784425)	0
1.84491e-14	rs11227332	11	65623739	ENSG00000172803	A/G	G	7.661	SNX32	0.7551548 (0.0783528)	0
2.67392e-14	rs12157810	22	39353172	ENSG00000179750	A/C	C	7.61336	APOBEC3B	0.7516502 (0.0788327)	0
3.01673e-14	rs2281780	13	43597995	ENSG00000120675	G/T	T	-7.59757	DNAJC15	-0.7508849 (0.0789369)	0
4.33923e-14	rs432206	5	64858687	ENSG00000250081	G/C	G	7.55044	CTD-2116N20.1	0.748354 (0.0792795)	0
6.9931e-14	rs68139049	19	24235433	ENSG00000268362	A/G	G	7.48819	CTD-2017D11.1	0.7439465 (0.0798699)	0
8.83805e-14	rs73880622	22	22682657	ENSG00000253818	G/A	A	7.4573	IGLV1-41	0.7423626 (0.0800801)	0
8.83805e-14	rs11665986	19	55383941	ENSG00000221957	C/T	T	7.4573	KIR2DS4	0.7418441 (0.0801487)	0
1.11593e-13	rs2532233	17	44273218	ENSG00000214401	C/T	T	7.42658	KANSL1-AS1	0.7402701 (0.0803564)	0
1.11593e-13	rs16967494	16	15820863	ENSG00000263335	C/T	T	7.42658	AF001548.5	0.7404146 (0.0803373)	0
1.40348e-13	rs6007595	22	45728978	ENSG00000100376	G/C	G	7.39601	FAM118A	0.7380675 (0.0806453)	0
1.57578e-13	rs12439909	15	31157666	ENSG00000259845	G/A	G	7.38079	HERC2P10	0.7372643 (0.0807502)	0
1.97615e-13	rs6461691	7	23139345	ENSG00000230658	G/A	A	7.35045	KLHL7-AS1	0.7348117 (0.0810689)	0
2.76855e-13	rs1025288	5	36702864	ENSG00000250155	C/A	A	7.30523	CTD-2353F22.1	0.7317394 (0.0814649)	0
2.76855e-13	rs12648821	4	76060681	ENSG00000260265	G/A	A	7.30523	RP11-44F21.5	0.7320981 (0.0814189)	0
3.45395e-13	rs2097433	22	24296894	ENSG00000235231	G/A	A	-7.27527	AP000351.10	-0.7297672 (0.0817173)	0
3.85947e-13	rs4477591	14	106575819	ENSG00000211939	T/C	C	-7.26035	IGHV1-8	-0.7293402 (0.0817717)	0
3.86518e-13	rs7806458	7	150476888	ENSG00000106565	G/A	G	7.26035	TMEM176B	0.7288959 (0.0818283)	0
4.80157e-13	rs1168766	12	66512993	ENSG00000239335	G/A	G	-7.23061	RP11-745O10.2	-0.7272538 (0.0820367)	0
5.36178e-13	rs12889295	14	106529806	ENSG00000211940	A/C	C	-7.21579	IGHV3-9	-0.7261271 (0.0821792)	0
5.97725e-13	rs2287783	16	24831727	ENSG00000158865	C/T	T	7.20101	SLC5A11	0.7247128 (0.0823574)	0
6.6522e-13	rs1065541	17	18477409	ENSG00000233327	C/T	C	-7.18626	USP32P2	-0.7240056 (0.0824462)	0
7.42347e-13	rs7806458	7	150476888	ENSG00000002933	G/A	G	7.17155	TMEM176A	0.7229417 (0.0825794)	0
8.2582e-13	rs5759410	22	23058658	ENSG00000211667	G/A	G	7.15687	IGLV3-12	0.7215803 (0.0827493)	0
1.01986e-12	rs4044907	14	74047195	ENSG00000184227	T/C	T	-7.12762	ACOT1	-0.7203189 (0.0829062)	0
1.13547e-12	rs1045599	17	15879910	ENSG00000170425	C/T	C	7.11305	ADORA2B	0.719282 (0.0830347)	0
1.3985e-12	rs35228013	8	144631474	ENSG00000254859	A/G	G	-7.084	RP11-661A12.5	-0.7173442 (0.0832738)	0
1.72353e-12	rs2413769	15	45561868	ENSG00000259520	A/C	C	-7.05509	CTD-2651B20.3	-0.7146641 (0.0836024)	0
1.91414e-12	rs7656252	4	120404268	ENSG00000248280	T/C	C	7.04068	RP11-33B1.2	0.7142324 (0.0836551)	0
2.1193e-12	rs36053285	15	101114640	ENSG00000270127	T/C	C	-7.02631	RP11-526I2.5	-0.7130475 (0.0837994)	0
2.88531e-12	rs639311	11	94205747	ENSG00000255893	C/T	T	6.98338	RP11-685N10.1	0.7097709 (0.0841958)	0
3.18748e-12	rs1022088	17	46579790	ENSG00000173917	T/A	T	-6.96914	HOXB2	-0.7089838 (0.0842905)	0
3.19202e-12	rs3751972	17	26206414	ENSG00000007171	A/C	C	6.96914	NOS2	0.708588 (0.084338)	0
3.19202e-12	rs594655	1	146515076	ENSG00000225603	T/G	T	6.96914	RP11-325P15.1	0.7087377 (0.08432)	0
3.52562e-12	rs2395943	6	42940673	ENSG00000124587	G/A	A	-6.95492	PEX6	-0.7081265 (0.0843934)	0
3.53063e-12	rs2276683	2	128146762	ENSG00000236682	C/G	G	6.95492	AC068282.3	0.7079852 (0.0844103)	0
3.89886e-12	rs13140099	4	153022375	ENSG00000245954	G/A	A	-6.94074	RP11-18H21.1	-0.7066085 (0.0845749)	0
4.76522e-12	rs2069235	22	39747780	ENSG00000100321	G/A	A	6.91247	SYNGR1	0.7051095 (0.0847535)	0
4.76522e-12	rs56007654	4	5026810	ENSG00000170891	G/T	T	6.91247	CYTL1	0.7053199 (0.0847285)	0
5.25915e-12	rs6720375	2	132440073	ENSG00000213222	C/G	G	-6.89838	AC093724.2	-0.7044173 (0.0848357)	0
6.4112e-12	rs2243977	12	6569983	ENSG00000139192	C/T	T	6.87029	TAPBPL	0.7019003 (0.0851332)	0
7.06175e-12	rs4970777	1	110283785	ENSG00000134202	C/T	C	-6.8563	GSTM3	-0.7006874 (0.0852758)	0
7.79861e-12	rs7081467	10	104231662	ENSG00000243628	G/C	G	6.84233	RP11-18I14.7	0.7002026 (0.0853327)	0
1.04184e-11	rs35797125	17	56736547	ENSG00000108384	G/A	A	6.8006	RAD51C	0.6966986 (0.0857414)	0
1.04184e-11	rs4759247	12	56918834	ENSG00000076067	T/G	T	6.8006	RBMS2	0.6968191 (0.0857274)	0
1.14807e-11	rs4627310	15	83377082	ENSG00000103723	T/A	A	6.78675	AP3B2	0.6958281 (0.0858423)	0
1.26314e-11	rs62055780	17	25971795	ENSG00000266786	C/T	C	6.77293	RP1-66C13.3	0.6946816 (0.0859749)	0
1.26314e-11	rs13235658	7	141458771	ENSG00000228775	G/A	G	6.77293	RP5-894A10.5	0.6950421 (0.0859332)	0
1.38947e-11	rs7215297	17	39984162	ENSG00000141698	C/T	T	6.75914	NT5C3B	0.6942249 (0.0860276)	0
1.38947e-11	rs178931	5	81575601	ENSG00000205464	A/T	T	6.75914	ATP6AP1L	0.6936881 (0.0860894)	0
1.52606e-11	rs2338050	10	51804949	ENSG00000099290	G/A	A	-6.74538	FAM21A	-0.692679 (0.0862054)	0
1.52816e-11	rs594655	1	146515076	ENSG00000227242	T/G	T	6.74538	RP11-325P15.3	0.6929517 (0.0861741)	0
1.67577e-11	rs9357006	6	26364628	ENSG00000186470	A/C	C	-6.73164	BTN3A2	-0.6921964 (0.0862607)	0
2.02236e-11	rs4147638	22	42487900	ENSG00000183172	G/A	A	-6.70426	C22orf32	-0.6895317 (0.0865651)	0
2.02513e-11	rs163242	16	20645015	ENSG00000166743	A/G	G	6.70426	ACSM1	0.6901454 (0.0864952)	0
2.21954e-11	rs4727187	7	76132473	ENSG00000188372	C/A	A	-6.69061	ZP3	-0.6893114 (0.0865901)	0
2.22257e-11	rs11772922	7	130008065	ENSG00000158525	G/T	T	6.69061	CPA5	0.688781 (0.0866504)	0
2.44216e-11	rs4632148	16	31707257	ENSG00000131797	C/T	C	6.67699	CLUHP3	0.6881794 (0.0867187)	0
2.44216e-11	rs7710895	5	180374019	ENSG00000168903	C/T	C	6.67699	BTNL3	0.6879986 (0.0867392)	0
2.67929e-11	rs4275	22	26921725	ENSG00000260065	A/G	G	6.66339	CTA-445C9.15	0.6871243 (0.0868381)	0
2.93492e-11	rs13168712	5	70679626	ENSG00000254353	G/A	G	6.64982	RP11-195E2.4	0.6864933 (0.0869094)	0
3.21873e-11	rs77625616	2	90134320	ENSG00000211630	G/C	C	6.63628	IGKV1D-13	0.6850189 (0.0870754)	0
3.52458e-11	rs2246577	17	80680394	ENSG00000141560	T/C	T	-6.62277	FN3KRP	-0.6838868 (0.0872025)	0
3.52935e-11	rs6570064	6	99883137	ENSG00000228506	A/G	G	6.62277	RP11-98I9.4	0.6839512 (0.0871952)	0
4.22399e-11	rs2860185	19	6436222	ENSG00000181240	T/C	T	-6.59583	SLC25A41	-0.6823605 (0.0873731)	0
4.22969e-11	rs11246065	11	324170	ENSG00000251661	A/G	G	6.59583	RP11-326C3.11	0.6823868 (0.0873702)	0
4.62914e-11	rs2534590	7	38387731	ENSG00000211699	T/C	C	-6.5824	TRGV3	-0.6808788 (0.0875381)	0
4.63537e-11	rs11732759	4	76856440	ENSG00000138744	T/A	A	6.5824	NAAA	0.6814172 (0.0874782)	0
5.53444e-11	rs11636944	15	99647605	ENSG00000182253	T/G	G	-6.55561	SYNM	-0.6793394 (0.0877088)	0
5.53444e-11	rs55655311	12	9624045	ENSG00000214776	T/C	T	-6.55561	RP11-726G1.1	-0.6793555 (0.087707)	0
5.53444e-11	rs7909832	10	16556710	ENSG00000165985	T/C	T	-6.55561	C1QL3	-0.6793372 (0.087709)	0
7.23033e-11	rs948636	18	34361762	ENSG00000134779	G/C	C	-6.51563	TPGS2	-0.6755124 (0.08813)	0
8.62934e-11	rs9676777	19	48758706	ENSG00000268001	G/A	A	-6.4891	CTC-241F20.3	-0.6740911 (0.0882853)	0
8.6408e-11	rs285205	20	42296644	ENSG00000101057	C/A	A	6.4891	MYBL2	0.6739334 (0.0883025)	0
9.4186e-11	rs7261003	20	50390090	ENSG00000054793	C/T	T	-6.47588	ATP9A	-0.6731864 (0.0883839)	0
9.43109e-11	rs140669626	16	31700171	ENSG00000261731	A/G	A	6.47588	CTD-2358C21.4	0.6733194 (0.0883694)	0
1.12146e-10	rs36053285	15	101114640	ENSG00000259205	T/C	C	-6.4495	PRKXP1	-0.6708232 (0.0886402)	0
1.22502e-10	rs4931215	12	29919461	ENSG00000133687	G/A	G	6.43635	TMTC1	0.6698003 (0.0887507)	0
1.33439e-10	rs6838639	4	122899165	ENSG00000138741	G/A	A	6.42323	TRPC3	0.6685492 (0.0888853)	0
1.4552e-10	rs479777	11	64107477	ENSG00000236935	C/T	C	6.41013	AP003774.1	0.667729 (0.0889734)	0
1.72747e-10	rs17733008	15	40674920	ENSG00000128944	T/C	C	6.384	KNSTRN	0.6657383 (0.0891862)	0
1.88045e-10	rs11070457	15	45686943	ENSG00000171763	A/C	C	6.37097	SPATA5L1	0.6645669 (0.0893109)	0
2.04397e-10	rs7561462	2	84686757	ENSG00000115423	A/G	G	-6.35797	DNAH6	-0.6636383 (0.0894095)	0
2.04664e-10	rs1059264	14	100769163	ENSG00000197119	C/T	T	6.35797	SLC25A29	0.6642442 (0.0893452)	0
2.22715e-10	rs1628955	15	65187220	ENSG00000166839	C/T	T	6.34499	ANKDD1A	0.662723 (0.0895064)	0
2.42003e-10	rs8066107	17	66675	ENSG00000181031	G/A	G	6.33203	RPH3AL	0.6620357 (0.0895791)	0
2.63261e-10	rs4917675	10	115799477	ENSG00000043591	T/C	C	6.3191	ADRB1	0.6608171 (0.0897075)	0
3.10587e-10	rs3756663	5	33440306	ENSG00000249572	C/A	A	-6.29331	CTD-2203K17.1	-0.6585287 (0.0899476)	0
3.66185e-10	rs1956905	14	24900209	ENSG00000139899	G/C	C	-6.26761	CBLN3	-0.6571886 (0.0900875)	0
3.66655e-10	rs2300141	12	8081949	ENSG00000173262	T/C	C	6.26761	SLC2A14	0.6574674 (0.0900584)	0
3.66655e-10	rs7102285	11	71495372	ENSG00000158483	C/G	G	6.26761	FAM86C1	0.6572018 (0.0900861)	0
3.98026e-10	rs34270993	8	71645268	ENSG00000221947	C/G	G	-6.25479	XKR9	-0.6563576 (0.090174)	0
4.32564e-10	rs432206	5	64858687	ENSG00000123219	G/C	G	6.242	CENPK	0.6551245 (0.090302)	0
5.08043e-10	rs72637129	14	106472492	ENSG00000211934	G/A	A	-6.21648	IGHV1-2	-0.6529179 (0.09053)	0
5.51859e-10	rs12676438	8	82765563	ENSG00000104497	T/C	C	6.20375	SNX16	0.6522293 (0.0906009)	0
5.51859e-10	rs2210913	1	157668993	ENSG00000160856	T/C	T	6.20375	FCRL3	0.6524002 (0.0905833)	0
6.47545e-10	rs2974930	1	155196717	ENSG00000160766	G/A	G	-6.17837	GBAP1	-0.6504528 (0.0907832)	0
6.48365e-10	rs12439909	15	31157666	ENSG00000260382	G/A	G	6.17837	RP11-540B6.2	0.6497826 (0.0908517)	0
7.02164e-10	rs73057803	7	5171687	ENSG00000159904	T/C	C	6.16571	ZNF890P	0.6494981 (0.0908808)	0
7.59349e-10	rs5760119	22	24266831	ENSG00000099977	C/G	G	-6.15308	DDT	-0.6479993 (0.0910335)	0
8.23139e-10	rs8045644	16	1295828	ENSG00000095917	G/A	A	6.14046	TPSD1	0.6472933 (0.0911052)	0
9.63151e-10	rs17267	7	142510446	ENSG00000237254	G/A	A	-6.1153	TRBV30	-0.6451868 (0.0913184)	0
1.04226e-09	rs144335548	3	75418598	ENSG00000244026	C/T	T	-6.10274	FAM86DP	-0.6435385 (0.0914844)	0
1.04357e-09	rs1827293	1	21795388	ENSG00000142794	G/A	A	6.10274	NBPF3	0.6440317 (0.0914348)	0
1.1277e-09	rs2735950	8	20109354	ENSG00000061337	G/A	G	6.09022	LZTS1	0.642852 (0.0915534)	0
1.1277e-09	rs11123823	2	100916315	ENSG00000170500	A/G	G	6.09022	LONRF2	0.6432196 (0.0915165)	0
1.21995e-09	rs10139058	14	107141916	ENSG00000211972	C/T	T	6.07771	IGHV3-66	0.6421848 (0.0916202)	0
1.21995e-09	rs35188965	5	1104938	ENSG00000113504	C/T	C	6.07771	SLC12A7	0.6424736 (0.0915913)	0
1.21995e-09	rs57383037	1	17725358	ENSG00000256049	G/C	C	6.07771	PADI6	0.6415523 (0.0916835)	0
1.31626e-09	rs7605824	2	280819	ENSG00000035115	G/A	A	-6.06522	SH3YL1	-0.6410584 (0.0917328)	0
1.3179e-09	rs496616	11	68672800	ENSG00000132740	G/C	C	6.06522	IGHMBP2	0.6410592 (0.0917328)	0
1.42526e-09	rs13055518	22	21006192	ENSG00000223553	A/C	C	6.05276	SMPD4P1	0.6398771 (0.0918506)	0
1.42526e-09	rs77445347	9	98640184	ENSG00000175611	A/C	C	6.05276	LINC00476	0.6399681 (0.0918415)	0
1.53923e-09	rs36111742	4	89152718	ENSG00000118777	A/G	G	6.04031	ABCG2	0.6393193 (0.0919061)	0
1.93705e-09	rs1150967	12	31957694	ENSG00000188375	A/G	G	6.0031	H3F3C	0.6361025 (0.0922244)	0
2.08811e-09	rs3745936	19	42092815	ENSG00000007129	T/A	T	-5.99074	CEACAM21	-0.6353728 (0.0922962)	0
2.08811e-09	rs7518666	1	203163590	ENSG00000133048	T/C	C	-5.99074	CHI3L1	-0.6353985 (0.0922937)	0
2.25617e-09	rs3745477	19	50265549	ENSG00000126467	T/G	T	5.9784	TSKS	0.633775 (0.092453)	0
2.25617e-09	rs7039222	9	34332740	ENSG00000164978	A/G	G	5.9784	NUDT2	0.6337448 (0.092456)	0
2.62307e-09	rs817352	20	62611631	ENSG00000196421	C/T	T	5.95377	LINC00176	0.6318697 (0.0926391)	0
2.62307e-09	rs6682716	1	156551848	ENSG00000187862	G/A	A	5.95377	TTC24	0.6318418 (0.0926419)	0
2.82598e-09	rs569	11	118894287	ENSG00000196655	A/G	G	5.94149	TRAPPC4	0.6305292 (0.0927695)	0
3.27867e-09	rs1549428	12	9434852	ENSG00000111788	A/G	G	-5.91699	RP11-22B23.1	-0.6294421 (0.0928749)	0
3.53503e-09	rs2960831	7	1201192	ENSG00000229043	T/A	A	5.90476	AC091729.9	0.6275046 (0.093062)	0
3.80626e-09	rs34724660	19	41415087	ENSG00000256612	G/A	A	5.89256	CYP2B7P1	0.6273863 (0.0930734)	0
3.80626e-09	rs611676	1	234451146	ENSG00000183780	A/G	G	5.89256	SLC35F3	0.6273486 (0.0930771)	0
4.09276e-09	rs2471338	4	2994107	ENSG00000125388	T/G	G	-5.88038	GRK4	-0.6264912 (0.0931595)	0
4.40021e-09	rs198462	11	61524119	ENSG00000124920	G/A	A	-5.86821	MYRF	-0.625018 (0.0933008)	0
4.40552e-09	rs28806288	4	151048211	ENSG00000170390	A/G	G	5.86821	DCLK2	0.6253963 (0.0932646)	0
5.0962e-09	rs10275358	7	142392076	ENSG00000251060	C/T	T	-5.84394	U66061.31	-0.6226662 (0.0935252)	0
5.10233e-09	rs145323148	11	5284010	ENSG00000196565	T/C	C	5.84394	HBG2	0.6230222 (0.0934913)	0
5.10233e-09	rs7856656	9	37421065	ENSG00000137106	C/T	T	5.84394	GRHPR	0.6227349 (0.0935186)	0
5.10233e-09	rs10016376	4	31998562	ENSG00000251129	A/G	G	5.84394	RP11-734I18.1	0.6226203 (0.0935295)	0
5.48326e-09	rs2007413	16	16308675	ENSG00000227827	C/T	T	5.83184	RP11-958N24.2	0.621517 (0.0936343)	0
5.48326e-09	rs10877014	12	58167661	ENSG00000123427	A/G	G	5.83184	METTL21B	0.6220954 (0.0935794)	0
5.48326e-09	rs914347	6	37484970	ENSG00000227920	C/A	A	5.83184	RP1-153P14.5	0.6218505 (0.0936027)	0
6.79963e-09	rs85220	22	41612965	ENSG00000235513	G/T	G	-5.79563	RP4-756G23.5	-0.6185019 (0.0939191)	0
6.79963e-09	rs2708798	19	53939892	ENSG00000250731	G/A	G	-5.79563	TPM3P6	-0.6187142 (0.0938991)	0
6.79963e-09	rs7135208	12	75834064	ENSG00000180481	C/T	T	-5.79563	GLIPR1L2	-0.6188601 (0.0938854)	0
6.79963e-09	rs979877	12	4757896	ENSG00000111254	C/T	T	-5.79563	AKAP3	-0.6185755 (0.0939121)	0
6.80773e-09	rs504781	15	50648339	ENSG00000264109	T/C	C	5.79563	MIR4712	0.6191272 (0.0938602)	0
7.32057e-09	rs4938488	11	111214947	ENSG00000196167	G/A	A	5.7836	C11orf92	0.6177488 (0.0939898)	0
7.32057e-09	rs1468402	7	30668882	ENSG00000106113	A/G	G	5.7836	CRHR2	0.6182694 (0.0939409)	0
7.32057e-09	rs10495545	2	6990020	ENSG00000205837	C/T	T	5.7836	LINC00487	0.6183484 (0.0939335)	0
7.85223e-09	rs35929925	14	107008694	ENSG00000211959	A/C	C	-5.77158	IGHV4-39	-0.6174067 (0.094022)	0
7.86156e-09	rs8105767	19	22215441	ENSG00000197134	A/G	G	5.77158	ZNF257	0.6174997 (0.0940132)	0
8.43135e-09	rs13163344	5	147251944	ENSG00000164265	G/A	G	-5.75959	SCGB3A2	-0.6155286 (0.0941977)	0
8.44135e-09	rs504781	15	50648339	ENSG00000259715	T/C	C	5.75959	CTD-3110H11.1	0.6160784 (0.0941463)	0
8.44135e-09	rs221045	1	16530049	ENSG00000142632	T/C	C	5.75959	ARHGEF19	0.6160439 (0.0941496)	0
1.0429e-08	rs1662955	2	30670973	ENSG00000172954	T/C	C	5.72371	LCLAT1	0.6132121 (0.0944133)	0
1.19807e-08	rs4233115	1	183936470	ENSG00000198756	G/A	G	-5.69989	GLT25D2	-0.6112275 (0.094597)	0
1.19948e-08	rs9423591	10	5327676	ENSG00000224034	G/A	G	5.69989	RP11-445P17.8	0.6113662 (0.0945842)	0
1.19948e-08	rs13381	1	233086456	ENSG00000135778	T/C	C	5.69989	NTPCR	0.6110762 (0.0946109)	0
1.28385e-08	rs259963	20	57824901	ENSG00000124205	A/C	A	-5.688	EDN3	-0.6095836 (0.0947484)	0
1.28385e-08	rs3829241	11	68855363	ENSG00000259799	G/A	A	-5.688	RP11-554A11.9	-0.6099449 (0.0947152)	0
1.28385e-08	rs3824729	10	90752616	ENSG00000107796	G/A	G	-5.688	ACTA2	-0.6096261 (0.0947445)	0
1.3772e-08	rs11244686	10	127568260	ENSG00000089876	G/A	A	-5.67613	DHX32	-0.6089826 (0.0948036)	0
1.37881e-08	rs7531559	1	24380768	ENSG00000189266	A/G	G	5.67613	PNRC2	0.6085431 (0.0948439)	0
1.4754e-08	rs440883	6	132326108	ENSG00000118523	T/C	C	-5.66428	CTGF	-0.6079469 (0.0948985)	0
1.47712e-08	rs1023037	6	36915954	ENSG00000164530	G/A	A	5.66428	PI16	0.6084016 (0.0948568)	0
1.58223e-08	rs2296286	13	79980609	ENSG00000227354	C/A	A	5.65245	RBM26-AS1	0.6069156 (0.0949927)	0
1.58223e-08	rs16826443	2	149925901	ENSG00000150556	G/C	C	5.65245	LYPD6B	0.6069615 (0.0949886)	0
1.69262e-08	rs5751776	22	24266954	ENSG00000218537	C/A	A	-5.64063	AP000350.4	-0.6062186 (0.0950563)	0
1.69459e-08	rs71423888	14	106479692	ENSG00000254326	A/C	C	5.64063	IGHV7-27	0.6057932 (0.095095)	0
1.69459e-08	rs10185660	2	88463237	ENSG00000144115	T/C	C	5.64063	THNSL2	0.6063327 (0.0950459)	0
1.94077e-08	rs10879922	12	75878751	ENSG00000257497	A/G	G	-5.61705	RP11-585P4.5	-0.6041293 (0.0952461)	0
1.94301e-08	rs10772397	12	11138683	ENSG00000247157	C/T	C	5.61705	RP11-434C1.1	0.6037543 (0.0952801)	0
2.08015e-08	rs1809668	11	1619907	ENSG00000233930	A/G	G	5.60529	RP13-25N22.1	0.6030394 (0.0953448)	0
2.08015e-08	rs3768036	1	43412655	ENSG00000227533	G/A	A	5.60529	SLC2A1-AS1	0.6032082 (0.0953295)	0
2.22409e-08	rs2098670	5	156886698	ENSG00000172548	C/T	T	-5.59354	NIPAL4	-0.6019039 (0.0954472)	0
2.22665e-08	rs10423215	19	53649073	ENSG00000170954	G/A	A	5.59354	ZNF415	0.602065 (0.0954327)	0
2.22665e-08	rs10903160	1	121179057	ENSG00000171943	G/A	G	5.59354	SRGAP2C	0.6022917 (0.0954122)	0
2.54739e-08	rs112036721	7	87887932	ENSG00000127954	T/C	C	5.5701	STEAP4	0.5996687 (0.095648)	0
2.71947e-08	rs7345	1	153634058	ENSG00000189171	T/G	T	-5.55841	S100A13	-0.5989671 (0.0957108)	0
3.10873e-08	rs816868	10	79312114	ENSG00000156113	C/T	T	-5.53507	KCNMA1	-0.5973499 (0.095855)	0
3.55182e-08	rs3751325	12	58335626	ENSG00000166896	A/T	T	-5.51179	XRCC6BP1	-0.594777 (0.0960833)	0
3.55586e-08	rs1837774	15	90231470	ENSG00000166821	G/A	A	5.51179	PEX11A	0.5948869 (0.0960736)	0
3.55586e-08	rs13224149	7	23719322	ENSG00000234286	G/A	A	5.51179	AC006026.13	0.5948393 (0.0960778)	0
3.79361e-08	rs11242109	5	131677047	ENSG00000197375	T/G	T	-5.50018	SLC22A5	-0.5939901 (0.0961528)	0
3.79791e-08	rs12490	4	83765269	ENSG00000145284	C/T	T	5.50018	SCD5	0.593739 (0.096175)	0
4.32109e-08	rs4147594	1	165600606	ENSG00000143198	C/T	T	-5.477	MGST3	-0.5919704 (0.0963306)	0
4.61864e-08	rs2300077	6	133030492	ENSG00000112299	T/C	C	5.46544	VNN1	0.5907861 (0.0964344)	0
4.61864e-08	rs79060451	5	469379	ENSG00000225138	A/G	G	5.46544	CTD-2228K2.7	0.5907663 (0.0964362)	0
4.93047e-08	rs17698176	17	44819595	ENSG00000176681	T/G	G	5.45389	LRRC37A	0.5898251 (0.0965184)	0
4.93047e-08	rs6945636	7	1204647	ENSG00000178381	A/T	T	5.45389	ZFAND2A	0.5898775 (0.0965138)	0
5.60391e-08	rs4727187	7	76132473	ENSG00000243566	C/A	A	-5.43085	UPK3B	-0.5879201 (0.0966843)	0
5.6102e-08	rs16967494	16	15820863	ENSG00000133392	C/T	T	5.43085	MYH11	0.5879061 (0.0966855)	0
5.6102e-08	rs10495545	2	6990020	ENSG00000225964	C/T	T	5.43085	AC017076.5	0.588336 (0.0966482)	0
5.98663e-08	rs12224172	11	679494	ENSG00000177030	G/A	A	5.41935	DEAF1	0.5869182 (0.0967712)	0
6.38036e-08	rs34514	16	23670597	ENSG00000166847	G/A	A	5.40786	DCTN5	0.5856047 (0.0968848)	0
6.38036e-08	rs11636147	15	40721128	ENSG00000140323	C/G	G	5.40786	DISP2	0.5855827 (0.0968867)	0
7.24446e-08	rs7213057	17	80378939	ENSG00000181396	T/C	C	-5.38494	OGFOD3	-0.5835516 (0.0970617)	0
7.25252e-08	rs2073684	11	8704965	ENSG00000166436	T/C	T	5.38494	TRIM66	0.583632 (0.0970547)	0
7.72657e-08	rs3806160	1	75200697	ENSG00000116791	T/C	T	5.37351	CRYZ	0.5827568 (0.0971298)	0
8.75663e-08	rs165694	22	22783380	ENSG00000211654	C/G	G	-5.35068	IGLV5-37	-0.580652 (0.0973098)	0
8.76631e-08	rs2361724	17	78099114	ENSG00000171298	A/G	G	5.35068	GAA	0.5807075 (0.097305)	0
8.76631e-08	rs4796532	17	6556326	ENSG00000261996	G/A	A	5.35068	CTC-281F24.1	0.5814998 (0.0972374)	0
8.76631e-08	rs17182607	14	74275989	ENSG00000259065	A/G	G	5.35068	RP5-1021I20.1	0.5809042 (0.0972883)	0
9.32547e-08	rs9634292	12	68849580	ENSG00000251301	T/A	T	-5.33929	RP11-81H14.2	-0.5801305 (0.0973542)	0
9.33576e-08	rs2428188	6	110797214	ENSG00000004809	C/G	C	5.33929	SLC22A16	0.5795741 (0.0974015)	0
1.0584e-07	rs1757183	6	37484790	ENSG00000229559	C/T	T	5.31655	RP1-153P14.3	0.5777732 (0.0975542)	0
1.0584e-07	rs9405943	6	6580752	ENSG00000112799	A/G	G	5.31655	LY86	0.5779808 (0.0975367)	0
1.12426e-07	rs4239895	22	42198093	ENSG00000100147	C/G	G	-5.30521	CCDC134	-0.5766758 (0.097647)	0
1.1255e-07	rs73104111	12	48067777	ENSG00000257433	A/G	G	5.30521	RP1-197B17.3	0.5766688 (0.0976475)	0
1.198e-07	rs3198697	16	15129940	ENSG00000183793	C/T	T	5.29388	PKD1P1	0.5756127 (0.0977365)	0
1.27502e-07	rs869252	10	133969872	ENSG00000151640	T/C	C	5.28256	DPYSL4	0.5754856 (0.0977472)	0
1.27502e-07	rs17207196	7	75101065	ENSG00000205583	C/T	T	5.28256	STAG3L1	0.5748882 (0.0977974)	0
1.35387e-07	rs5757123	22	22514424	ENSG00000211639	G/A	A	-5.27126	IGLV4-60	-0.5736216 (0.0979036)	0
1.35387e-07	rs60808632	14	106467991	ENSG00000211935	C/A	C	-5.27126	IGHV1-3	-0.573867 (0.0978831)	0
1.35535e-07	rs113525195	14	23499321	ENSG00000222028	C/A	A	5.27126	PSMB11	0.573563 (0.0979085)	0
1.35535e-07	rs1948432	12	51987478	ENSG00000196876	C/T	T	5.27126	SCN8A	0.5741583 (0.0978587)	0
1.44212e-07	rs9520848	13	108995449	ENSG00000041515	C/T	C	5.25998	MYO16	0.5729396 (0.0979607)	0
1.53259e-07	rs2657880	12	56863770	ENSG00000176422	G/C	C	5.24871	SPRYD4	0.5724922 (0.097998)	0
1.53259e-07	rs1491823	11	6948139	ENSG00000149054	T/G	G	5.24871	ZNF215	0.572292 (0.0980147)	0
1.62678e-07	rs737550	22	37611987	ENSG00000226233	C/T	T	-5.23745	RP1-151B14.9	-0.5713688 (0.0980916)	0
1.62678e-07	rs459130	22	23253303	ENSG00000211677	G/C	C	-5.23745	IGLC2	-0.5712804 (0.098099)	0
1.73029e-07	rs12525110	6	141219538	ENSG00000234147	G/A	G	5.22621	RP3-460G2.2	0.5702265 (0.0981865)	0
1.83817e-07	rs12389	22	47158179	ENSG00000260708	G/A	A	-5.21499	CTA-29F11.1	-0.5689007 (0.0982963)	0
1.83817e-07	rs8130507	21	35303960	ENSG00000237945	C/T	T	-5.21499	LINC00649	-0.5694689 (0.0982493)	0
1.84016e-07	rs112413913	5	81359709	ENSG00000152348	A/G	G	5.21499	ATG10	0.568752 (0.0983086)	0
1.95464e-07	rs12945522	17	33562880	ENSG00000166750	A/C	C	5.20377	SLFN5	0.5683356 (0.098343)	0
2.07377e-07	rs4807995	19	15976484	ENSG00000267453	A/T	T	-5.19258	AC004791.2	-0.566846 (0.0984658)	0
2.076e-07	rs2267989	14	92339850	ENSG00000140092	G/A	G	5.19258	FBLN5	0.5666696 (0.0984803)	0
2.20463e-07	rs3860295	1	206676331	ENSG00000261000	G/A	A	5.18139	RP11-534L20.5	0.5664739 (0.0984964)	0
2.48007e-07	rs633607	11	126086768	ENSG00000110074	T/C	T	-5.15907	FOXRED1	-0.5635488 (0.0987358)	0
2.48272e-07	rs1642796	17	7542871	ENSG00000129244	T/C	C	5.15907	ATP1B2	0.5637601 (0.0987185)	0
2.48272e-07	rs6460040	7	72392946	ENSG00000267985	C/T	T	5.15907	AC005488.1	0.5641129 (0.0986897)	0
2.63278e-07	rs645279	6	25880494	ENSG00000124564	T/C	T	-5.14793	SLC17A3	-0.5625157 (0.0988199)	0
2.63559e-07	rs2720022	12	122110011	ENSG00000139714	T/C	T	5.14793	MORN3	0.5631882 (0.0987652)	0
2.63559e-07	rs10843390	12	29496991	ENSG00000257176	C/T	T	5.14793	RP11-996F15.2	0.5626241 (0.0988111)	0
2.79456e-07	rs4788417	16	30451914	ENSG00000179918	T/C	C	5.1368	SEPHS2	0.5616644 (0.0988891)	0
2.79456e-07	rs7658970	4	74713950	ENSG00000109272	T/C	T	5.1368	PF4V1	0.5615853 (0.0988955)	0
2.79456e-07	rs1597245	2	114448217	ENSG00000240356	G/C	C	5.1368	RPL23AP7	0.5616866 (0.0988872)	0
2.96592e-07	rs4463801	10	51585752	ENSG00000174194	T/C	T	5.12569	AGAP8	0.5614954 (0.0989028)	0
3.1474e-07	rs767593	22	41779971	ENSG00000167074	G/T	T	5.11459	TEF	0.560287 (0.0990006)	0
3.1474e-07	rs2895073	10	5332017	ENSG00000215267	T/C	T	5.11459	AKR1C7P	0.5599852 (0.099025)	0
3.33252e-07	rs1799966	17	41223094	ENSG00000198496	C/T	C	-5.10351	NBR2	-0.5585462 (0.099141)	0
3.33252e-07	rs2159116	16	89831510	ENSG00000187741	C/A	A	-5.10351	FANCA	-0.5585893 (0.0991376)	0
3.33605e-07	rs2281212	20	25465589	ENSG00000101004	T/C	T	5.10351	NINL	0.5586885 (0.0991296)	0
3.33605e-07	rs3748136	8	9030160	ENSG00000248538	A/G	A	5.10351	RP11-10A14.5	0.5593966 (0.0990725)	0
3.53186e-07	rs10242703	7	6870635	ENSG00000146574	G/A	A	-5.09244	CCZ1B	-0.5576258 (0.099215)	0
3.53559e-07	rs66817580	21	42689637	ENSG00000183844	G/T	T	5.09244	FAM3B	0.5581518 (0.0991728)	0
3.53559e-07	rs2590034	4	144847931	ENSG00000249741	G/A	A	5.09244	RP11-673E1.3	0.5576813 (0.0992106)	0
3.75058e-07	rs1878561	8	8092405	ENSG00000173295	C/A	A	5.08138	FAM86B3P	0.5565125 (0.0993043)	0
3.75058e-07	rs10934906	3	129813062	ENSG00000251287	T/C	T	5.08138	ALG1L2	0.557334 (0.0992384)	0
4.20578e-07	rs12993215	2	3473727	ENSG00000225234	T/C	C	-5.05931	TRAPPC12-AS1	-0.5548038 (0.0994408)	0
4.21019e-07	rs2641809	16	75581069	ENSG00000065457	G/A	A	5.05931	ADAT1	0.5547629 (0.099444)	0
4.21019e-07	rs11637626	15	32810421	ENSG00000254912	G/A	A	5.05931	RP11-632K20.2	0.5550279 (0.0994229)	0
4.45526e-07	rs34196120	19	10117420	ENSG00000080573	T/C	T	-5.04829	COL5A3	-0.5544333 (0.0994703)	0
4.45992e-07	rs11040803	11	6226115	ENSG00000051009	T/C	T	5.04829	FAM160A2	0.5542045 (0.0994885)	0
4.72391e-07	rs2239163	12	7014076	ENSG00000010626	C/G	G	5.03729	LRRC23	0.5528455 (0.0995965)	0
4.72391e-07	rs1775909	10	29097290	ENSG00000095739	C/G	G	5.03729	BAMBI	0.5527803 (0.0996016)	0
5.00294e-07	rs249491	5	115131158	ENSG00000129596	G/A	A	5.0263	CDO1	0.5520131 (0.0996624)	0
5.29232e-07	rs10278178	7	142413125	ENSG00000244273	T/C	C	-5.01532	PGBD4P1	-0.5509437 (0.0997469)	0
5.29783e-07	rs34683160	4	144686380	ENSG00000246448	C/T	T	5.01532	RP13-578N3.3	0.5513951 (0.0997113)	0
5.60363e-07	rs28623526	21	46712324	ENSG00000215447	T/C	C	-5.00436	BX322557.10	-0.5503436 (0.0997942)	0
5.60945e-07	rs9303654	17	31036765	ENSG00000006042	G/A	A	5.00436	TMEM98	0.5504797 (0.0997835)	0
5.60945e-07	rs12529029	6	41190682	ENSG00000184106	C/G	C	5.00436	TREML3P	0.5498972 (0.0998294)	0
5.92641e-07	rs72634819	1	1596500	ENSG00000189339	T/C	T	-4.99341	SLC35E2B	-0.5486542 (0.099927)	0
6.28004e-07	rs224178	16	3166587	ENSG00000122386	A/G	G	4.98247	ZNF205	0.5477125 (0.1000008)	0
6.28004e-07	rs4498095	4	144806621	ENSG00000197465	T/A	A	4.98247	GYPE	0.5479443 (0.0999826)	0
6.64026e-07	rs1478834	5	79949575	ENSG00000228716	C/A	A	-4.97155	DHFR	-0.547408 (0.1000246)	0
6.64711e-07	rs1877623	1	16794115	ENSG00000226029	G/C	C	4.97155	RP4-798A10.2	0.547063 (0.1000516)	0
7.02034e-07	rs6843595	4	4351730	ENSG00000168824	G/A	G	-4.96064	NSG1	-0.545859 (0.1001455)	0
7.02758e-07	rs60096034	8	143859494	ENSG00000180155	C/A	A	4.96064	LYNX1	0.5455611 (0.1001687)	0
7.02758e-07	rs79060451	5	469379	ENSG00000066230	A/G	G	4.96064	SLC9A3	0.5456917 (0.1001585)	0
7.43662e-07	rs6877400	5	179996111	ENSG00000037280	C/T	C	4.94974	FLT4	0.5446508 (0.1002394)	0
7.43662e-07	rs28409706	5	70308251	ENSG00000226259	T/C	C	4.94974	GTF2H2B	0.5450282 (0.1002101)	0
7.85242e-07	rs7166358	15	42191067	ENSG00000137877	C/A	A	-4.93886	SPTBN5	-0.5440407 (0.1002867)	0
7.86048e-07	rs2568092	11	8987438	ENSG00000254860	C/T	T	4.93886	TMEM9B-AS1	0.5439787 (0.1002915)	0
8.30756e-07	rs9271520	6	32589771	ENSG00000196126	G/A	G	-4.92799	HLA-DRB1	-0.5433957 (0.1003367)	0
8.31607e-07	rs4820323	22	38599767	ENSG00000185022	G/C	C	4.92799	MAFF	0.5425322 (0.1004034)	0
8.31607e-07	rs79813368	5	127921198	ENSG00000138829	G/A	A	4.92799	FBN2	0.543063 (0.1003624)	0
8.77908e-07	rs4849179	2	113985170	ENSG00000125618	C/T	T	-4.91713	PAX8	-0.5421438 (0.1004334)	0
8.78806e-07	rs2537972	22	17538082	ENSG00000237438	A/C	C	4.91713	CECR7	0.5415719 (0.1004774)	0
9.27632e-07	rs11144225	9	77707300	ENSG00000106733	A/T	T	-4.90628	NMRK1	-0.5411192 (0.1005123)	0
9.28578e-07	rs11668339	19	55569056	ENSG00000160439	G/A	A	4.90628	RDH13	0.5411621 (0.100509)	0
9.28578e-07	rs1705493	18	47719133	ENSG00000167306	T/C	C	4.90628	MYO5B	0.5406692 (0.1005468)	0
9.28578e-07	rs179271	6	39079103	ENSG00000112167	G/A	G	4.90628	SAYSD1	0.5407387 (0.1005415)	0
9.28578e-07	rs1615243	3	41965234	ENSG00000168038	T/C	C	4.90628	ULK4	0.5408358 (0.1005341)	0
9.28578e-07	rs2071639	2	3628383	ENSG00000118004	C/A	A	4.90628	COLEC11	0.5414233 (0.1004889)	0
9.80062e-07	rs3857302	5	180689509	ENSG00000248275	G/C	C	-4.89545	CTC-338M12.3	-0.5396057 (0.1006284)	0
9.8106e-07	rs1101799	12	47647445	ENSG00000258181	A/G	G	4.89545	RP11-493L12.4	0.5395997 (0.1006289)	0
1.03534e-06	rs34034499	17	79638568	ENSG00000214087	G/C	C	-4.88463	ARL16	-0.5387341 (0.1006951)	0
1.03534e-06	rs41135	5	96166026	ENSG00000248734	T/C	T	-4.88463	CTD-2260A17.1	-0.5385571 (0.1007086)	0
1.09361e-06	rs4618656	8	10969235	ENSG00000255310	T/A	A	-4.87382	AF131215.2	-0.537774 (0.1007684)	0
1.09361e-06	rs79497752	7	143874482	ENSG00000213214	A/G	G	-4.87382	ARHGEF35	-0.5376556 (0.1007774)	0
1.09472e-06	rs57501568	4	129888787	ENSG00000151470	G/T	T	4.87382	C4orf33	0.5376105 (0.1007809)	0
1.15503e-06	rs252893	5	56224714	ENSG00000155542	C/T	T	-4.86303	SETD9	-0.5365103 (0.1008646)	0
1.15503e-06	rs1629527	1	35259150	ENSG00000189280	G/A	A	-4.86303	GJB5	-0.5371976 (0.1008123)	0
1.21976e-06	rs7186889	16	50092291	ENSG00000155393	G/A	G	-4.85224	HEATR3	-0.5358531 (0.1009145)	0
1.21976e-06	rs2136600	2	201742345	ENSG00000240344	C/T	T	-4.85224	PPIL3	-0.5358843 (0.1009121)	0
1.22099e-06	rs11070410	15	44057045	ENSG00000166763	A/G	A	4.85224	STRCP1	0.5359605 (0.1009063)	0
1.22099e-06	rs1053624	1	46827485	ENSG00000117480	C/T	T	4.85224	FAAH	0.5363467 (0.100877)	0
1.28798e-06	rs8521	11	117067699	ENSG00000149591	C/T	C	-4.84147	TAGLN	-0.5354926 (0.1009418)	0
1.28928e-06	rs1000675	20	37043873	ENSG00000224635	T/C	T	4.84147	RP4-564F22.5	0.5347186 (0.1010004)	0
1.36122e-06	rs7214534	17	46598673	ENSG00000230148	T/C	C	4.83072	HOXB-AS1	0.5340202 (0.1010532)	0
1.43702e-06	rs2162488	2	90106387	ENSG00000242766	T/C	C	4.81997	IGKV1D-17	0.5330361 (0.1011274)	0
1.51384e-06	rs12704823	7	76822127	ENSG00000135205	C/T	T	-4.80924	CCDC146	-0.5318282 (0.1012182)	0
1.51536e-06	rs4786384	16	3136919	ENSG00000262370	T/C	C	4.80924	RP11-473M20.9	0.5321582 (0.1011934)	0
1.51536e-06	rs2155218	11	76367028	ENSG00000236304	T/C	C	4.80924	AP001189.4	0.5316714 (0.10123)	0
1.51536e-06	rs811316	4	1689377	ENSG00000174137	C/T	T	4.80924	FAM53A	0.5315726 (0.1012374)	0
1.59779e-06	rs367070	19	54800500	ENSG00000170866	A/G	G	-4.79851	LILRA3	-0.5305013 (0.1013176)	0
1.68452e-06	rs1466114	17	71227551	ENSG00000141219	C/G	C	-4.78781	C17orf80	-0.5298341 (0.1013675)	0
1.6862e-06	rs3810115	19	53400760	ENSG00000182986	C/A	C	4.78781	ZNF320	0.5298245 (0.1013682)	0
1.6862e-06	rs308036	19	3099029	ENSG00000088256	G/A	A	4.78781	GNA11	0.5303282 (0.1013306)	0
1.6862e-06	rs9934565	16	87764267	ENSG00000260671	A/T	T	4.78781	RP11-278A23.2	0.5300759 (0.1013494)	0
1.6862e-06	rs2270638	8	20037017	ENSG00000036565	T/C	C	4.78781	SLC18A1	0.5298829 (0.1013638)	0
1.77753e-06	rs4654944	1	21797419	ENSG00000227001	C/T	T	-4.77711	NBPF2P	-0.5286342 (0.1014569)	0
1.7793e-06	rs1813898	15	40848894	ENSG00000128891	A/G	G	4.77711	C15orf57	0.5286949 (0.1014524)	0
1.87361e-06	rs73173065	22	42911517	ENSG00000172250	G/C	C	-4.76642	SERHL	-0.5283545 (0.1014778)	0
1.87361e-06	rs138265226	7	130273974	ENSG00000158623	T/C	C	-4.76642	COPG2	-0.5275102 (0.1015405)	0
1.87361e-06	rs11757823	6	36356322	ENSG00000010030	T/C	C	-4.76642	ETV7	-0.5279203 (0.10151)	0
1.87547e-06	rs1283219	13	101350269	ENSG00000125247	T/C	C	4.76642	TMTC4	0.5278318 (0.1015166)	0
1.87547e-06	rs114695428	6	29850854	ENSG00000204622	C/A	A	4.76642	HLA-J	0.5275048 (0.1015409)	0
1.87547e-06	rs36034627	6	27237363	ENSG00000112812	G/T	T	4.76642	PRSS16	0.5280966 (0.1014969)	0
1.87547e-06	rs4949655	1	77897688	ENSG00000154027	T/C	C	4.76642	AK5	0.5281861 (0.1014903)	0
1.97662e-06	rs4794052	17	45769236	ENSG00000198933	C/T	C	-4.75575	TBKBP1	-0.5267713 (0.1015953)	0
1.97858e-06	rs9348724	6	10887276	ENSG00000153157	G/C	C	4.75575	SYCP2L	0.526734 (0.101598)	0
1.97858e-06	rs58796788	2	154264571	ENSG00000177519	G/A	A	4.75575	RPRM	0.5265672 (0.1016104)	0
2.083e-06	rs11249686	5	177181014	ENSG00000204677	A/G	A	-4.74509	FAM153C	-0.5258054 (0.1016667)	0
2.08506e-06	rs11084686	19	33463245	ENSG00000131944	A/G	G	4.74509	C19orf40	0.5264672 (0.1016178)	0
2.08506e-06	rs17813864	7	152337646	ENSG00000196584	T/C	C	4.74509	XRCC2	0.5257672 (0.1016696)	0
2.19704e-06	rs5756217	22	36891248	ENSG00000100350	C/T	T	4.73444	FOXRED2	0.5249896 (0.1017269)	0
2.19704e-06	rs4338909	19	21922636	ENSG00000197020	T/G	T	4.73444	ZNF100	0.5248482 (0.1017374)	0
2.19704e-06	rs28508199	1	1852484	ENSG00000169885	A/G	G	4.73444	CALML6	0.524886 (0.1017346)	0
2.3125e-06	rs7487842	12	9564220	ENSG00000214826	G/C	G	-4.7238	DDX12P	-0.5241744 (0.101787)	0
2.3125e-06	rs568617	11	65653242	ENSG00000172543	C/T	T	-4.7238	CTSW	-0.5243678 (0.1017727)	0
2.3125e-06	rs34510112	2	113188918	ENSG00000169629	C/T	T	-4.7238	RGPD8	-0.5243859 (0.1017714)	0
2.44096e-06	rs381674	1	235667236	ENSG00000162885	C/A	A	4.71317	B3GALNT2	0.5233121 (0.1018503)	0
2.44096e-06	rs767053	1	173903737	ENSG00000117601	G/A	A	4.71317	SERPINC1	0.5226727 (0.1018972)	0
2.44096e-06	rs10745330	1	113083439	ENSG00000007341	C/T	T	4.71317	ST7L	0.5228893 (0.1018814)	0
2.56869e-06	rs34563478	20	57564695	ENSG00000101158	C/T	T	-4.70256	NELFCD	-0.5220592 (0.1019422)	0
2.56869e-06	rs3901405	7	38304926	ENSG00000211688	C/T	T	-4.70256	TRGJP2	-0.5217106 (0.1019676)	0
2.57121e-06	rs60693420	22	29045930	ENSG00000100154	T/C	C	4.70256	TTC28	0.5220723 (0.1019412)	0
2.57121e-06	rs35591163	17	34484489	ENSG00000267488	T/C	C	4.70256	AC131056.3	0.5215854 (0.1019768)	0
2.70547e-06	rs6504662	17	48580257	ENSG00000136449	T/C	C	-4.69196	MYCBPAP	-0.5210381 (0.1020168)	0
2.70547e-06	rs7192722	16	2016479	ENSG00000255198	G/A	G	-4.69196	SNHG9	-0.5207496 (0.1020378)	0
2.70547e-06	rs7464821	8	144778938	ENSG00000181097	C/T	C	-4.69196	RP11-429J17.2	-0.520979 (0.1020211)	0
2.70547e-06	rs10020773	4	17526682	ENSG00000151552	A/C	C	-4.69196	QDPR	-0.521417 (0.1019891)	0
2.70812e-06	rs37759	7	110934682	ENSG00000184903	C/T	T	4.69196	IMMP2L	0.5212352 (0.1020024)	0
2.70812e-06	rs234041	3	172314227	ENSG00000223387	C/T	T	4.69196	RP11-408H1.3	0.5214948 (0.1019834)	0
2.84922e-06	rs17600636	2	128600609	ENSG00000270081	T/C	C	-4.68137	RP5-935K16.1	-0.5196445 (0.1021182)	0
2.85201e-06	rs237802	1	229461801	ENSG00000154429	T/G	G	4.68137	CCSAP	0.5204087 (0.1020626)	0
3.00321e-06	rs988068	8	133791111	ENSG00000042832	C/T	T	4.67079	TG	0.518729 (0.1021847)	0
3.00321e-06	rs7561215	2	71053852	ENSG00000152672	A/G	A	4.67079	CLEC4F	0.5186771 (0.1021885)	0
3.15902e-06	rs10820973	9	95207806	ENSG00000188312	T/A	A	4.66022	CENPP	0.5181253 (0.1022285)	0
3.32257e-06	rs2571997	7	99514417	ENSG00000146833	A/C	A	-4.64966	TRIM4	-0.516578 (0.1023403)	0
3.32257e-06	rs1565909	4	84400330	ENSG00000163319	C/T	C	-4.64966	MRPS18C	-0.5172695 (0.1022904)	0
3.32579e-06	rs4963156	11	780827	ENSG00000255142	T/C	T	4.64966	AP006621.6	0.5173463 (0.1022848)	0
3.50099e-06	rs7161799	15	58770523	ENSG00000166035	C/T	T	4.63912	LIPC	0.516313 (0.1023594)	0
3.50099e-06	rs2237678	7	107203265	ENSG00000164597	T/G	G	4.63912	COG5	0.5155384 (0.1024151)	0
3.68146e-06	rs9306386	22	23978081	ENSG00000189269	G/A	A	-4.62858	C22orf43	-0.5153717 (0.1024271)	0
3.68146e-06	rs10240848	7	38406877	ENSG00000211698	T/C	C	-4.62858	TRGV4	-0.5150703 (0.1024488)	0
3.87083e-06	rs2382160	5	177266026	ENSG00000170089	G/A	G	-4.61806	RP11-423H2.1	-0.5135218 (0.1025598)	0
3.87456e-06	rs2232818	1	171755170	ENSG00000010165	G/A	A	4.61806	METTL13	0.5138032 (0.1025396)	0
4.07343e-06	rs12483424	21	43981658	ENSG00000235772	G/A	A	-4.60755	AP001625.6	-0.5129818 (0.1025984)	0
4.07735e-06	rs10889104	1	59046496	ENSG00000184292	C/G	G	4.60755	TACSTD2	0.5134856 (0.1025624)	0
4.28207e-06	rs10255445	7	33001142	ENSG00000122642	C/T	T	-4.59705	FKBP9	-0.5115268 (0.1027021)	0
4.28207e-06	rs489941	1	74672323	ENSG00000162620	C/A	A	-4.59705	LRRIQ3	-0.5121014 (0.1026612)	0
4.28618e-06	rs4928430	6	58303520	ENSG00000215190	T/A	T	4.59705	LINC00680	0.5118044 (0.1026823)	0
4.50954e-06	rs2236246	14	104379206	ENSG00000156414	G/T	T	4.58656	TDRD9	0.5106472 (0.1027646)	0
4.73498e-06	rs1978713	19	9529783	ENSG00000174652	C/G	G	-4.57608	ZNF266	-0.509538 (0.1028432)	0
4.73498e-06	rs36053285	15	101114640	ENSG00000251819	T/C	C	-4.57608	U6	-0.5102989 (0.1027893)	0
4.73498e-06	rs859739	2	90120151	ENSG00000240834	C/T	T	-4.57608	IGKV1D-12	-0.5095247 (0.1028442)	0
4.73498e-06	rs7533985	1	245199100	ENSG00000203666	T/C	T	-4.57608	EFCAB2	-0.5102029 (0.1027961)	0
4.97593e-06	rs3829154	10	11782753	ENSG00000134463	G/A	A	-4.56561	ECHDC3	-0.5085176 (0.1029154)	0
4.97593e-06	rs6558532	8	1709593	ENSG00000253982	G/C	C	-4.56561	CTD-2336O2.1	-0.5088633 (0.1028909)	0
5.23358e-06	rs7731626	5	55444683	ENSG00000164512	G/A	A	-4.55516	ANKRD55	-0.5084526 (0.1029199)	0
5.23856e-06	rs344584	19	6604018	ENSG00000268785	C/G	G	4.55516	RPL7P50	0.508432 (0.1029214)	0
5.23856e-06	rs10900375	1	146494246	ENSG00000232637	C/T	T	4.55516	NBPF12	0.5083874 (0.1029245)	0
5.49874e-06	rs10910420	1	234509259	ENSG00000168275	G/C	G	-4.54471	COA6	-0.506908 (0.1030287)	0
5.78222e-06	rs17167473	7	95967207	ENSG00000004864	G/A	A	4.53428	SLC25A13	0.5063481 (0.1030681)	0
6.06817e-06	rs4819053	21	46711357	ENSG00000223768	T/C	C	-4.52385	LINC00205	-0.5045429 (0.1031944)	0
6.06817e-06	rs4148876	6	32796793	ENSG00000204267	G/A	A	-4.52385	TAP2	-0.5053774 (0.1031361)	0
6.06817e-06	rs771480	1	93847348	ENSG00000223745	A/G	G	-4.52385	RP4-717I23.3	-0.5054167 (0.1031333)	0
6.37364e-06	rs9535883	13	52716189	ENSG00000136098	C/G	G	-4.51344	NEK3	-0.5040529 (0.1032286)	0
6.37965e-06	rs255773	19	54723546	ENSG00000186152	C/T	T	4.51344	LILRP1	0.5038238 (0.1032446)	0
6.37965e-06	rs231485	17	41982012	ENSG00000108852	G/A	A	4.51344	MPP2	0.5038246 (0.1032446)	0
6.37965e-06	rs2891951	17	19540190	ENSG00000142494	G/A	A	4.51344	SLC47A1	0.5039382 (0.1032366)	0
6.37965e-06	rs114881571	6	31128605	ENSG00000137310	C/T	T	4.51344	TCF19	0.5036585 (0.1032561)	0
6.69378e-06	rs1467044	8	120887041	ENSG00000155792	G/A	G	-4.50304	DEPTOR	-0.502507 (0.1033363)	0
6.69378e-06	rs6945589	7	156456279	ENSG00000244291	C/T	T	-4.50304	C7orf13	-0.5032954 (0.1032814)	0
6.70009e-06	rs3103934	3	195477088	ENSG00000176945	A/G	A	4.50304	MUC20	0.502772 (0.1033178)	0
6.70009e-06	rs3009576	1	63908735	ENSG00000142856	T/C	C	4.50304	ITGB3BP	0.5033193 (0.1032798)	0
7.02928e-06	rs499713	11	117061961	ENSG00000149577	T/C	T	-4.49265	SIDT2	-0.5024142 (0.1033427)	0
7.03589e-06	rs9313402	5	167657026	ENSG00000113645	C/A	A	4.49265	WWC1	0.501593 (0.1033997)	0
7.03589e-06	rs1510882	4	144435937	ENSG00000236296	A/G	G	4.49265	GUSBP5	0.5015626 (0.1034018)	0
7.03589e-06	rs71347129	2	132268094	ENSG00000173272	G/A	A	4.49265	MZT2A	0.5017382 (0.1033896)	0
7.38082e-06	rs12628373	22	26904541	ENSG00000100109	G/A	A	-4.48227	TFIP11	-0.5013382 (0.1034173)	0
7.38082e-06	rs231214	19	36260111	ENSG00000004777	T/C	C	-4.48227	ARHGAP33	-0.5007864 (0.1034555)	0
7.38082e-06	rs3192882	16	69975631	ENSG00000157322	A/T	T	-4.48227	CLEC18A	-0.500745 (0.1034584)	0
7.38082e-06	rs11588675	1	182988052	ENSG00000135862	C/T	T	-4.48227	LAMC1	-0.5008439 (0.1034515)	0
7.38775e-06	rs7208788	17	34823204	ENSG00000256515	G/A	A	4.48227	CCL3L3	0.5009804 (0.1034421)	0
7.38775e-06	rs35915772	16	679274	ENSG00000127578	G/A	A	4.48227	WFIKKN1	0.5012232 (0.1034253)	0
7.38775e-06	rs8185	14	75408789	ENSG00000119630	T/C	C	4.48227	PGF	0.5006246 (0.1034667)	0
7.38775e-06	rs9356462	6	166673235	ENSG00000164458	T/C	C	4.48227	T	0.5010108 (0.10344)	0
7.38775e-06	rs17046778	2	55459373	ENSG00000162994	T/G	G	4.48227	CLHC1	0.5012789 (0.1034214)	0
7.74914e-06	rs11736333	4	17617208	ENSG00000118579	G/A	G	-4.4719	MED28	-0.499592 (0.103538)	0
7.7564e-06	rs13111957	4	186177226	ENSG00000109762	C/T	C	4.4719	SNX25	0.5000194 (0.1035085)	0
8.14259e-06	rs3759831	15	90414642	ENSG00000157823	G/C	C	4.46154	AP3S2	0.4986368 (0.1036037)	0
8.14259e-06	rs17039250	2	48807796	ENSG00000243244	C/A	C	4.46154	STON1	0.4986259 (0.1036045)	0
8.14259e-06	rs12041151	1	85357615	ENSG00000171517	A/G	G	4.46154	LPAR3	0.498636 (0.1036038)	0
8.53918e-06	rs2246809	12	10557044	ENSG00000205809	G/A	A	-4.45119	KLRC2	-0.4981071 (0.1036401)	0
8.54713e-06	rs11078801	17	9337245	ENSG00000170310	G/C	C	4.45119	STX8	0.4979871 (0.1036484)	0
8.54713e-06	rs3758833	11	88071656	ENSG00000109861	G/A	A	4.45119	CTSC	0.4978811 (0.1036556)	0
8.95418e-06	rs2695284	12	102089318	ENSG00000111666	A/G	G	-4.44085	CHPT1	-0.496804 (0.1037294)	0
8.96251e-06	rs11632424	15	42095351	ENSG00000243708	G/A	A	4.44085	PLA2G4B	0.4972665 (0.1036978)	0
8.96251e-06	rs4840568	8	11351019	ENSG00000154319	G/A	A	4.44085	FAM167A	0.4967625 (0.1037323)	0
9.39713e-06	rs11651338	17	34816489	ENSG00000197262	C/T	C	-4.43052	CCL4L2	-0.4957202 (0.1038035)	0
9.40585e-06	rs5759410	22	23058658	ENSG00000253590	G/A	G	4.43052	IGLV3-13	0.496269 (0.103766)	0
9.40585e-06	rs3809112	11	307036	ENSG00000142089	T/C	C	4.43052	IFITM3	0.4963764 (0.1037587)	0
9.40585e-06	rs1063588	2	74690378	ENSG00000179528	C/T	T	4.43052	LBX2	0.4955627 (0.1038142)	0
9.40585e-06	rs427216	1	220865745	ENSG00000162817	A/G	G	4.43052	C1orf115	0.4957521 (0.1038013)	0
9.85184e-06	rs9304662	19	47121745	ENSG00000167414	A/G	G	-4.4202	GNG8	-0.4954517 (0.1038218)	0
9.85184e-06	rs736730	2	219120255	ENSG00000261338	C/T	C	-4.4202	RP11-378A13.1	-0.4947309 (0.1038709)	0
9.86096e-06	rs56855990	3	125738803	ENSG00000189366	G/C	C	4.4202	ALG1L	0.4947639 (0.1038686)	0
1.03371e-05	rs6151429	22	51063477	ENSG00000100299	T/C	C	-4.4099	ARSA	-0.4940097 (0.1039199)	0
1.03466e-05	rs7618541	3	193303101	ENSG00000236297	C/T	T	4.4099	RP11-175P19.2	0.4937088 (0.1039403)	0
1.08451e-05	rs1035388	19	47763285	ENSG00000257704	A/G	A	-4.3996	PRR24	-0.4934027 (0.1039611)	0
1.08451e-05	rs7136238	12	69752509	ENSG00000127337	G/T	T	-4.3996	YEATS4	-0.4928376 (0.1039994)	0
1.08451e-05	rs4865166	4	57833470	ENSG00000269949	C/T	T	-4.3996	RP11-738E22.3	-0.4926807 (0.10401)	0
1.08551e-05	rs56084453	3	44762830	ENSG00000196653	G/A	G	4.3996	ZNF502	0.4934054 (0.1039609)	0
1.13664e-05	rs658084	12	53024864	ENSG00000170486	C/G	G	-4.38931	KRT72	-0.4921906 (0.1040431)	0
1.13664e-05	rs1061810	11	43877934	ENSG00000149084	C/A	A	-4.38931	HSD17B12	-0.49183 (0.1040675)	0
1.13768e-05	rs12995683	2	170513200	ENSG00000213160	G/A	A	4.38931	KLHL23	0.4919116 (0.104062)	0
1.19225e-05	rs1473807	21	38473173	ENSG00000185808	A/G	A	4.37904	PIGP	0.4913999 (0.1040965)	0
1.19225e-05	rs4976559	5	167925127	ENSG00000188573	C/T	T	4.37904	FBLL1	0.4913564 (0.1040995)	0
1.19225e-05	rs13168712	5	70679626	ENSG00000230847	G/A	G	4.37904	RP11-195E2.1	0.4908518 (0.1041335)	0
1.24931e-05	rs6572344	14	22733150	ENSG00000211816	A/G	G	-4.36877	TRAV38-1	-0.4902956 (0.1041709)	0
1.24931e-05	rs2516835	2	99779131	ENSG00000135951	T/C	T	-4.36877	TSGA10	-0.4904489 (0.1041606)	0
1.25046e-05	rs10205992	2	87279109	ENSG00000231259	T/C	C	4.36877	AC125232.1	0.4902419 (0.1041745)	0
1.31017e-05	rs4816140	20	998957	ENSG00000101282	G/C	C	4.35851	RSPO4	0.4890864 (0.1042521)	0
1.31017e-05	rs4563249	2	74354016	ENSG00000217702	G/T	T	4.35851	MGC10955	0.4889701 (0.1042599)	0
1.31017e-05	rs1389750	1	221040171	ENSG00000238078	T/G	G	4.35851	RP11-295M18.2	0.4894554 (0.1042273)	0
1.31017e-05	rs33988698	1	54685855	ENSG00000231581	G/A	A	4.35851	RP5-997D24.5	0.4894873 (0.1042252)	0
1.37259e-05	rs141483891	14	106622951	ENSG00000211946	C/A	A	4.34827	IGHV3-20	0.4876799 (0.1043461)	0
1.43654e-05	rs2238743	22	19049602	ENSG00000237517	G/T	G	-4.33803	DGCR5	-0.4866806 (0.1044128)	0
1.43654e-05	rs7240182	18	13489403	ENSG00000267702	C/T	T	-4.33803	RP11-53B2.2	-0.4874839 (0.1043592)	0
1.43654e-05	rs2498779	14	105283406	ENSG00000258701	G/A	A	-4.33803	LINC00638	-0.4865272 (0.104423)	0
1.43785e-05	rs2336725	3	53118739	ENSG00000163933	C/T	C	4.33803	RFT1	0.4874984 (0.1043583)	0
1.50469e-05	rs11720263	3	160848293	ENSG00000169255	T/C	C	-4.3278	B3GALNT1	-0.4856139 (0.1044837)	0
1.50606e-05	rs2522968	17	35830300	ENSG00000108264	A/G	G	4.3278	TADA2A	0.485709 (0.1044774)	0
1.50606e-05	rs620476	9	79319050	ENSG00000106772	C/A	A	4.3278	PRUNE2	0.4863351 (0.1044358)	0
1.50606e-05	rs3008111	9	186620	ENSG00000172785	T/A	A	4.3278	CBWD1	0.4861903 (0.1044454)	0
1.57735e-05	rs9299214	9	116035696	ENSG00000176386	G/A	G	-4.31759	CDC26	-0.4852424 (0.1045084)	0
1.57735e-05	rs2772554	9	34680853	ENSG00000230074	A/C	C	-4.31759	RP11-195F19.9	-0.4851962 (0.1045114)	0
1.57735e-05	rs2040897	7	158803848	ENSG00000231419	G/A	G	-4.31759	LINC00689	-0.4847375 (0.1045418)	0
1.65185e-05	rs12853286	13	44446817	ENSG00000151773	A/G	A	-4.30738	CCDC122	-0.4844195 (0.1045629)	0
1.72969e-05	rs11960799	5	126356042	ENSG00000173926	C/T	T	-4.29718	MARCH3	-0.4833583 (0.104633)	0
1.73125e-05	rs10042124	5	68658499	ENSG00000197822	G/A	A	4.29718	OCLN	0.483391 (0.1046309)	0
1.73125e-05	rs2346586	2	200625581	ENSG00000226124	C/T	T	4.29718	AC073043.2	0.483418 (0.1046291)	0
1.81102e-05	rs11718350	3	48360992	ENSG00000172113	T/G	G	-4.28699	NME6	-0.4815532 (0.1047518)	0
1.81102e-05	rs4583476	2	3608756	ENSG00000234171	T/C	C	-4.28699	AC108488.3	-0.4818424 (0.1047329)	0
1.81265e-05	rs34240868	14	107006958	ENSG00000211952	G/A	A	4.28699	IGHV4-28	0.4819663 (0.1047247)	0
1.89429e-05	rs9608229	22	24399364	ENSG00000225282	G/C	C	-4.27682	AP000350.6	-0.4811162 (0.1047805)	0
1.89429e-05	rs3858954	15	82558034	ENSG00000259785	C/G	G	-4.27682	RP13-98N21.3	-0.4812113 (0.1047743)	0
1.89429e-05	rs12531368	7	142496230	ENSG00000211766	A/T	A	-4.27682	TRBJ2-2P	-0.4806142 (0.1048134)	0
1.89599e-05	rs33931897	15	77357312	ENSG00000259652	G/C	C	4.27682	RP11-797A18.3	0.4805609 (0.1048169)	0
1.89599e-05	rs145192203	12	48034234	ENSG00000079337	C/T	T	4.27682	RAPGEF3	0.4807726 (0.1048031)	0
1.98475e-05	rs415023	20	5785540	ENSG00000089199	G/A	A	4.26665	CHGB	0.4801522 (0.1048437)	0
1.98475e-05	rs245105	5	79928518	ENSG00000113318	T/C	C	4.26665	MSH3	0.4803391 (0.1048315)	0
2.07745e-05	rs57371943	12	239301	ENSG00000120645	G/C	C	4.25649	IQSEC3	0.4792944 (0.1048997)	0
2.07745e-05	rs4832255	2	86449548	ENSG00000068615	G/T	T	4.25649	REEP1	0.4791928 (0.1049064)	0
2.17233e-05	rs6587216	17	19224397	ENSG00000262319	C/G	G	-4.24634	CTC-457L16.2	-0.4776306 (0.1050081)	0
2.17233e-05	rs59950656	12	53025157	ENSG00000186049	T/C	C	-4.24634	KRT73	-0.4783964 (0.1049583)	0
2.17233e-05	rs3747816	9	116138013	ENSG00000119431	C/T	T	-4.24634	HDHD3	-0.4779304 (0.1049886)	0
2.17427e-05	rs949055	11	120779520	ENSG00000149403	C/T	C	4.24634	GRIK4	0.4784691 (0.1049535)	0
2.17427e-05	rs2902544	10	104261359	ENSG00000138111	C/T	T	4.24634	TMEM180	0.4775917 (0.1050106)	0
2.17427e-05	rs7774697	6	34791027	ENSG00000065060	A/G	G	4.24634	UHRF1BP1	0.4777766 (0.1049986)	0
2.27132e-05	rs62492100	7	152149991	ENSG00000261455	G/A	A	-4.2362	RP5-1129J21.3	-0.4771207 (0.1050412)	0
2.27334e-05	rs12608504	19	18389135	ENSG00000130518	A/G	A	4.2362	KIAA1683	0.4771801 (0.1050374)	0
2.27334e-05	rs7152862	14	22080501	ENSG00000255582	T/G	G	4.2362	OR10G2	0.4774945 (0.1050169)	0
2.37671e-05	rs2314639	20	62148912	ENSG00000125534	C/T	T	-4.22607	PPDPF	-0.4763418 (0.1050917)	0
2.37671e-05	rs8032507	15	93306348	ENSG00000185442	T/C	T	-4.22607	FAM174B	-0.476142 (0.1051046)	0
2.37671e-05	rs4972729	2	175707817	ENSG00000128656	C/T	T	-4.22607	CHN1	-0.4761851 (0.1051018)	0
2.37882e-05	rs33931897	15	77357312	ENSG00000260787	G/C	C	4.22607	RP11-797A18.4	0.4757462 (0.1051302)	0
2.37882e-05	rs681321	11	93483346	ENSG00000182919	G/A	A	4.22607	C11orf54	0.4757161 (0.1051322)	0
2.48674e-05	rs8051930	16	1295818	ENSG00000197253	A/T	T	-4.21595	TPSB2	-0.4753203 (0.1051577)	0
2.6016e-05	rs11608851	12	31277229	ENSG00000177359	T/A	A	4.20584	RP11-551L14.1	0.4743566 (0.1052199)	0
2.6016e-05	rs61878849	11	13011003	ENSG00000251381	C/A	A	4.20584	CTC-497E21.4	0.4742954 (0.1052238)	0
2.6016e-05	rs6599528	8	145603114	ENSG00000071894	A/C	A	4.20584	CPSF1	0.4743238 (0.105222)	0
2.7215e-05	rs73224403	8	23083488	ENSG00000104689	G/T	T	4.19574	TNFRSF10A	0.4730706 (0.1053026)	0
2.84163e-05	rs12986387	19	58927215	ENSG00000171574	C/T	T	-4.18565	ZNF584	-0.4716271 (0.105395)	0
2.84163e-05	rs2234409	11	57321811	ENSG00000214872	T/G	T	-4.18565	SMTNL1	-0.4715469 (0.1054002)	0
2.84163e-05	rs11185932	10	82295398	ENSG00000226659	G/A	A	-4.18565	RP11-137H2.4	-0.4720614 (0.1053673)	0
2.84163e-05	rs113162983	2	114590181	ENSG00000228857	A/C	C	-4.18565	AC104653.1	-0.4717877 (0.1053848)	0
2.84414e-05	rs6693819	1	16556623	ENSG00000204377	T/C	C	4.18565	C1orf134	0.4719506 (0.1053743)	0
2.97463e-05	rs2607238	19	51019404	ENSG00000131409	C/T	C	4.17557	LRRC4B	0.4707543 (0.1054508)	0
2.97463e-05	rs62065493	17	30822620	ENSG00000176749	C/G	G	4.17557	CDK5R1	0.4711783 (0.1054237)	0
2.97463e-05	rs11690658	2	98163203	ENSG00000230606	G/T	G	4.17557	AC159540.1	0.4714774 (0.1054046)	0
3.10535e-05	rs1130635	9	139317869	ENSG00000165689	T/C	C	-4.16549	SDCCAG3	-0.4696538 (0.1055208)	0
3.10535e-05	rs10802440	1	246874875	ENSG00000143653	C/T	T	-4.16549	SCCPDH	-0.4700187 (0.1054976)	0
3.10807e-05	rs13168712	5	70679626	ENSG00000145736	G/A	G	4.16549	GTF2H2	0.4696152 (0.1055233)	0
3.10807e-05	rs13303068	3	195338127	ENSG00000224769	A/G	G	4.16549	AC069213.1	0.4699395 (0.1055027)	0
3.24435e-05	rs34533653	6	109800691	ENSG00000135596	T/A	A	-4.15543	MICAL1	-0.4691173 (0.1055549)	0
3.24719e-05	rs7156378	14	74073516	ENSG00000177465	C/T	T	4.15543	ACOT4	0.4689422 (0.105566)	0
3.24719e-05	rs149581231	14	35398118	ENSG00000258704	C/G	G	4.15543	RP11-85K15.2	0.468959 (0.105565)	0
3.39517e-05	rs4727489	7	101011532	ENSG00000160963	T/C	T	4.14538	COL26A1	0.4681817 (0.1056143)	0
3.39517e-05	rs9344129	6	64152801	ENSG00000146166	C/T	T	4.14538	LGSN	0.4678511 (0.1056352)	0
3.39517e-05	rs9842789	3	118957370	ENSG00000121578	G/A	A	4.14538	B4GALT4	0.4681841 (0.1056141)	0
3.54337e-05	rs9939959	16	87376	ENSG00000226942	C/A	A	-4.13533	IL9RP3	-0.4674554 (0.1056602)	0
3.70091e-05	rs7270101	20	3193893	ENSG00000125877	A/C	C	-4.12529	ITPA	-0.4661188 (0.1057445)	0
3.70091e-05	rs8085354	18	11916843	ENSG00000141401	T/C	C	-4.12529	IMPA2	-0.4661203 (0.1057444)	0
3.70091e-05	rs9909256	17	18542223	ENSG00000186831	G/T	G	-4.12529	KRT17P2	-0.4658421 (0.1057619)	0
3.70091e-05	rs9395084	6	45220175	ENSG00000196284	T/C	C	-4.12529	SUPT3H	-0.4655898 (0.1057778)	0
3.70413e-05	rs72486679	15	34632357	ENSG00000182117	G/A	A	4.12529	NOP10	0.4659882 (0.1057527)	0
3.70413e-05	rs13254	12	133346212	ENSG00000176915	A/G	A	4.12529	ANKLE2	0.4660125 (0.1057512)	0
3.70413e-05	rs1471539	6	49460152	ENSG00000031691	G/A	G	4.12529	CENPQ	0.4660459 (0.1057491)	0
3.86509e-05	rs67876192	19	21753089	ENSG00000268433	A/C	C	-4.11527	RP11-420K14.2	-0.464708 (0.1058332)	0
3.86509e-05	rs71494597	9	109080783	ENSG00000234323	A/G	G	-4.11527	RP11-308N19.1	-0.4649088 (0.1058206)	0
3.86844e-05	rs2303038	5	150535013	ENSG00000197043	C/T	T	4.11527	ANXA6	0.4645286 (0.1058444)	0
4.03616e-05	rs4802090	19	41315234	ENSG00000233622	G/C	G	-4.10525	CYP2T2P	-0.4641193 (0.1058701)	0
4.03616e-05	rs3814499	9	139869914	ENSG00000238268	G/A	G	-4.10525	RP11-229P13.19	-0.4637526 (0.105893)	0
4.03616e-05	rs78014307	7	38267279	ENSG00000233306	T/G	G	-4.10525	TRGV2	-0.4643748 (0.1058541)	0
4.03616e-05	rs2583394	4	102251782	ENSG00000254531	T/C	T	-4.10525	AP001816.1	-0.4636227 (0.1059012)	0
4.03965e-05	rs76872378	16	1906666	ENSG00000180185	T/C	T	4.10525	FAHD1	0.4636364 (0.1059003)	0
4.03965e-05	rs3812474	8	125463098	ENSG00000183665	A/T	T	4.10525	TRMT12	0.4638779 (0.1058852)	0
4.2144e-05	rs2206968	6	46087905	ENSG00000231769	A/T	A	-4.09524	RP1-8B1.4	-0.4627745 (0.1059541)	0
4.2144e-05	rs11678116	2	20876760	ENSG00000143869	G/T	G	-4.09524	GDF7	-0.4629497 (0.1059432)	0
4.21804e-05	rs1106729	1	201123799	ENSG00000116857	G/C	C	4.09524	TMEM9	0.4627548 (0.1059554)	0
4.40009e-05	rs4891245	18	72907648	ENSG00000180011	A/G	G	-4.08524	ZADH2	-0.4620529 (0.1059991)	0
4.40009e-05	rs8009594	14	107185733	ENSG00000211973	G/T	T	-4.08524	IGHV1-69	-0.4620356 (0.1060002)	0
4.40389e-05	rs11153277	6	111580561	ENSG00000173214	A/C	C	4.08524	KIAA1919	0.4615472 (0.1060306)	0
4.59353e-05	rs2377995	10	50402816	ENSG00000204161	A/C	C	-4.07525	C10orf128	-0.4608681 (0.1060728)	0
4.59353e-05	rs78014307	7	38267279	ENSG00000227191	T/G	G	-4.07525	TRGC2	-0.4610545 (0.1060612)	0
4.59748e-05	rs2530669	22	30044669	ENSG00000184117	A/G	G	4.07525	NIPSNAP1	0.4614031 (0.1060396)	0
4.59748e-05	rs12269882	11	79092486	ENSG00000149256	A/G	G	4.07525	TENM4	0.461337 (0.1060437)	0
4.59748e-05	rs38464	7	30584675	ENSG00000226874	A/G	G	4.07525	AC005154.8	0.4605925 (0.1060899)	0
4.59748e-05	rs3757351	6	110735630	ENSG00000203797	A/G	G	4.07525	DDO	0.4614052 (0.1060394)	0
4.59748e-05	rs271398	5	6369397	ENSG00000250490	C/T	T	4.07525	CTD-2324F15.2	0.461349 (0.1060429)	0
4.59748e-05	rs4234589	3	185818882	ENSG00000244405	A/G	G	4.07525	ETV5	0.4605189 (0.1060945)	0
4.79502e-05	rs9312899	5	1595616	ENSG00000188002	G/C	C	-4.06527	RP11-43F13.1	-0.4602471 (0.1061113)	0
4.79913e-05	rs2596496	6	31322782	ENSG00000234745	C/G	C	4.06527	HLA-B	0.4596466 (0.1061485)	0
5.00486e-05	rs11718493	3	126247848	ENSG00000180767	T/C	C	-4.05529	CHST13	-0.4588343 (0.1061987)	0
5.00486e-05	rs588770	2	219494638	ENSG00000144580	T/C	T	-4.05529	RQCD1	-0.4587758 (0.1062023)	0
5.00914e-05	rs10853099	17	46602379	ENSG00000120093	T/C	C	4.05529	HOXB3	0.4593553 (0.1061665)	0
5.00914e-05	rs13093185	3	130729487	ENSG00000114670	T/C	C	4.05529	NEK11	0.4590954 (0.1061826)	0
5.22339e-05	rs12443580	16	55866337	ENSG00000198848	C/T	C	-4.04533	CES1	-0.4582496 (0.1062347)	0
5.22339e-05	rs4660411	1	40953925	ENSG00000238287	G/A	A	-4.04533	RP11-656D10.3	-0.4579164 (0.1062553)	0
5.22785e-05	rs10500316	19	54553697	ENSG00000170909	C/T	T	4.04533	OSCAR	0.4584841 (0.1062203)	0
5.22785e-05	rs13229600	7	142473437	ENSG00000204983	G/C	C	4.04533	PRSS1	0.4579817 (0.1062512)	0
5.22785e-05	rs57564009	1	26557618	ENSG00000130695	A/T	T	4.04533	CEP85	0.4578123 (0.1062617)	0
5.45558e-05	rs17317669	6	25406031	ENSG00000079691	T/C	C	4.03537	LRRC16A	0.4568285 (0.1063221)	0
5.68302e-05	rs473412	1	90227649	ENSG00000231613	A/G	A	-4.02542	RP5-943J3.1	-0.4555718 (0.1063991)	0
5.68785e-05	rs2007031	2	198181443	ENSG00000231621	A/G	G	4.02542	AC013264.2	0.4556189 (0.1063963)	0
5.93451e-05	rs8138217	22	22660748	ENSG00000236850	C/T	T	4.01549	LL22NC03-80A10.6	0.4545967 (0.1064587)	0
5.93451e-05	rs2071951	16	783004	ENSG00000103245	T/C	C	4.01549	NARFL	0.4547741 (0.1064479)	0
5.93451e-05	rs10772397	12	11138683	ENSG00000111215	C/T	C	4.01549	PRR4	0.4554171 (0.1064086)	0
6.18603e-05	rs12953029	17	21155757	ENSG00000154035	C/T	T	-4.00556	C17orf103	-0.4544761 (0.1064661)	0
6.18603e-05	rs12058824	1	22963050	ENSG00000173372	G/A	A	-4.00556	C1QA	-0.4536233 (0.106518)	0
6.19126e-05	rs10406857	19	57961333	ENSG00000197128	G/A	A	4.00556	ZNF772	0.4535051 (0.1065252)	0
6.19126e-05	rs573905	11	118572267	ENSG00000255422	G/A	A	4.00556	AP002954.4	0.4538155 (0.1065063)	0
6.45306e-05	rs74458415	14	96459287	ENSG00000227051	G/A	G	3.99563	C14orf132	0.452973 (0.1065575)	0
6.45306e-05	rs17312971	1	62189541	ENSG00000162604	T/C	C	3.99563	TM2D1	0.4525848 (0.1065811)	0
6.72531e-05	rs62192777	2	234464498	ENSG00000085982	T/C	C	-3.98572	USP40	-0.4522308 (0.1066026)	0
6.72531e-05	rs12748519	1	163243723	ENSG00000143248	A/G	G	-3.98572	RGS5	-0.4519998 (0.1066165)	0
6.73098e-05	rs9610669	22	37607981	ENSG00000133466	A/C	A	3.98572	C1QTNF6	0.4520685 (0.1066124)	0
6.73098e-05	rs11127318	2	1804461	ENSG00000130508	G/C	C	3.98572	PXDN	0.4520857 (0.1066113)	0
7.00841e-05	rs72640479	16	21812167	ENSG00000260306	A/T	T	-3.97582	RP11-645C24.5	-0.4511836 (0.1066659)	0
7.01431e-05	rs10853100	17	46602432	ENSG00000182742	T/C	C	3.97582	HOXB4	0.4510788 (0.1066723)	0
7.01431e-05	rs7033779	9	130190810	ENSG00000196152	T/A	T	3.97582	ZNF79	0.4507597 (0.1066915)	0
7.30889e-05	rs12881691	14	106577451	ENSG00000211941	T/C	C	-3.96592	IGHV3-11	-0.4499358 (0.1067412)	0
7.30889e-05	rs12897338	14	100844368	ENSG00000176473	C/T	C	-3.96592	WDR25	-0.4503816 (0.1067143)	0
7.30889e-05	rs2715633	3	133601021	ENSG00000154917	G/A	A	-3.96592	RAB6B	-0.4500001 (0.1067373)	0
7.61514e-05	rs11648403	16	429129	ENSG00000129925	C/T	T	-3.95604	TMEM8A	-0.4490487 (0.1067945)	0
7.61514e-05	rs3816270	11	60163635	ENSG00000166928	C/T	T	-3.95604	MS4A14	-0.4487185 (0.1068144)	0
7.61514e-05	rs9328145	6	3144908	ENSG00000137285	A/G	G	-3.95604	TUBB2B	-0.4487828 (0.1068105)	0
7.62152e-05	rs9721499	9	140152112	ENSG00000197768	G/A	G	3.95604	C9orf173	0.4486467 (0.1068187)	0
7.62152e-05	rs10114702	9	36262120	ENSG00000159921	T/C	C	3.95604	GNE	0.4487909 (0.10681)	0
7.62152e-05	rs1192778	2	101790528	ENSG00000204634	G/A	A	3.95604	TBC1D8	0.4492813 (0.1067806)	0
7.94013e-05	rs13233747	7	73149302	ENSG00000225969	G/A	A	-3.94616	LINC00035	-0.447892 (0.1068639)	0
7.94013e-05	rs12129070	1	8961863	ENSG00000232208	C/T	T	-3.94616	RP3-477M7.5	-0.448482 (0.1068286)	0
7.94676e-05	rs3800781	7	150027324	ENSG00000261305	T/A	A	3.94616	RP4-584D14.7	0.4478935 (0.1068638)	0
8.27131e-05	rs6977669	7	142211193	ENSG00000229769	C/T	T	-3.93629	TRBV10-2	-0.4471957 (0.1069056)	0.00157233
8.2782e-05	rs28479708	15	83869144	ENSG00000166503	G/A	A	3.93629	HDGFRP3	0.4473194 (0.1068982)	0.00156986
8.61551e-05	rs78526459	14	90568027	ENSG00000152315	G/C	C	-3.92643	KCNK13	-0.4461002 (0.1069709)	0.0015674
8.62267e-05	rs2344973	17	30643361	ENSG00000265139	A/G	A	3.92643	RP11-227G15.2	0.4457 (0.1069948)	0.00155763
8.62267e-05	rs10906026	10	11892162	ENSG00000148426	C/T	C	3.92643	PROSER2	0.4462381 (0.1069627)	0.00155763
8.62267e-05	rs7560296	2	132277962	ENSG00000163040	T/C	C	3.92643	CCDC74A	0.4456514 (0.1069977)	0.00155763
8.62267e-05	rs76958402	2	10180354	ENSG00000260077	G/A	A	3.92643	RP11-254F7.2	0.4456773 (0.1069961)	0.00155763
8.98066e-05	rs750697	20	61735419	ENSG00000225978	G/A	A	-3.91657	HAR1A	-0.4452532 (0.1070213)	0.00155039
8.98066e-05	rs79212186	17	72467540	ENSG00000257008	T/G	G	-3.91657	GPR142	-0.4451747 (0.107026)	0.00155039
8.98066e-05	rs2655991	14	77574438	ENSG00000198894	G/A	A	-3.91657	KIAA1737	-0.4446158 (0.1070592)	0.00155039
8.98811e-05	rs2272587	14	78023519	ENSG00000100596	C/G	C	3.91657	SPTLC2	0.4454134 (0.1070118)	0.00154321
8.98811e-05	rs80095925	6	26184942	ENSG00000216331	C/T	T	3.91657	HIST1H1PS1	0.4450341 (0.1070344)	0.00154321
8.98811e-05	rs6436440	2	224704906	ENSG00000152056	A/G	A	3.91657	AP1S3	0.4454516 (0.1070095)	0.00154321
9.36039e-05	rs2853231	8	103251997	ENSG00000253328	G/A	A	3.90673	KB-431C1.3	0.4438723 (0.1071032)	0.00154083
9.73916e-05	rs3803643	16	84208032	ENSG00000103168	T/G	G	-3.89689	TAF1C	-0.4431355 (0.1071468)	0.00153374
9.73916e-05	rs7478978	11	12017400	ENSG00000050165	A/T	T	-3.89689	DKK3	-0.443444 (0.1071286)	0.00153374
9.73916e-05	rs7085104	10	104628873	ENSG00000214435	A/G	G	-3.89689	AS3MT	-0.442938 (0.1071585)	0.00153374
9.7472e-05	rs79925212	17	35833481	ENSG00000161326	T/A	A	3.89689	DUSP14	0.4431528 (0.1071458)	0.00306279
0.0001014	rs6503893	17	57149695	ENSG00000108395	G/A	G	-3.88706	TRIM37	-0.4423887 (0.1071909)	0.00304414
0.0001014	rs2241771	16	58021395	ENSG00000159648	C/A	A	-3.88706	TEPP	-0.442016 (0.1072129)	0.00304414
0.0001014	rs7192880	16	2911320	ENSG00000005001	C/T	T	-3.88706	PRSS22	-0.4416374 (0.1072352)	0.00304414
0.0001014	rs494860	13	113819009	ENSG00000126231	T/A	A	-3.88706	PROZ	-0.4424851 (0.1071852)	0.00304414
0.0001015	rs4630530	16	19080184	ENSG00000167186	T/C	C	3.88706	COQ7	0.4418234 (0.1072242)	0.0030303
0.0001015	rs61739874	16	1706435	ENSG00000206053	C/T	T	3.88706	HN1L	0.4421603 (0.1072044)	0.0030303
0.0001015	rs263042	3	183521133	ENSG00000180834	A/G	A	3.88706	MAP6D1	0.4419553 (0.1072164)	0.0030303
0.0001056	rs894606	17	27909352	ENSG00000108262	C/T	T	-3.87724	GIT1	-0.4407833 (0.1072853)	0.00301659
0.0001056	rs11546509	11	71162785	ENSG00000254682	G/A	A	-3.87724	RP11-660L16.2	-0.4413832 (0.1072501)	0.00301659
0.0001056	rs61822626	1	205118441	ENSG00000133069	T/C	C	-3.87724	TMCC2	-0.4413456 (0.1072523)	0.00301659
0.0001057	rs2325752	17	45921906	ENSG00000141294	C/T	T	3.87724	LRRC46	0.4407978 (0.1072845)	0.00301205
0.00011	rs7999037	13	114522595	ENSG00000233695	T/C	C	3.86743	GAS6-AS1	0.4396549 (0.1073515)	0.003003
0.00011	rs62385284	5	138736495	ENSG00000170469	T/C	T	3.86743	SPATA24	0.4399441 (0.1073345)	0.003003
0.0001145	rs2150403	21	30376145	ENSG00000156253	T/C	T	3.85762	RWDD2B	0.4386221 (0.1074118)	0.00298954
0.0001145	rs11955347	5	131567924	ENSG00000072682	G/A	A	3.85762	P4HA2	0.4389452 (0.1073929)	0.00298954
0.0001145	rs4671178	2	54283493	ENSG00000233266	T/C	C	3.85762	HMGB1P31	0.4389584 (0.1073922)	0.00298954
0.0001191	rs72760093	9	116191169	ENSG00000157653	A/G	G	-3.84783	C9orf43	-0.4375911 (0.1074719)	0.00298507
0.0001192	rs788343	20	37059070	ENSG00000196756	C/T	T	3.84783	RP4-564F22.2	0.4376697 (0.1074673)	0.00296296
0.0001192	rs8016939	14	22090208	ENSG00000255569	A/G	A	3.84783	TRAV1-1	0.4382143 (0.1074356)	0.00296296
0.0001192	rs6893467	5	80555327	ENSG00000248794	T/C	C	3.84783	CTD-2248H3.1	0.4379757 (0.1074495)	0.00296296
0.0001192	rs7683704	4	100004226	ENSG00000197894	C/T	T	3.84783	ADH5	0.4379064 (0.1074535)	0.00296296
0.0001192	rs548853	3	196668359	ENSG00000225578	C/T	T	3.84783	NCBP2-AS1	0.4382765 (0.107432)	0.00296296
0.0001239	rs7089914	10	51021509	ENSG00000204149	A/C	C	-3.83804	AGAP6	-0.4369517 (0.107509)	0.00295421
0.0001239	rs3820817	2	239075935	ENSG00000178752	A/G	A	-3.83804	FAM132B	-0.4370085 (0.1075057)	0.00295421
0.000124	rs72832987	17	38118468	ENSG00000167914	A/C	C	3.83804	GSDMA	0.4373248 (0.1074873)	0.00293686
0.000124	rs56657874	11	65004386	ENSG00000197847	C/T	T	3.83804	SLC22A20	0.436897 (0.1075122)	0.00293686
0.000124	rs13303068	3	195338127	ENSG00000242086	A/G	G	3.83804	AC069513.3	0.4371332 (0.1074985)	0.00293686
0.000124	rs9859117	3	127397553	ENSG00000114626	G/C	C	3.83804	ABTB1	0.4371401 (0.1074981)	0.00293686
0.000129	rs7164602	15	45671325	ENSG00000171766	A/G	G	-3.82826	GATM	-0.4355256 (0.1075916)	0.00293255
0.0001291	rs4424910	16	90038786	ENSG00000177946	A/C	C	3.82826	CENPBD1	0.4364812 (0.1075363)	0.00292398
0.0001291	rs296545	1	200890692	ENSG00000170128	A/G	A	3.82826	GPR25	0.435798 (0.1075759)	0.00292398
0.0001342	rs1317149	11	47486885	ENSG00000172247	C/T	T	-3.81849	C1QTNF4	-0.4354766 (0.1075945)	0.00291121
0.0001342	rs17254	7	142364553	ENSG00000211750	G/A	A	-3.81849	TRBV24-1	-0.4354793 (0.1075943)	0.00291121
0.0001342	rs10063135	5	180432024	ENSG00000165810	G/T	G	-3.81849	BTNL9	-0.4347141 (0.1076385)	0.00291121
0.0001343	rs381809	19	56368765	ENSG00000160505	T/C	T	3.81849	NLRP4	0.4350943 (0.1076166)	0.00289017
0.0001343	rs12936231	17	38029120	ENSG00000172057	C/G	C	3.81849	ORMDL3	0.4349803 (0.1076232)	0.00289017
0.0001343	rs17718122	7	76209459	ENSG00000146707	A/G	G	3.81849	POMZP3	0.434769 (0.1076354)	0.00289017
0.0001343	rs10942714	5	73922463	ENSG00000171617	C/T	T	3.81849	ENC1	0.4351757 (0.1076119)	0.00289017
0.0001343	rs7636054	3	194306240	ENSG00000231770	T/C	C	3.81849	TMEM44-AS1	0.4351847 (0.1076114)	0.00289017
0.0001396	rs651234	17	18268941	ENSG00000176974	C/T	T	-3.80872	SHMT1	-0.4338129 (0.1076905)	0.0028777
0.0001396	rs550057	9	136146597	ENSG00000175164	C/T	T	-3.80872	ABO	-0.4338762 (0.1076868)	0.0028777
0.0001396	rs58451339	1	119691593	ENSG00000231365	G/A	A	-3.80872	RP11-418J17.1	-0.4339695 (0.1076814)	0.0028777
0.0001398	rs73165344	7	158478691	ENSG00000146918	C/T	T	3.80872	NCAPG2	0.4343833 (0.1076576)	0.00286533
0.0001398	rs858300	7	23244631	ENSG00000226816	A/G	G	3.80872	AC005082.12	0.4337775 (0.1076925)	0.00286533
0.0001398	rs9308199	4	147102862	ENSG00000250673	C/T	T	3.80872	RP11-6L6.2	0.4336819 (0.107698)	0.00286533
0.0001453	rs571449	18	44165341	ENSG00000167210	T/C	C	-3.79897	LOXHD1	-0.4327177 (0.1077534)	0.00284495
0.0001453	rs175057	14	75489632	ENSG00000119718	C/T	T	-3.79897	EIF2B2	-0.433372 (0.1077158)	0.00284495
0.0001453	rs2384287	10	35340559	ENSG00000108094	A/G	G	-3.79897	CUL2	-0.433045 (0.1077346)	0.00284495
0.0001453	rs3757316	6	151774339	ENSG00000155906	G/A	A	-3.79897	RMND1	-0.4326367 (0.107758)	0.00284495
0.0001453	rs7607844	2	28971738	ENSG00000226833	T/A	T	-3.79897	AC097724.3	-0.4327402 (0.1077521)	0.00284495
0.0001454	rs2353192	2	170430388	ENSG00000138399	G/C	C	3.79897	FASTKD1	0.4325885 (0.1077608)	0.00284091
0.000151	rs2143138	22	42618340	ENSG00000182057	T/C	T	-3.78922	Z83851.3	-0.4319758 (0.1077959)	0.00283286
0.000151	rs11769348	7	150026753	ENSG00000188707	T/C	C	-3.78922	C7orf29	-0.4317271 (0.1078101)	0.00283286
0.0001511	rs2387281	5	179988283	ENSG00000113300	C/T	C	3.78922	CNOT6	0.4319554 (0.1077971)	0.00282486
0.0001511	rs4676744	3	121481801	ENSG00000163406	G/A	A	3.78922	SLC15A2	0.4318611 (0.1078025)	0.00282486
0.0001571	rs13243352	7	142233800	ENSG00000211717	A/G	G	-3.77948	TRBV10-1	-0.4305285 (0.1078786)	0.0028169
0.0001571	rs6754085	2	242510779	ENSG00000176720	T/C	C	-3.77948	BOK	-0.4310254 (0.1078502)	0.0028169
0.0001635	rs76764536	19	39520712	ENSG00000161243	G/C	G	3.76975	FBXO27	0.4302654 (0.1078936)	0.00280899
0.0001635	rs1063429	3	10320968	ENSG00000240288	T/A	T	3.76975	GHRLOS	0.4302111 (0.1078967)	0.00280899
0.0001698	rs35583447	1	3829614	ENSG00000198912	A/G	A	-3.76002	C1orf174	-0.4293074 (0.1079481)	0.00280505
0.0001766	rs4798075	18	3247256	ENSG00000265399	C/A	A	-3.75031	RP13-270P17.2	-0.4277055 (0.1080389)	0.0027894
0.0001766	rs3192882	16	69975631	ENSG00000196696	A/T	T	-3.75031	PDXDC2P	-0.4281 (0.1080166)	0.0027894
0.0001766	rs9302429	16	25041979	ENSG00000262587	T/G	T	-3.75031	RP11-266L9.4	-0.4278446 (0.108031)	0.0027894
0.0001766	rs916963	7	26146351	ENSG00000050344	G/A	A	-3.75031	NFE2L3	-0.4277629 (0.1080356)	0.0027894
0.0001767	rs1948432	12	51987478	ENSG00000260415	C/T	T	3.75031	RP11-923I11.1	0.4282638 (0.1080073)	0.00278164
0.0001767	rs10233353	7	44408813	ENSG00000015676	T/G	G	3.75031	NUDCD3	0.4277136 (0.1080384)	0.00278164
0.0001836	rs3751092	17	25958091	ENSG00000168961	G/A	G	-3.7406	LGALS9	-0.4267157 (0.1080948)	0.00276625
0.0001836	rs11073891	15	90363995	ENSG00000166825	C/A	C	-3.7406	ANPEP	-0.4265334 (0.1081051)	0.00276625
0.0001836	rs4980320	11	198986	ENSG00000177951	T/C	T	-3.7406	BET1L	-0.4266607 (0.1080979)	0.00276625
0.0001836	rs13133517	4	178361987	ENSG00000038002	T/C	C	-3.7406	AGA	-0.4272186 (0.1080664)	0.00276625
0.0001837	rs10793622	10	46157245	ENSG00000237840	G/A	G	3.7406	FAM21FP	0.4274559 (0.108053)	0.00275862
0.0001837	rs10110952	8	133725724	ENSG00000129295	G/T	G	3.7406	LRRC6	0.4271074 (0.1080727)	0.00275862
0.0001909	rs6509135	19	44562096	ENSG00000178386	G/A	A	3.7309	ZNF223	0.4261554 (0.1081264)	0.00410397
0.0001909	rs2454911	16	31406670	ENSG00000156886	C/T	T	3.7309	ITGAD	0.4255715 (0.1081592)	0.00410397
0.0001909	rs804261	8	11631562	ENSG00000154328	A/G	G	3.7309	NEIL2	0.4264234 (0.1081113)	0.00410397
0.0001909	rs36110240	4	56217015	ENSG00000128039	C/T	T	3.7309	SRD5A3	0.4261173 (0.1081285)	0.00410397
0.0001909	rs35369452	3	151997170	ENSG00000221962	C/T	T	3.7309	TMEM14E	0.4263148 (0.1081174)	0.00410397
0.0001909	rs10194024	2	224890840	ENSG00000135919	C/A	C	3.7309	SERPINE2	0.4257949 (0.1081466)	0.00410397
0.0001981	rs8135083	22	50939714	ENSG00000100253	A/G	G	-3.7212	MIOX	-0.4249171 (0.108196)	0.00409836
0.0001983	rs4143571	2	65503110	ENSG00000138071	T/C	C	3.7212	ACTR2	0.4247968 (0.1082027)	0.00545703
0.000206	rs1041859	14	22672772	ENSG00000211812	G/A	A	-3.71152	TRAV26-2	-0.424143 (0.1082393)	0.00543478
0.000206	rs6908428	6	135793706	ENSG00000135541	A/G	G	-3.71152	AHI1	-0.4237913 (0.108259)	0.00543478
0.000206	rs828999	1	108744934	ENSG00000260879	G/A	G	-3.71152	RP11-483I13.5	-0.4242073 (0.1082357)	0.00543478
0.0002061	rs11672030	19	28284064	ENSG00000261770	A/T	T	3.71152	CTC-459F4.1	0.4243567 (0.1082274)	0.00542005
0.0002061	rs9722604	9	140133719	ENSG00000233198	C/T	T	3.71152	RNF224	0.4239285 (0.1082513)	0.00542005
0.0002139	rs11228256	11	68251460	ENSG00000110075	G/A	A	-3.70184	PPP6R3	-0.4225001 (0.1083311)	0.00540541
0.0002139	rs10739226	9	99453855	ENSG00000233820	T/C	C	-3.70184	RP11-535M15.2	-0.423187 (0.1082928)	0.00540541
0.0002141	rs118009691	16	87757491	ENSG00000226180	G/A	A	3.70184	AC010536.1	0.423001 (0.1083032)	0.00538358
0.0002141	rs861534	14	104168701	ENSG00000224997	C/T	T	3.70184	AL049840.1	0.4226332 (0.1083237)	0.00538358
0.0002141	rs12526055	6	135325918	ENSG00000118514	C/T	C	3.70184	ALDH8A1	0.4228833 (0.1083097)	0.00538358
0.0002223	rs743104	10	34162510	ENSG00000099250	C/T	T	-3.69217	NRP1	-0.4219941 (0.1083593)	0.00536913
0.0002223	rs34672333	5	102879396	ENSG00000112874	A/C	C	-3.69217	NUDT12	-0.4215844 (0.108382)	0.00536913
0.0002225	rs761233	20	32568886	ENSG00000228265	A/G	A	3.69217	RP5-1125A11.1	0.4218586 (0.1083668)	0.00535475
0.0002225	rs10521113	17	1433758	ENSG00000174238	A/G	G	3.69217	PITPNA	0.421697 (0.1083758)	0.00535475
0.0002309	rs7225349	17	73240009	ENSG00000125445	G/A	G	-3.6825	MRPS7	-0.420961 (0.1084166)	0.00533333
0.0002309	rs17243759	11	6518932	ENSG00000132286	A/G	G	-3.6825	TIMM10B	-0.421346 (0.1083953)	0.00533333
0.0002309	rs13285942	9	35693121	ENSG00000198467	G/A	G	-3.6825	TPM2	-0.4211873 (0.1084041)	0.00533333
0.000231	rs78856352	7	87899148	ENSG00000264868	C/A	A	3.6825	CTB-167B5.2	0.4211299 (0.1084073)	0.00664011
0.000231	rs35794351	7	64529300	ENSG00000234585	C/T	T	3.6825	CCT6P3	0.4206642 (0.1084331)	0.00664011
0.000231	rs17496232	2	217484229	ENSG00000115457	C/T	C	3.6825	IGFBP2	0.420824 (0.1084242)	0.00664011
0.0002397	rs11792305	9	15299590	ENSG00000155158	T/C	T	-3.67285	TTC39B	-0.4201909 (0.1084593)	0.00661376
0.0002397	rs12704823	7	76822127	ENSG00000250990	C/T	T	-3.67285	AC073635.5	-0.4201529 (0.1084614)	0.00661376
0.0002397	rs7450180	6	169608578	ENSG00000186340	C/T	C	-3.67285	THBS2	-0.4195207 (0.1084964)	0.00661376
0.0002399	rs715426	6	25094953	ENSG00000168405	C/T	C	3.67285	CMAHP	0.4198204 (0.1084798)	0.00659631
0.0002399	rs13000731	2	99795231	ENSG00000241962	G/T	G	3.67285	C2orf15	0.4200479 (0.1084672)	0.00659631
0.0002491	rs6032531	20	44412567	ENSG00000101457	C/A	C	-3.6632	DNTTIP1	-0.4192828 (0.1085095)	0.0065703
0.0002491	rs4010630	16	3538990	ENSG00000122390	G/A	G	-3.6632	NAA60	-0.4190607 (0.1085218)	0.0065703
0.0002491	rs4963191	11	496626	ENSG00000174915	A/G	G	-3.6632	PTDSS2	-0.4186412 (0.1085449)	0.0065703
0.0002493	rs36094256	8	41440467	ENSG00000165066	T/C	C	3.6632	NKX6-3	0.4191008 (0.1085195)	0.00656168
0.0002586	rs8072569	17	76787000	ENSG00000055483	A/G	G	-3.65356	USP36	-0.4176003 (0.1086022)	0.0065445
0.0002586	rs112884449	3	197429987	ENSG00000249626	T/C	C	-3.65356	RP11-496H1.1	-0.418346 (0.1085612)	0.0065445
0.0002588	rs11636031	15	75815758	ENSG00000140400	T/C	C	3.65356	MAN2C1	0.4181955 (0.1085694)	0.00647668
0.0002588	rs2180196	14	24734645	ENSG00000092295	G/A	A	3.65356	TGM1	0.4179553 (0.1085826)	0.00647668
0.0002588	rs11053802	12	10597207	ENSG00000205810	T/C	C	3.65356	KLRC3	0.4183313 (0.108562)	0.00647668
0.0002588	rs1209049	6	73270044	ENSG00000185760	C/A	A	3.65356	KCNQ5	0.4181637 (0.1085712)	0.00647668
0.0002588	rs6458200	6	41195420	ENSG00000225690	T/G	T	3.65356	TREML5P	0.4183156 (0.1085628)	0.00647668
0.0002588	rs3763354	6	32786917	ENSG00000241106	A/G	G	3.65356	HLA-DOB	0.4178972 (0.1085858)	0.00647668
0.0002588	rs68104556	3	108109942	ENSG00000144821	T/C	C	3.65356	MYH15	0.4181927 (0.1085696)	0.00647668
0.0002588	rs6678547	1	226258009	ENSG00000163041	C/T	T	3.65356	H3F3A	0.4175839 (0.1086031)	0.00647668
0.0002684	rs5760491	22	24995134	ENSG00000100031	G/T	T	-3.64392	GGT1	-0.4168729 (0.1086421)	0.0064433
0.0002684	rs11668882	19	54675097	ENSG00000167608	T/C	C	-3.64392	TMC4	-0.4167216 (0.1086504)	0.0064433
0.0002684	rs12913296	15	40844222	ENSG00000223313	A/G	A	-3.64392	U6	-0.4168599 (0.1086428)	0.0064433
0.0002684	rs11781667	8	145040856	ENSG00000178209	G/T	T	-3.64392	PLEC	-0.4172468 (0.1086216)	0.0064433
0.0002686	rs4782899	16	84209498	ENSG00000154099	T/C	C	3.64392	DNAAF1	0.4166851 (0.1086524)	0.00770218
0.0002686	rs2052204	14	92330819	ENSG00000133962	G/A	A	3.64392	CATSPERB	0.4173277 (0.1086171)	0.00770218
0.0002686	rs4309234	12	109475704	ENSG00000256262	C/T	C	3.64392	USP30-AS1	0.4167385 (0.1086494)	0.00770218
0.0002786	rs9443	7	66785137	ENSG00000106610	C/A	A	-3.6343	STAG3L4	-0.4162572 (0.1086758)	0.00768246
0.0002786	rs6848513	4	188427982	ENSG00000250658	T/C	C	-3.6343	RP11-138B4.1	-0.4157743 (0.1087022)	0.00768246
0.0002788	rs10405621	19	50455351	ENSG00000161640	C/T	T	3.6343	SIGLEC11	0.4164988 (0.1086626)	0.00763359
0.0002788	rs12150616	17	73208501	ENSG00000125450	T/C	C	3.6343	NUP85	0.4162711 (0.108675)	0.00763359
0.0002788	rs28628431	14	92516685	ENSG00000261372	A/C	C	3.6343	RP11-529H20.6	0.4162724 (0.108675)	0.00763359
0.0002788	rs1063588	2	74690378	ENSG00000258821	C/T	T	3.6343	AC005041.17	0.4163986 (0.1086681)	0.00763359
0.0002788	rs4920605	1	17315425	ENSG00000186715	A/G	G	3.6343	MST1L	0.4155383 (0.1087151)	0.00763359
0.0002894	rs56054943	19	2279190	ENSG00000188305	A/G	G	3.62468	C19orf35	0.4149795 (0.1087456)	0.00886076
0.0002894	rs10746563	9	140444078	ENSG00000130653	T/C	C	3.62468	PNPLA7	0.4146658 (0.1087627)	0.00886076
0.0002894	rs10249231	7	55821556	ENSG00000146733	T/C	C	3.62468	PSPH	0.4153611 (0.1087248)	0.00886076
0.0002894	rs9852825	3	128387357	ENSG00000242551	C/G	C	3.62468	POU5F1P6	0.4148969 (0.1087501)	0.00886076
0.0003001	rs12455764	18	3597838	ENSG00000177337	C/T	T	-3.61507	DLGAP1-AS1	-0.4142231 (0.1087868)	0.00884956
0.0003003	rs9606887	22	32347771	ENSG00000128245	A/C	C	3.61507	YWHAH	0.4140696 (0.1087951)	0.00879397
0.0003003	rs2830284	21	27937539	ENSG00000166265	C/T	T	3.61507	CYYR1	0.4143705 (0.1087787)	0.00879397
0.0003003	rs8066156	17	30361629	ENSG00000265798	T/C	C	3.61507	RP11-271K11.5	0.4141117 (0.1087928)	0.00879397
0.0003003	rs509445	12	121017243	ENSG00000110871	A/C	C	3.61507	COQ5	0.4135519 (0.1088232)	0.00879397
0.0003003	rs1045051	5	68695940	ENSG00000183474	T/G	G	3.61507	GTF2H2C	0.4144832 (0.1087726)	0.00879397
0.0003114	rs3809337	13	25338132	ENSG00000132972	T/C	C	-3.60546	RNF17	-0.4127549 (0.1088665)	0.00878294
0.0003117	rs290390	20	52658561	ENSG00000064787	A/C	C	3.60546	BCAS1	0.4125405 (0.1088781)	0.00875
0.0003117	rs11699953	20	25241345	ENSG00000100994	G/C	G	3.60546	PYGB	0.4126143 (0.1088741)	0.00875
0.0003117	rs4376169	4	36050449	ENSG00000251160	C/T	T	3.60546	RP11-399D2.1	0.4127899 (0.1088646)	0.00875
0.0003231	rs4687626	3	52569098	ENSG00000168268	G/A	A	-3.59587	NT5DC2	-0.4117159 (0.1089226)	0.00873908
0.0003234	rs11654269	17	36888147	ENSG00000056661	C/T	T	3.59587	PCGF2	0.4124877 (0.1088809)	0.00869565
0.0003234	rs17181808	13	95186815	ENSG00000080166	G/A	A	3.59587	DCT	0.4118756 (0.108914)	0.00869565
0.0003234	rs2900132	9	119409638	ENSG00000119401	A/G	G	3.59587	TRIM32	0.4116916 (0.108924)	0.00869565
0.0003234	rs79763157	7	134772977	ENSG00000146859	C/T	C	3.59587	TMEM140	0.4119644 (0.1089092)	0.00869565
0.0003355	rs61703751	11	86383876	ENSG00000151376	C/A	A	3.58628	ME3	0.4106869 (0.1089781)	0.0086741
0.0003355	rs61894523	11	67420350	ENSG00000132744	G/A	A	3.58628	ACY3	0.4114858 (0.1089351)	0.0086741
0.0003478	rs6719830	2	24061034	ENSG00000173960	T/C	C	-3.57669	UBXN2A	-0.4103454 (0.1089965)	0.00865266
0.0003478	rs3818978	1	150266338	ENSG00000187145	A/T	A	-3.57669	MRPS21	-0.410355 (0.108996)	0.00865266
0.0003481	rs74091715	14	107093736	ENSG00000211936	C/G	G	3.57669	IGHV4-4	0.4100941 (0.10901)	0.00861009
0.0003481	rs11190802	10	102785771	ENSG00000186862	A/C	C	3.57669	PDZD7	0.4095559 (0.1090389)	0.00861009
0.0003481	rs13242965	7	151135829	ENSG00000127377	G/C	C	3.57669	CRYGN	0.4099562 (0.1090174)	0.00861009
0.0003481	rs13235365	7	6456091	ENSG00000164535	C/T	T	3.57669	DAGLB	0.4095021 (0.1090418)	0.00861009
0.0003608	rs1673018	19	50987694	ENSG00000161671	A/G	A	-3.56712	EMC10	-0.4092023 (0.1090579)	0.00857843
0.0003608	rs2206252	6	27358462	ENSG00000124613	A/C	A	-3.56712	ZNF391	-0.408781 (0.1090804)	0.00857843
0.0003608	rs12117927	1	236629134	ENSG00000186197	C/A	A	-3.56712	EDARADD	-0.409468 (0.1090436)	0.00857843
0.0003611	rs1960123	19	53189232	ENSG00000269825	T/C	C	3.56712	CTD-3099C6.9	0.4093756 (0.1090486)	0.00856793
0.0003743	rs6034535	20	16552964	ENSG00000089177	C/A	A	-3.55755	KIF16B	-0.4083152 (0.1091054)	0.00852619
0.0003743	rs12327732	19	33221767	ENSG00000213965	C/T	T	-3.55755	NUDT19	-0.4083785 (0.109102)	0.00852619
0.0003743	rs7247072	19	12705963	ENSG00000269693	T/C	T	-3.55755	CTD-2192J16.20	-0.4084597 (0.1090976)	0.00852619
0.0003743	rs1966252	7	142044929	ENSG00000211707	C/G	C	-3.55755	TRBV7-1	-0.4080505 (0.1091195)	0.00852619
0.0003745	rs12451415	17	12006780	ENSG00000065559	G/A	A	3.55755	MAP2K4	0.4082446 (0.1091091)	0.00851582
0.0003882	rs3198697	16	15129940	ENSG00000183426	C/T	T	-3.54799	NPIP	-0.4071763 (0.1091662)	0.00848485
0.0003882	rs4774051	14	106495830	ENSG00000211937	G/A	A	-3.54799	IGHV2-5	-0.4072419 (0.1091627)	0.00848485
0.0003882	rs4746040	10	72253926	ENSG00000107719	G/A	A	-3.54799	PALD1	-0.4067962 (0.1091864)	0.00848485
0.0003885	rs9523421	13	87465533	ENSG00000165300	C/T	T	3.54799	SLITRK5	0.4068987 (0.1091809)	0.00847458
0.0004023	rs17616389	17	608209	ENSG00000141252	G/A	A	-3.53843	VPS53	-0.406047 (0.1092262)	0.00845411
0.0004023	rs11073966	15	91562279	ENSG00000214432	G/A	G	-3.53843	AC068831.10	-0.4060497 (0.1092261)	0.00845411
0.0004026	rs4804715	19	12641232	ENSG00000269560	G/A	G	3.53843	CTD-2192J16.21	0.4062196 (0.1092171)	0.00843373
0.0004026	rs6673449	1	160043698	ENSG00000177807	A/G	A	3.53843	KCNJ10	0.4062706 (0.1092144)	0.00843373
0.0004171	rs11136299	8	144124512	ENSG00000177335	T/C	C	-3.52889	C8orf31	-0.4048577 (0.1092893)	0.00840336
0.0004171	rs10952168	7	1594428	ENSG00000164855	A/G	G	-3.52889	TMEM184A	-0.4050687 (0.1092781)	0.00840336
0.0004171	rs11586632	1	201955614	ENSG00000176393	A/G	G	-3.52889	RNPEP	-0.4048389 (0.1092903)	0.00840336
0.0004174	rs730078	19	39421388	ENSG00000104835	A/G	A	3.52889	SARS2	0.4051999 (0.1092712)	0.00838323
0.0004174	rs4764813	12	102157553	ENSG00000258230	G/C	C	3.52889	RP11-511H9.3	0.405021 (0.1092806)	0.00838323
0.0004325	rs10788630	10	82206018	ENSG00000122378	C/T	C	-3.51935	FAM213A	-0.4044789 (0.1093093)	0.0083632
0.0004325	rs11728389	4	185622046	ENSG00000151725	T/C	C	-3.51935	MLF1IP	-0.4043159 (0.1093179)	0.0083632
0.0004481	rs6003820	22	23988257	ENSG00000211683	T/C	C	-3.50981	AP000346.2	-0.4032924 (0.1093719)	0.00834327
0.0004481	rs62130978	19	4429007	ENSG00000267769	C/T	T	-3.50981	CTB-50L17.9	-0.4029267 (0.1093912)	0.00834327
0.0004484	rs3890526	19	40405436	ENSG00000090920	A/C	A	3.50981	FCGBP	0.4025028 (0.1094135)	0.00831354
0.0004484	rs2016942	11	8938787	ENSG00000166452	A/G	G	3.50981	AKIP1	0.4029173 (0.1093917)	0.00831354
0.0004484	rs55697116	9	131489620	ENSG00000223478	C/T	T	3.50981	RP11-545E17.3	0.4028727 (0.109394)	0.00831354
0.0004649	rs28789767	19	17334178	ENSG00000160113	A/G	G	3.50029	NR2F6	0.4024137 (0.1094182)	0.00828402
0.0004649	rs11216816	11	118075152	ENSG00000255163	C/A	A	3.50029	RP11-832A4.5	0.4024029 (0.1094187)	0.00828402
0.0004649	rs11032695	11	34447586	ENSG00000121691	T/G	G	3.50029	CAT	0.4018714 (0.1094466)	0.00828402
0.0004816	rs2064504	20	44403710	ENSG00000124116	A/G	A	-3.49077	WFDC3	-0.4009003 (0.1094975)	0.00825472
0.0004816	rs11655934	17	71587577	ENSG00000069188	A/G	A	-3.49077	SDK2	-0.4006674 (0.1095097)	0.00825472
0.0004816	rs9908821	17	18679404	ENSG00000171928	A/G	G	-3.49077	TVP23B	-0.4014372 (0.1094694)	0.00825472
0.0004819	rs504781	15	50648339	ENSG00000244879	T/C	C	3.49077	GABPB1-AS1	0.4007937 (0.1095031)	0.00821596
0.0004819	rs10771307	12	9218201	ENSG00000245105	G/T	T	3.49077	A2M-AS1	0.4011324 (0.1094853)	0.00821596
0.0004819	rs72674843	8	95533000	ENSG00000253704	T/C	C	3.49077	RP11-267M23.4	0.40107 (0.1094886)	0.00821596
0.0004819	rs61776719	1	38461319	ENSG00000212541	C/A	C	3.49077	U6	0.4011819 (0.1094828)	0.00821596
0.0004988	rs2671038	15	29072869	ENSG00000261377	C/G	G	-3.48126	RP11-578F21.12	-0.4004163 (0.1095228)	0.00819672
0.0004988	rs1403294	8	104345778	ENSG00000164930	A/G	G	-3.48126	FZD6	-0.4004989 (0.1095185)	0.00819672
0.0004992	rs817359	20	62620057	ENSG00000101161	A/C	C	3.48126	PRPF6	0.4001571 (0.1095363)	0.00813953
0.0004992	rs7143764	14	65379283	ENSG00000258289	A/G	G	3.48126	CHURC1	0.4002501 (0.1095315)	0.00813953
0.0004992	rs59925771	9	98210941	ENSG00000185920	G/T	T	3.48126	PTCH1	0.3996387 (0.1095633)	0.00813953
0.0004992	rs146115757	8	71768465	ENSG00000246366	C/A	A	3.48126	RP11-382J12.1	0.400192 (0.1095345)	0.00813953
0.0004992	rs5004323	7	47799822	ENSG00000146666	G/A	G	3.48126	LINC00525	0.4000857 (0.10954)	0.00813953
0.0004992	rs2352974	3	49890613	ENSG00000185614	C/T	C	3.48126	FAM212A	0.3999289 (0.1095482)	0.00813953
0.000517	rs5758511	22	42336172	ENSG00000100162	G/A	A	-3.47175	CENPM	-0.3988609 (0.1096038)	0.00808314
0.000517	rs9323063	14	22361976	ENSG00000256379	A/G	G	-3.47175	TRAV8-5	-0.3991921 (0.1095866)	0.00808314
0.000517	rs12277188	11	688091	ENSG00000177042	C/T	T	-3.47175	TMEM80	-0.3986116 (0.1096168)	0.00808314
0.000517	rs818053	9	133968750	ENSG00000126878	A/T	A	-3.47175	AIF1L	-0.3986397 (0.1096153)	0.00808314
0.000517	rs11242808	6	2917510	ENSG00000124570	C/T	T	-3.47175	SERPINB6	-0.3994878 (0.1095712)	0.00808314
0.000517	rs13021177	2	103056493	ENSG00000234389	A/G	A	-3.47175	AC007278.3	-0.3988244 (0.1096057)	0.00808314
0.0005174	rs1938725	11	58505693	ENSG00000156689	A/G	G	3.47175	GLYATL2	0.3992368 (0.1095843)	0.00804598
0.0005174	rs7112509	11	3010861	ENSG00000183562	T/C	C	3.47175	AC131971.1	0.3988902 (0.1096023)	0.00804598
0.0005174	rs6884674	5	1623579	ENSG00000232615	G/T	T	3.47175	CTD-2012J19.1	0.398917 (0.1096009)	0.00804598
0.0005174	rs2572345	4	48854139	ENSG00000109180	C/T	C	3.47175	OCIAD1	0.3989749 (0.1095979)	0.00804598
0.0005354	rs4817775	21	37485062	ENSG00000159231	C/A	C	-3.46225	CBR3	-0.3977671 (0.1096606)	0.00802752
0.0005354	rs584695	1	241804070	ENSG00000054277	C/T	T	-3.46225	OPN3	-0.3981781 (0.1096393)	0.00802752
0.0005358	rs6565646	17	78181132	ENSG00000262580	C/T	T	3.46225	RP11-334C17.5	0.397708 (0.1096637)	0.008
0.0005358	rs11640890	16	1046630	ENSG00000260496	G/A	A	3.46225	RP11-161M6.3	0.3982394 (0.1096361)	0.008
0.0005358	rs2923815	8	96076395	ENSG00000245080	C/G	C	3.46225	RP11-320N21.1	0.3980853 (0.1096441)	0.008
0.0005548	rs67876192	19	21753089	ENSG00000268555	A/C	C	-3.45276	RP11-678G14.3	-0.3966488 (0.1097185)	0.00798176
0.0005548	rs434844	17	6910988	ENSG00000108839	G/C	G	-3.45276	ALOX12	-0.3967137 (0.1097151)	0.00798176
0.0005552	rs11149831	16	75451461	ENSG00000261783	G/A	G	3.45276	RP11-252K23.2	0.3965237 (0.1097249)	0.00794552
0.0005552	rs2986492	10	89106683	ENSG00000214562	A/G	G	3.45276	FAM22D	0.3966796 (0.1097169)	0.00794552
0.0005552	rs2617439	5	96275154	ENSG00000113441	G/A	A	3.45276	LNPEP	0.3965805 (0.109722)	0.00794552
0.0005552	rs17476063	1	223016406	ENSG00000228106	T/A	A	3.45276	RP11-452F19.3	0.3970295 (0.1096988)	0.00794552
0.0005744	rs3923885	12	57634698	ENSG00000185633	T/G	T	-3.44327	NDUFA4L2	-0.3961165 (0.1097459)	0.00790068
0.0005744	rs9527	10	104623578	ENSG00000166275	C/T	T	-3.44327	C10orf32	-0.3960014 (0.1097519)	0.00790068
0.0005744	rs968511	9	139609042	ENSG00000165716	C/T	T	-3.44327	FAM69B	-0.3964416 (0.1097291)	0.00790068
0.0005744	rs3118667	9	136291063	ENSG00000148290	T/C	T	-3.44327	SURF1	-0.3962385 (0.1097396)	0.00790068
0.0005744	rs17433780	1	89474818	ENSG00000117226	A/G	G	-3.44327	GBP3	-0.3957871 (0.1097629)	0.00790068
0.0005749	rs7502682	17	19295450	ENSG00000128482	T/G	G	3.44327	RNF112	0.3959094 (0.1097566)	0.00788288
0.0005749	rs62193397	2	202526366	ENSG00000155755	A/G	A	3.44327	TMEM237	0.39644 (0.1097292)	0.00788288
0.0005952	rs67876192	19	21753089	ENSG00000268119	A/C	C	-3.4338	CTD-2561J22.5	-0.394797 (0.1098138)	0.00786517
0.0005952	rs28409706	5	70308251	ENSG00000205572	T/C	C	-3.4338	SERF1B	-0.3953707 (0.1097843)	0.00786517
0.0005956	rs139622	22	25205100	ENSG00000167037	C/T	T	3.4338	SGSM1	0.39459 (0.1098245)	0.00783875
0.0005956	rs1011157	17	40960253	ENSG00000126581	C/T	T	3.4338	BECN1	0.3950054 (0.1098031)	0.00783875
0.0005956	rs4976210	5	70307464	ENSG00000237075	C/T	T	3.4338	RP11-497H16.2	0.3954564 (0.1097799)	0.00783875
0.0006162	rs11637892	15	45925870	ENSG00000137767	A/C	C	-3.42432	SQRDL	-0.3936007 (0.1098752)	0.00782123
0.0006162	rs4883209	12	9176780	ENSG00000139187	C/T	C	-3.42432	KLRG1	-0.3942074 (0.1098441)	0.00782123
0.0006166	rs8070192	17	1638191	ENSG00000167711	G/A	A	3.42432	SERPINF2	0.3940479 (0.1098523)	0.00778643
0.0006166	rs10891537	11	113211370	ENSG00000149292	T/G	T	3.42432	TTC12	0.3935881 (0.1098758)	0.00778643
0.0006166	rs11140202	9	86280482	ENSG00000254473	C/T	T	3.42432	RP11-522I20.3	0.3940461 (0.1098523)	0.00778643
0.0006166	rs10229834	7	2750047	ENSG00000174945	C/A	A	3.42432	AMZ1	0.3940748 (0.1098509)	0.00778643
0.0006383	rs2074634	19	44238347	ENSG00000105771	A/G	G	3.41486	SMG9	0.3932537 (0.1098929)	0.00774336
0.0006383	rs75116816	18	47289049	ENSG00000167315	C/G	G	3.41486	ACAA2	0.3930671 (0.1099024)	0.00774336
0.0006383	rs61848718	10	30070771	ENSG00000197321	T/G	T	3.41486	SVIL	0.3930353 (0.1099041)	0.00774336
0.0006383	rs12662984	6	24839160	ENSG00000263391	G/T	G	3.41486	AL512428.1	0.392509 (0.1099309)	0.00774336
0.0006383	rs1055690	3	141466147	ENSG00000114124	T/C	C	3.41486	GRK7	0.3926869 (0.1099219)	0.00774336
0.0006602	rs55775354	2	152118271	ENSG00000184898	G/A	A	-3.4054	RBM43	-0.3924043 (0.1099363)	0.00772627
0.0006602	rs10399931	1	203156080	ENSG00000133055	C/T	T	-3.4054	MYBPH	-0.3920339 (0.1099551)	0.00772627
0.0006607	rs7824932	8	90716076	ENSG00000251136	G/T	T	3.4054	RP11-37B2.1	0.3916409 (0.1099752)	0.00769231
0.0006607	rs13390252	2	204596729	ENSG00000224791	A/G	G	3.4054	AC125238.4	0.3918583 (0.1099641)	0.00769231
0.0006607	rs55971447	1	161515326	ENSG00000244682	C/T	T	3.4054	FCGR2C	0.3918124 (0.1099664)	0.00769231
0.0006607	rs4634868	1	38465315	ENSG00000183386	G/A	A	3.4054	FHL3	0.3918638 (0.1099638)	0.00769231
0.0006838	rs10250837	7	94673502	ENSG00000158528	C/T	C	-3.39595	PPP1R9A	-0.3907989 (0.1100179)	0.00768386
0.0006843	rs62224180	21	47726332	ENSG00000182362	G/C	C	3.39595	YBEY	0.3910309 (0.1100062)	0.00765027
0.0006843	rs4814623	20	17473671	ENSG00000125864	G/A	A	3.39595	BFSP1	0.3914036 (0.1099872)	0.00765027
0.0006843	rs5030938	10	70975916	ENSG00000156502	T/C	C	3.39595	SUPV3L1	0.3905543 (0.1100303)	0.00765027
0.0006843	rs12711794	2	114723191	ENSG00000244063	T/C	C	3.39595	AC024704.2	0.3906228 (0.1100269)	0.00765027
0.0007076	rs9949776	18	77452399	ENSG00000060069	C/G	G	-3.3865	CTDP1	-0.3902064 (0.110048)	0.00762527
0.0007076	rs7177530	15	74211717	ENSG00000261801	T/C	T	-3.3865	LOXL1-AS1	-0.3895885 (0.1100792)	0.00762527
0.0007076	rs28500547	14	20785555	ENSG00000100814	C/T	T	-3.3865	CCNB1IP1	-0.3903848 (0.1100389)	0.00762527
0.0007082	rs12668689	7	64311337	ENSG00000213640	T/A	T	3.3865	RP11-797H7.3	0.390354 (0.1100405)	0.00761697
0.0007323	rs10224536	7	66198879	ENSG00000232559	C/A	A	-3.37707	GS1-124K5.12	-0.3885206 (0.1101331)	0.00756757
0.0007323	rs34721682	6	137199535	ENSG00000112357	A/G	G	-3.37707	PEX7	-0.3885154 (0.1101334)	0.00756757
0.0007323	rs7699689	4	127452	ENSG00000211553	A/G	G	-3.37707	AC118278.1	-0.3889215 (0.1101129)	0.00756757
0.0007323	rs12696669	3	193293699	ENSG00000127249	C/A	A	-3.37707	ATP13A4	-0.3885931 (0.1101295)	0.00756757
0.0007323	rs62277394	3	156430178	ENSG00000243926	T/C	C	-3.37707	TIPARP-AS1	-0.3886681 (0.1101257)	0.00756757
0.0007323	rs1623927	1	107596120	ENSG00000198890	T/C	T	-3.37707	PRMT6	-0.3893386 (0.1100919)	0.00756757
0.0007328	rs135861	22	49998118	ENSG00000235111	A/G	A	3.37707	RP1-29C18.8	0.3888684 (0.1101156)	0.0075431
0.0007328	rs6955367	7	99961194	ENSG00000121716	G/A	G	3.37707	PILRB	0.3887544 (0.1101214)	0.0075431
0.0007328	rs4849090	2	113399795	ENSG00000237753	T/C	T	3.37707	AC079922.3	0.3891054 (0.1101037)	0.0075431
0.0007577	rs16982846	19	52077069	ENSG00000105497	G/A	A	-3.36763	ZNF175	-0.3882559 (0.1101465)	0.00751073
0.0007577	rs8071251	17	56232315	ENSG00000229590	G/A	A	-3.36763	MSX2P1	-0.3879636 (0.1101612)	0.00751073
0.0007577	rs179252	14	81435985	ENSG00000165409	T/G	T	-3.36763	TSHR	-0.3883761 (0.1101404)	0.00751073
0.0007577	rs1564880	4	176941309	ENSG00000150625	C/T	T	-3.36763	GPM6A	-0.3884722 (0.1101356)	0.00751073
0.0007583	rs740400	19	57686804	ENSG00000268379	C/T	T	3.36763	CTC-360J11.4	0.3876706 (0.1101759)	0.00748663
0.0007583	rs4543479	7	102111183	ENSG00000170667	T/C	C	3.36763	RASA4B	0.3876238 (0.1101783)	0.00748663
0.0007583	rs10789489	1	46890455	ENSG00000232022	G/T	G	3.36763	RP5-1109J22.1	0.3882305 (0.1101478)	0.00748663
0.000784	rs1999897	1	53829729	ENSG00000230138	C/T	T	-3.35821	RP11-117D22.2	-0.3871232 (0.1102034)	0.00747863
0.0007845	rs3797310	5	42756940	ENSG00000198865	T/C	T	3.35821	CCDC152	0.3872418 (0.1101975)	0.00746269
0.0007845	rs11709428	3	195666083	ENSG00000145113	T/G	G	3.35821	MUC4	0.3867897 (0.1102202)	0.00746269
0.0008116	rs2824498	21	19177629	ENSG00000154645	C/T	C	-3.34879	CHODL	-0.3862141 (0.110249)	0.007431
0.0008116	rs941479	14	94571778	ENSG00000165948	A/G	A	-3.34879	IFI27L1	-0.386157 (0.1102518)	0.007431
0.0008116	rs1059225	10	81374986	ENSG00000188199	T/C	C	-3.34879	FAM22B	-0.3861034 (0.1102545)	0.007431
0.0008116	rs41284471	10	6626214	ENSG00000237943	G/A	A	-3.34879	PRKCQ-AS1	-0.385978 (0.1102608)	0.007431
0.0008122	rs71367134	19	55507148	ENSG00000267149	G/A	A	3.34879	CTC-550B14.6	0.3861908 (0.1102501)	0.00845666
0.0008122	rs1137895	19	50931964	ENSG00000269404	G/C	C	3.34879	SPIB	0.3859935 (0.11026)	0.00845666
0.0008122	rs2686838	7	48006649	ENSG00000158683	C/T	C	3.34879	PKD1L1	0.3856727 (0.1102761)	0.00845666
0.0008122	rs10805445	5	52398693	ENSG00000247796	G/A	A	3.34879	CTD-2366F13.1	0.3858474 (0.1102673)	0.00845666
0.0008685	rs2277798	21	43824106	ENSG00000160183	A/G	A	-3.32997	TMPRSS3	-0.3841407 (0.1103524)	0.00842993
0.0008685	rs10892175	11	117674355	ENSG00000251594	G/A	A	-3.32997	RP11-728F11.1	-0.3838348 (0.1103676)	0.00842993
0.0008685	rs11730742	4	6614954	ENSG00000013288	C/T	T	-3.32997	MAN2B2	-0.3844533 (0.1103369)	0.00842993
0.0008691	rs9958799	18	14132402	ENSG00000267150	G/C	C	3.32997	RP11-411B10.2	0.3841616 (0.1103514)	0.00840336
0.0008691	rs10877011	12	58124992	ENSG00000111012	T/G	G	3.32997	CYP27B1	0.3838084 (0.1103689)	0.00840336
0.0008691	rs11613912	12	46739740	ENSG00000257261	C/T	T	3.32997	RP11-96H19.1	0.3842114 (0.1103489)	0.00840336
0.0008982	rs2297789	20	33867248	ENSG00000126005	A/T	T	-3.32057	MMP24-AS1	-0.3826385 (0.1104269)	0.00943396
0.0008982	rs7958691	12	124440743	ENSG00000179195	G/T	T	-3.32057	ZNF664	-0.3831798 (0.1104001)	0.00943396
0.0008989	rs4796168	17	34477887	ENSG00000205020	G/A	A	3.32057	CCL4L1	0.3825385 (0.1104319)	0.00938478
0.0008989	rs2289965	11	18728650	ENSG00000179057	T/C	C	3.32057	IGSF22	0.3831892 (0.1103997)	0.00938478
0.0008989	rs10749291	10	120920588	ENSG00000183605	T/C	C	3.32057	SFXN4	0.3830243 (0.1104078)	0.00938478
0.0008989	rs7634474	3	71829467	ENSG00000170837	G/A	A	3.32057	GPR27	0.3833965 (0.1103894)	0.00938478
0.0008989	rs6718109	2	98175863	ENSG00000196912	T/C	T	3.32057	ANKRD36B	0.3827335 (0.1104222)	0.00938478
0.000929	rs2905433	19	19490203	ENSG00000250067	T/C	T	-3.31118	YJEFN3	-0.382307 (0.1104434)	0.00931677
0.000929	rs409646	16	3173575	ENSG00000263214	C/G	G	-3.31118	ZNF205-AS1	-0.3818901 (0.110464)	0.00931677
0.000929	rs1756775	10	90579672	ENSG00000173239	A/G	G	-3.31118	LIPM	-0.3818542 (0.1104657)	0.00931677
0.000929	rs28784908	7	140170395	ENSG00000133606	A/C	C	-3.31118	MKRN1	-0.38159 (0.1104788)	0.00931677
0.000929	rs9366675	6	26936723	ENSG00000261584	C/T	T	-3.31118	RP11-457M11.5	-0.3815048 (0.110483)	0.00931677
0.000929	rs11243180	6	7439070	ENSG00000096696	A/G	G	-3.31118	DSP	-0.3822408 (0.1104466)	0.00931677
0.000929	rs17091423	2	90106160	ENSG00000243264	T/C	C	-3.31118	IGKV2D-29	-0.3821273 (0.1104522)	0.00931677
0.0009296	rs3859140	16	234710	ENSG00000268836	C/T	C	3.31118	LA16c-OS12.2	0.382 (0.1104585)	0.00929752
0.0009296	rs56260111	3	54652816	ENSG00000265992	C/T	T	3.31118	ESRG	0.3823045 (0.1104435)	0.00929752
0.0009607	rs113373974	18	11917083	ENSG00000154889	C/A	A	-3.30179	MPPE1	-0.3808295 (0.1105163)	0.0103093
0.0009607	rs6431644	2	234773729	ENSG00000224287	A/G	A	-3.30179	MSL3P1	-0.380877 (0.1105139)	0.0103093
0.0009614	rs2972544	19	36752221	ENSG00000232677	A/G	A	3.30179	LINC00665	0.3808881 (0.1105134)	0.0102987
0.0009927	rs6104154	20	44055963	ENSG00000269549	G/A	A	-3.29241	AL031663.2	-0.3795815 (0.1105776)	0.0102669
0.0009927	rs6966715	7	76062644	ENSG00000091073	G/C	C	-3.29241	DTX2	-0.3800277 (0.1105557)	0.0102669
0.0009927	rs6895057	5	74624234	ENSG00000189045	G/A	A	-3.29241	ANKDD1B	-0.3804962 (0.1105327)	0.0102669
0.0009934	rs16960499	17	19203032	ENSG00000228157	A/G	G	3.29241	AC007952.5	0.380003 (0.1105569)	0.0102249
0.0009934	rs10122480	9	138806465	ENSG00000238058	G/C	C	3.29241	RP11-432J22.2	0.3796969 (0.1105719)	0.0102249
0.0009934	rs10231271	7	72364533	ENSG00000205578	G/A	A	3.29241	POM121B	0.3801469 (0.1105498)	0.0102249
0.0009934	rs1134196	3	3193903	ENSG00000072756	T/C	C	3.29241	TRNT1	0.380473 (0.1105338)	0.0102249
0.0010264	rs3785655	17	14249167	ENSG00000153976	C/T	C	-3.28304	HS3ST3A1	-0.3787232 (0.1106196)	0.0101937
0.0010264	rs4754325	11	108387409	ENSG00000178202	C/T	T	-3.28304	KDELC2	-0.3790858 (0.1106019)	0.0101937
0.0010264	rs28613705	9	45374300	ENSG00000268578	A/G	G	-3.28304	AL354718.1	-0.3791868 (0.1105969)	0.0101937
0.0010271	rs45500192	22	42177899	ENSG00000167077	A/G	G	3.28304	MEI1	0.3787088 (0.1106203)	0.0101523
0.0010271	rs57849270	12	98880376	ENSG00000120802	G/T	T	3.28304	TMPO	0.3790905 (0.1106016)	0.0101523
0.0010271	rs78086316	5	134788875	ENSG00000255833	T/C	T	3.28304	TIFAB	0.3789157 (0.1106102)	0.0101523
0.0010271	rs552244	3	119376582	ENSG00000121577	G/C	C	3.28304	POPDC2	0.3792736 (0.1105927)	0.0101523
0.0010611	rs7386378	8	144379934	ENSG00000185730	C/T	C	-3.27367	ZNF696	-0.377737 (0.1106678)	0.0101317
0.0010611	rs6916141	6	43107744	ENSG00000112655	T/C	C	-3.27367	PTK7	-0.3783897 (0.1106359)	0.0101317
0.0010619	rs16958108	16	11263856	ENSG00000263033	T/G	G	3.27367	RP11-396B14.2	0.3784011 (0.1106353)	0.0111223
0.0010619	rs11769348	7	150026753	ENSG00000106538	T/C	C	3.27367	RARRES2	0.3778781 (0.1106609)	0.0111223
0.001097	rs2927743	19	38132334	ENSG00000120784	A/G	A	-3.26431	ZFP30	-0.3773095 (0.1106886)	0.0110775
0.001097	rs3764021	12	9833628	ENSG00000256582	C/T	C	-3.26431	RP11-75L1.1	-0.3769446 (0.1107064)	0.0110775
0.001097	rs3824527	9	130702642	ENSG00000227218	C/T	T	-3.26431	RP11-203J24.8	-0.3767087 (0.1107178)	0.0110775
0.001097	rs10261806	7	144532104	ENSG00000196511	G/A	A	-3.26431	TPK1	-0.376802 (0.1107133)	0.0110775
0.0010977	rs10425463	19	20826870	ENSG00000188171	G/A	A	3.26431	ZNF626	0.3768874 (0.1107091)	0.0120361
0.0010977	rs13220615	6	155587709	ENSG00000235381	G/T	T	3.26431	RP11-477D19.2	0.3767396 (0.1107163)	0.0120361
0.0010977	rs881150	5	172198905	ENSG00000253736	T/A	A	3.26431	RP11-779O18.3	0.3766781 (0.1107193)	0.0120361
0.0010977	rs3112996	2	95812372	ENSG00000172005	G/A	G	3.26431	MAL	0.3773103 (0.1106886)	0.0120361
0.0011339	rs1130222	19	17170885	ENSG00000131351	C/T	T	-3.25495	HAUS8	-0.3759187 (0.1107562)	0.012012
0.0011339	rs12146707	12	66694435	ENSG00000238528	C/T	C	-3.25495	snoU13	-0.375737 (0.110765)	0.012012
0.0011347	rs7945319	11	405197	ENSG00000184363	G/A	G	3.25495	PKP3	0.3755173 (0.1107756)	0.012
0.0011712	rs4801177	19	57089050	ENSG00000196867	C/T	C	-3.2456	ZFP28	-0.3750171 (0.1107998)	0.0119522
0.0011712	rs8024713	15	80206958	ENSG00000180953	G/C	G	-3.2456	ST20	-0.3746614 (0.110817)	0.0119522
0.0011712	rs62140478	2	87995393	ENSG00000234231	C/T	T	-3.2456	AC093616.4	-0.3747668 (0.1108119)	0.0119522
0.0011712	rs7536995	1	248012098	ENSG00000162722	T/C	C	-3.2456	TRIM58	-0.3747813 (0.1108112)	0.0119522
0.001172	rs1047334	17	9815187	ENSG00000109047	C/T	C	3.2456	RCVRN	0.3746461 (0.1108178)	0.011893
0.001172	rs1533327	15	90798272	ENSG00000228998	G/A	A	3.2456	RP11-697E2.7	0.3749259 (0.1108042)	0.011893
0.001172	rs2107374	7	144182634	ENSG00000244198	A/C	C	3.2456	RP4-545C24.1	0.374513 (0.1108242)	0.011893
0.001172	rs11100583	4	165877645	ENSG00000248632	C/G	G	3.2456	RP11-366M4.11	0.3752831 (0.110787)	0.011893
0.001172	rs4233465	1	236767826	ENSG00000119285	C/T	T	3.2456	HEATR1	0.3754399 (0.1107794)	0.011893
0.0012105	rs55637375	19	4386845	ENSG00000167670	A/G	G	-3.23626	CHAF1A	-0.3735234 (0.1108719)	0.0118577
0.0012105	rs7165012	15	40654038	ENSG00000128928	A/G	A	-3.23626	IVD	-0.3735367 (0.1108712)	0.0118577
0.0012105	rs2289480	9	111705501	ENSG00000119328	A/C	C	-3.23626	FAM206A	-0.3744594 (0.1108268)	0.0118577
0.0012113	rs269913	19	55481669	ENSG00000022556	C/T	C	3.23626	NLRP2	0.3739091 (0.1108533)	0.0127827
0.0012113	rs715012	16	55474324	ENSG00000260135	C/T	T	3.23626	RP11-212I21.2	0.3740461 (0.1108467)	0.0127827
0.0012113	rs28465970	15	101140674	ENSG00000154227	G/A	A	3.23626	CERS3	0.3736434 (0.1108661)	0.0127827
0.0012113	rs7932698	11	71551130	ENSG00000248671	A/C	A	3.23626	CTD-2313N18.5	0.3742339 (0.1108377)	0.0127827
0.0012113	rs4343916	6	26522675	ENSG00000261353	A/T	A	3.23626	CTA-14H9.5	0.3744093 (0.1108292)	0.0127827
0.001251	rs7192268	16	70382179	ENSG00000223496	C/T	T	-3.22692	EXOSC6	-0.3728835 (0.1109027)	0.0127576
0.001251	rs6977040	7	102079091	ENSG00000239480	G/A	G	-3.22692	RP11-514P8.2	-0.373311 (0.1108821)	0.0127576
0.0012518	rs9916425	17	13941931	ENSG00000223510	C/T	T	3.22692	CDRT15	0.3733576 (0.1108799)	0.0136719
0.0012518	rs11764792	7	50496841	ENSG00000132436	C/T	T	3.22692	FIGNL1	0.3726283 (0.1109149)	0.0136719
0.0012518	rs9376965	6	146130055	ENSG00000235652	G/A	A	3.22692	RP11-545I5.3	0.3729982 (0.1108971)	0.0136719
0.0012518	rs6870010	5	153765431	ENSG00000245275	T/C	C	3.22692	CTB-157D17.1	0.3734248 (0.1108766)	0.0136719
0.0012518	rs2284817	3	38510388	ENSG00000229589	G/A	A	3.22692	ACVR2B-AS1	0.3733317 (0.1108811)	0.0136719
0.0012927	rs4785686	16	89587871	ENSG00000197912	A/C	C	-3.21759	SPG7	-0.3715778 (0.1109652)	0.0136054
0.0012927	rs35220940	11	43939628	ENSG00000254409	G/A	A	-3.21759	RP11-613D13.4	-0.3715805 (0.1109651)	0.0136054
0.0012927	rs13275065	8	145818681	ENSG00000147799	C/T	T	-3.21759	ARHGAP39	-0.3722056 (0.1109352)	0.0136054
0.0012927	rs351259	5	141310649	ENSG00000081791	T/C	C	-3.21759	KIAA0141	-0.3724517 (0.1109234)	0.0136054
0.0012927	rs1045780	2	208467150	ENSG00000144401	G/A	A	-3.21759	METTL21A	-0.3724226 (0.1109248)	0.0136054
0.0012936	rs4807313	19	965775	ENSG00000267442	T/C	T	3.21759	AC005391.3	0.3723413 (0.1109287)	0.0135528
0.0012936	rs7983230	13	30942955	ENSG00000238121	G/A	A	3.21759	LINC00426	0.3715579 (0.1109662)	0.0135528
0.0012936	rs4078520	11	723429	ENSG00000177106	T/C	T	3.21759	EPS8L2	0.3717889 (0.1109551)	0.0135528
0.0012936	rs144396788	8	128445986	ENSG00000246228	T/C	C	3.21759	RP11-382A18.1	0.3720954 (0.1109405)	0.0135528
0.0013357	rs12911703	15	89456948	ENSG00000140545	G/A	A	3.20827	MFGE8	0.3706856 (0.1110079)	0.0144648
0.0013357	rs2638222	12	40537203	ENSG00000260943	C/T	T	3.20827	RP11-476D10.1	0.3713139 (0.1109779)	0.0144648
0.0013357	rs38487	7	30614508	ENSG00000196295	G/A	A	3.20827	AC005154.6	0.3705797 (0.1110129)	0.0144648
0.0013357	rs9790789	4	26861656	ENSG00000240005	C/A	A	3.20827	RP11-293A21.1	0.3713511 (0.1109761)	0.0144648
0.0013791	rs3120068	14	20919551	ENSG00000258515	C/T	C	-3.19895	RP11-203M5.7	-0.369729 (0.1110534)	0.0144092
0.0013791	rs11494828	12	34225870	ENSG00000139133	T/A	A	-3.19895	ALG10	-0.3696307 (0.1110581)	0.0144092
0.0013791	rs1626337	7	144076915	ENSG00000204959	C/G	C	-3.19895	RP4-798C17.5	-0.3698053 (0.1110498)	0.0144092
0.0013791	rs74668140	1	113746209	ENSG00000198799	T/A	T	-3.19895	LRIG2	-0.3704023 (0.1110214)	0.0144092
0.00138	rs59858465	19	56912996	ENSG00000267454	G/A	A	3.19895	ZNF582-AS1	0.3697518 (0.1110523)	0.0143403
0.00138	rs890551	8	82060148	ENSG00000253214	A/C	C	3.19895	RP11-1149M10.2	0.36984 (0.1110481)	0.0143403
0.00138	rs6857794	4	2426207	ENSG00000206113	A/G	G	3.19895	RP11-503N18.1	0.3695901 (0.11106)	0.0143403
0.00138	rs6599293	4	133027	ENSG00000250312	A/G	G	3.19895	ZNF718	0.3697167 (0.111054)	0.0143403
0.00138	rs6691539	1	247372672	ENSG00000232347	C/T	T	3.19895	RP11-488L18.8	0.3697315 (0.1110533)	0.0143403
0.0014237	rs7211450	17	27394671	ENSG00000221995	G/A	A	-3.18964	TIAF1	-0.3692889 (0.1110743)	0.0142721
0.0014237	rs498045	11	66362997	ENSG00000173992	A/G	A	-3.18964	CCS	-0.3692397 (0.1110767)	0.0142721
0.0014237	rs2986492	10	89106683	ENSG00000184923	A/G	G	-3.18964	FAM22A	-0.3689448 (0.1110907)	0.0142721
0.0014237	rs7708125	5	169673580	ENSG00000249601	T/A	T	-3.18964	CTB-27N1.1	-0.3685758 (0.1111082)	0.0142721
0.0014237	rs4687701	3	53121276	ENSG00000242142	A/G	A	-3.18964	SERBP1P3	-0.3693777 (0.1110701)	0.0142721
0.0014247	rs12596141	16	15821246	ENSG00000263065	C/T	T	3.18964	AF001548.6	0.3693924 (0.1110694)	0.0151659
0.0014247	rs7148018	14	74957153	ENSG00000165898	C/T	T	3.18964	ISCA2	0.3692912 (0.1110742)	0.0151659
0.0014247	rs17121917	14	50430106	ENSG00000258946	T/C	C	3.18964	RP11-58E21.4	0.3692501 (0.1110762)	0.0151659
0.0014247	rs3782924	12	7262154	ENSG00000139194	C/T	T	3.18964	RBP5	0.3687322 (0.1111008)	0.0151659
0.0014707	rs28449888	19	35165633	ENSG00000089335	T/G	G	-3.18033	ZNF302	-0.3682341 (0.1111244)	0.0151086
0.0014707	rs907612	11	1874221	ENSG00000184682	C/T	T	-3.18033	C11orf89	-0.3682835 (0.111122)	0.0151086
0.0014707	rs6598041	11	324699	ENSG00000255328	C/T	C	-3.18033	RP11-326C3.12	-0.3679501 (0.1111378)	0.0151086
0.0014707	rs116321223	3	75420157	ENSG00000238278	A/G	G	-3.18033	ALG1L6P	-0.3680355 (0.1111338)	0.0151086
0.0014717	rs6122128	20	62128735	ENSG00000101210	T/C	C	3.18033	EEF1A2	0.3678874 (0.1111408)	0.0150801
0.0014717	rs11587444	1	150722844	ENSG00000143452	A/G	G	3.18033	HORMAD1	0.3684707 (0.1111132)	0.0150801
0.0015181	rs2268405	12	109589593	ENSG00000076555	A/G	G	-3.17103	ACACB	-0.3671283 (0.1111766)	0.0150517
0.0015181	rs9646748	2	191301368	ENSG00000151690	A/G	G	-3.17103	MFSD6	-0.3670815 (0.1111788)	0.0150517
0.0015192	rs349050	19	44301425	ENSG00000159871	A/G	G	3.17103	LYPD5	0.3671309 (0.1111765)	0.0149533
0.0015192	rs10414757	19	33416801	ENSG00000266930	G/C	C	3.17103	CTD-2085J24.4	0.3668201 (0.1111912)	0.0149533
0.0015192	rs60010631	19	4334310	ENSG00000178078	C/T	T	3.17103	STAP2	0.3674888 (0.1111596)	0.0149533
0.0015192	rs2074864	19	3155736	ENSG00000060558	T/C	C	3.17103	GNA15	0.3670796 (0.1111789)	0.0149533
0.0015192	rs2585266	17	5213391	ENSG00000129204	C/T	T	3.17103	USP6	0.3666779 (0.1111979)	0.0149533
0.0015192	rs12418562	11	45373480	ENSG00000254427	G/C	C	3.17103	RP11-430H10.1	0.3671568 (0.1111753)	0.0149533
0.0015192	rs59882870	7	75638421	ENSG00000189077	G/A	A	3.17103	TMEM120A	0.3666143 (0.1112008)	0.0149533
0.001568	rs12350739	9	16885017	ENSG00000173068	A/G	G	-3.16174	BNC2	-0.3656028 (0.1112484)	0.0148976
0.001568	rs3734618	6	39284184	ENSG00000124780	A/G	G	-3.16174	KCNK17	-0.3656938 (0.1112441)	0.0148976
0.001568	rs62259092	3	75418230	ENSG00000239959	C/T	T	-3.16174	RP11-803B1.7	-0.3656713 (0.1112452)	0.0148976
0.001568	rs77732533	3	49575549	ENSG00000145020	C/G	G	-3.16174	AMT	-0.3657679 (0.1112407)	0.0148976
0.001569	rs2972572	19	8390313	ENSG00000233927	G/A	A	3.16174	RPS28	0.3657577 (0.1112411)	0.0148423
0.001569	rs1155458	7	142040894	ENSG00000211745	C/T	T	3.16174	TRBV4-2	0.366439 (0.1112091)	0.0148423
0.001569	rs2245365	3	50097319	ENSG00000004534	C/A	A	3.16174	RBM6	0.3655097 (0.1112528)	0.0148423
0.001569	rs10180760	2	36779144	ENSG00000171055	T/G	G	3.16174	FEZ2	0.365899 (0.1112345)	0.0148423
0.0016182	rs7212109	17	79284614	ENSG00000185168	T/C	C	-3.15245	LINC00482	-0.3647579 (0.111288)	0.0147738
0.0016182	rs11177008	12	68414804	ENSG00000236946	C/T	T	-3.15245	GS1-410F4.3	-0.3645458 (0.1112979)	0.0147738
0.0016182	rs66521413	5	43015122	ENSG00000251131	T/A	A	-3.15245	CTD-2035E11.3	-0.3654999 (0.1112532)	0.0147738
0.0016182	rs12137878	1	91973210	ENSG00000097046	G/T	T	-3.15245	CDC7	-0.3652038 (0.1112671)	0.0147738
0.0016182	rs663465	1	70876758	ENSG00000116761	A/G	G	-3.15245	CTH	-0.3653697 (0.1112593)	0.0147738
0.0016193	rs725131	16	66585710	ENSG00000166548	G/C	G	3.15245	TK2	0.3646254 (0.1112942)	0.0147059
0.0016193	rs8007302	14	95911137	ENSG00000176438	C/T	T	3.15245	SYNE3	0.3647421 (0.1112888)	0.0147059
0.0016193	rs11834492	12	124180011	ENSG00000168778	T/C	C	3.15245	TCTN2	0.3651036 (0.1112718)	0.0147059
0.0016193	rs72811688	6	5170707	ENSG00000214113	C/T	T	3.15245	LYRM4	0.3654075 (0.1112576)	0.0147059
0.0016193	rs10210248	2	84673252	ENSG00000163541	T/C	C	3.15245	SUCLG1	0.3647834 (0.1112868)	0.0147059
0.0016711	rs1128705	17	78973901	ENSG00000175911	C/G	G	-3.14317	AC127496.1	-0.3644891 (0.1113006)	0.0146119
0.0016711	rs884151	14	101599360	ENSG00000259004	A/G	G	-3.14317	RP11-8L8.2	-0.3638844 (0.1113289)	0.0146119
0.0016711	rs1873914	12	56379427	ENSG00000139531	G/C	C	-3.14317	SUOX	-0.3636389 (0.1113403)	0.0146119
0.0016711	rs6888037	5	127406259	ENSG00000245937	G/T	G	-3.14317	CTC-228N24.3	-0.3644815 (0.111301)	0.0146119
0.0016711	rs4380582	4	70232972	ENSG00000250696	G/A	A	-3.14317	RP11-704M14.1	-0.3639575 (0.1113255)	0.0146119
0.0016711	rs2227245	1	169540080	ENSG00000198734	C/T	T	-3.14317	F5	-0.3639245 (0.111327)	0.0146119
0.0016711	rs1039630	1	31881472	ENSG00000168528	T/C	C	-3.14317	SERINC2	-0.3636748 (0.1113386)	0.0146119
0.0016723	rs2953475	8	79638138	ENSG00000254352	C/A	A	3.14317	RP11-578O24.2	0.3638125 (0.1113322)	0.0145852
0.0016723	rs11523819	1	1603236	ENSG00000215790	G/A	A	3.14317	SLC35E2	0.36397 (0.1113249)	0.0145852
0.0017244	rs3087501	22	46647909	ENSG00000130943	A/G	G	-3.13389	PKDREJ	-0.3632767 (0.1113572)	0.0145191
0.0017244	rs2078662	22	22717616	ENSG00000211649	G/A	G	-3.13389	IGLV7-46	-0.3628485 (0.1113772)	0.0145191
0.0017244	rs2277947	19	13889368	ENSG00000104979	G/A	A	-3.13389	C19orf53	-0.3629711 (0.1113714)	0.0145191
0.0017244	rs11654879	17	66575761	ENSG00000108950	G/A	A	-3.13389	FAM20A	-0.3630858 (0.1113661)	0.0145191
0.0017244	rs4618656	8	10969235	ENSG00000269918	T/A	A	-3.13389	AF131215.9	-0.3631382 (0.1113637)	0.0145191
0.0017256	rs10174098	2	187492742	ENSG00000138448	G/A	G	3.13389	ITGAV	0.3634668 (0.1113484)	0.0145059
0.0017793	rs6033979	20	1508141	ENSG00000101307	C/T	T	-3.12462	SIRPB1	-0.3618823 (0.1114221)	0.0144665
0.0017793	rs111570463	8	98775526	ENSG00000104341	C/T	T	-3.12462	LAPTM4B	-0.3620847 (0.1114127)	0.0144665
0.0017793	rs9474440	6	53072967	ENSG00000137270	G/T	T	-3.12462	GCM1	-0.3622037 (0.1114071)	0.0144665
0.0017805	rs12975582	19	55518151	ENSG00000267265	G/A	A	3.12462	CTC-550B14.7	0.3618193 (0.111425)	0.0144274
0.0017805	rs7855693	9	32555536	ENSG00000232303	A/C	C	3.12462	RP11-205M20.7	0.3619168 (0.1114205)	0.0144274
0.0017805	rs138777504	7	75080358	ENSG00000178809	T/C	C	3.12462	TRIM73	0.3617731 (0.1114271)	0.0144274
0.001837	rs7221768	17	33562776	ENSG00000267364	C/T	T	-3.11535	RP11-47L3.1	-0.3609341 (0.111466)	0.0143756
0.001837	rs8057431	16	84839954	ENSG00000103196	A/C	C	-3.11535	CRISPLD2	-0.3605009 (0.111486)	0.0143756
0.001837	rs9925556	16	2880105	ENSG00000162078	C/T	C	-3.11535	ZG16B	-0.3607165 (0.111476)	0.0143756
0.001837	rs7848239	9	4657757	ENSG00000107249	G/C	C	-3.11535	GLIS3	-0.3609076 (0.1114672)	0.0143756
0.0018382	rs2734201	7	142161042	ENSG00000211725	T/G	T	3.11535	TRBV5-5	0.3613828 (0.1114452)	0.0143113
0.0018382	rs12654399	5	50087466	ENSG00000151883	G/T	T	3.11535	PARP8	0.3611832 (0.1114545)	0.0143113
0.0018382	rs2303711	5	6602544	ENSG00000037474	T/C	T	3.11535	NSUN2	0.3607134 (0.1114762)	0.0143113
0.0018382	rs1835372	3	156519027	ENSG00000240875	T/C	C	3.11535	RP11-392A22.2	0.3605157 (0.1114853)	0.0143113
0.0018382	rs78685532	1	150738197	ENSG00000143387	T/C	C	3.11535	CTSK	0.3608259 (0.111471)	0.0143113
0.0018951	rs28372939	22	21356824	ENSG00000230513	G/A	A	-3.10609	THAP7-AS1	-0.3600737 (0.1115057)	0.014273
0.0018951	rs55897749	17	43136303	ENSG00000172992	T/C	T	-3.10609	DCAKD	-0.3598763 (0.1115148)	0.014273
0.0018951	rs72940143	11	67685608	ENSG00000251637	A/G	G	-3.10609	RP11-119D9.1	-0.3603609 (0.1114925)	0.014273
0.0018964	rs2487707	10	70765092	ENSG00000198954	G/T	G	3.10609	KIAA1279	0.3600721 (0.1115058)	0.014197
0.0018964	rs62483497	7	102332238	ENSG00000173678	G/A	A	3.10609	SPDYE2L	0.3600768 (0.1115056)	0.014197
0.0018964	rs6460040	7	72392946	ENSG00000106133	C/T	T	3.10609	NSUN5P2	0.360324 (0.1114942)	0.014197
0.0018964	rs17773514	4	6177056	ENSG00000181215	T/C	C	3.10609	C4orf50	0.3603615 (0.1114924)	0.014197
0.0018964	rs4656975	1	160984108	ENSG00000232879	C/G	C	3.10609	RP11-544M22.3	0.3598669 (0.1115153)	0.014197
0.0018964	rs2473290	1	22358457	ENSG00000070831	C/T	T	3.10609	CDC42	0.3595954 (0.1115278)	0.014197
0.0019549	rs240066	22	22292995	ENSG00000224086	C/A	A	-3.09684	LL22NC03-86G7.1	-0.3594624 (0.1115339)	0.0141844
0.0019562	rs4685744	3	4403537	ENSG00000144455	C/T	C	3.09684	SUMF1	0.358783 (0.1115652)	0.0150576
0.0020178	rs7259025	19	32895566	ENSG00000267213	G/A	A	-3.08759	AC007773.2	-0.3580746 (0.1115977)	0.0150309
0.0020178	rs12327638	19	21753035	ENSG00000160321	C/G	G	-3.08759	ZNF208	-0.3578765 (0.1116067)	0.0150309
0.0020192	rs10500316	19	54553697	ENSG00000189068	C/T	T	3.08759	VSTM1	0.3584992 (0.1115782)	0.0149648
0.0020192	rs12972593	19	21932574	ENSG00000268535	G/C	G	3.08759	RP11-420K14.3	0.3578062 (0.11161)	0.0149648
0.0020192	rs34064155	17	45969849	ENSG00000264920	A/G	G	3.08759	RP11-6N17.4	0.3582487 (0.1115897)	0.0149648
0.0020192	rs7939159	11	5642001	ENSG00000175518	T/C	C	3.08759	UBQLNL	0.3579706 (0.1116024)	0.0149648
0.0020192	rs60172687	3	10159798	ENSG00000180385	A/G	G	3.08759	AC034193.5	0.3584 (0.1115827)	0.0149648
0.0020812	rs8049033	16	53513055	ENSG00000166971	T/C	C	-3.07835	AKTIP	-0.3565691 (0.1116665)	0.0149254
0.0020812	rs11826681	11	30344883	ENSG00000152219	G/C	C	-3.07835	ARL14EP	-0.357221 (0.1116367)	0.0149254
0.0020812	rs790901	1	237957161	ENSG00000198626	G/A	A	-3.07835	RYR2	-0.3572379 (0.111636)	0.0149254
0.0020826	rs7188278	16	31482749	ENSG00000140682	C/T	T	3.07835	TGFB1I1	0.356945 (0.1116493)	0.0157756
0.0020826	rs13391581	2	75913595	ENSG00000005436	A/G	G	3.07835	GCFC2	0.3572614 (0.1116349)	0.0157756
0.0021463	rs10819317	9	130668957	ENSG00000160408	A/G	G	-3.06911	ST6GALNAC6	-0.3560653 (0.1116895)	0.0157343
0.0021463	rs1293299	8	11677905	ENSG00000079459	A/C	C	-3.06911	FDFT1	-0.3562555 (0.1116808)	0.0157343
0.0021463	rs2241600	5	254861	ENSG00000248925	G/C	C	-3.06911	CTD-2083E4.6	-0.3557515 (0.1117037)	0.0157343
0.0021478	rs4887894	16	77231593	ENSG00000205078	C/A	A	3.06911	SYCE1L	0.3556442 (0.1117086)	0.015625
0.0021478	rs10842928	12	9285974	ENSG00000256937	A/G	G	3.06911	RP11-436I9.5	0.3558116 (0.111701)	0.015625
0.0021478	rs3752802	10	3186307	ENSG00000107959	G/A	A	3.06911	PITRM1	0.3561697 (0.1116847)	0.015625
0.0021478	rs12156499	9	370199	ENSG00000107099	A/G	G	3.06911	DOCK8	0.3556778 (0.1117071)	0.015625
0.0021478	rs1520195	3	183736882	ENSG00000114770	G/A	G	3.06911	ABCC5	0.3559676 (0.1116939)	0.015625
0.0021478	rs3204124	3	57305243	ENSG00000157500	G/A	A	3.06911	APPL1	0.3557234 (0.111705)	0.015625
0.0021478	rs6686047	1	95273964	ENSG00000143036	T/C	C	3.06911	SLC44A3	0.3562014 (0.1116833)	0.015625
0.0021478	rs6685648	1	15825195	ENSG00000132906	T/C	C	3.06911	CASP9	0.3559818 (0.1116933)	0.015625
0.0022134	rs4821544	22	37258503	ENSG00000100362	T/C	C	-3.05988	PVALB	-0.3554168 (0.111719)	0.0164218
0.0022134	rs2330252	22	23137948	ENSG00000211669	A/G	A	-3.05988	IGLV3-10	-0.3546179 (0.1117552)	0.0164218
0.0022134	rs2143606	20	42838550	ENSG00000132823	A/G	A	-3.05988	C20orf111	-0.3547913 (0.1117474)	0.0164218
0.0022134	rs17093027	20	34319118	ENSG00000214078	A/T	T	-3.05988	CPNE1	-0.3551107 (0.1117329)	0.0164218
0.0022134	rs1860434	12	2987574	ENSG00000171792	G/A	G	-3.05988	RHNO1	-0.3548468 (0.1117448)	0.0164218
0.0022148	rs11869634	17	180998	ENSG00000262061	A/G	G	3.05988	RP11-1260E13.4	0.3545087 (0.1117602)	0.016323
0.0022148	rs3811234	14	22898694	ENSG00000211821	A/G	A	3.05988	TRDV2	0.354959 (0.1117398)	0.016323
0.0022148	rs2296353	13	111933098	ENSG00000102606	C/G	G	3.05988	ARHGEF7	0.3546436 (0.1117541)	0.016323
0.0022148	rs7030	11	124967155	ENSG00000150433	G/T	T	3.05988	TMEM218	0.3550883 (0.1117339)	0.016323
0.0022148	rs13234838	7	6875278	ENSG00000155026	C/G	G	3.05988	RSPH10B	0.3546387 (0.1117543)	0.016323
0.0022148	rs2007683	6	36101562	ENSG00000221743	T/C	T	3.05988	Z95152.1	0.3552977 (0.1117244)	0.016323
0.0022148	rs7610054	3	113935873	ENSG00000241490	A/G	G	3.05988	RP11-553L6.2	0.3551231 (0.1117323)	0.016323
0.0022823	rs11040933	11	6621516	ENSG00000132275	G/A	A	-3.05066	RRP8	-0.3535493 (0.1118036)	0.017094
0.0022823	rs76899772	7	16460343	ENSG00000214960	G/A	A	-3.05066	ISPD	-0.3539778 (0.1117842)	0.017094
0.0022823	rs3796509	4	39110186	ENSG00000249685	G/T	G	-3.05066	RP11-360F5.3	-0.3537747 (0.1117934)	0.017094
0.0022823	rs12632525	3	157009732	ENSG00000244515	C/A	A	-3.05066	KRT18P34	-0.3544091 (0.1117647)	0.017094
0.0022823	rs4324288	2	182097994	ENSG00000234663	T/A	T	-3.05066	AC104820.2	-0.3541166 (0.1117779)	0.017094
0.0022823	rs2297549	1	206643774	ENSG00000143466	A/G	G	-3.05066	IKBKE	-0.3540811 (0.1117795)	0.017094
0.0022838	rs6501819	17	73513434	ENSG00000177303	A/G	G	3.05066	CASKIN2	0.3540954 (0.1117789)	0.0186916
0.0022838	rs10861116	12	104226032	ENSG00000111696	C/A	A	3.05066	NT5DC3	0.3544473 (0.111763)	0.0186916
0.0022838	rs6589371	11	113192797	ENSG00000170209	C/T	T	3.05066	ANKK1	0.3536673 (0.1117982)	0.0186916
0.0022838	rs4745101	9	71175565	ENSG00000154330	T/A	T	3.05066	PGM5	0.3536569 (0.1117987)	0.0186916
0.0022838	rs62454870	7	27650526	ENSG00000106049	A/G	G	3.05066	HIBADH	0.3538263 (0.1117911)	0.0186916
0.0022838	rs2758335	6	160111011	ENSG00000237927	A/G	G	3.05066	RP3-393E18.2	0.3537523 (0.1117944)	0.0186916
0.0022838	rs13319803	3	44635461	ENSG00000178917	A/G	A	3.05066	ZNF852	0.3537156 (0.1117961)	0.0186916
0.0023532	rs16985368	19	54614590	ENSG00000105619	A/G	G	-3.04144	TFPT	-0.3534136 (0.1118097)	0.019475
0.0023532	rs8012	19	13010520	ENSG00000105607	A/G	A	-3.04144	GCDH	-0.3533942 (0.1118106)	0.019475
0.0023532	rs12431331	13	50142595	ENSG00000136144	A/G	G	-3.04144	RCBTB1	-0.3528542 (0.111835)	0.019475
0.0023532	rs10170771	2	20883216	ENSG00000118961	T/C	C	-3.04144	C2orf43	-0.3527793 (0.1118383)	0.019475
0.0023548	rs9895749	17	18653070	ENSG00000108448	G/A	A	3.04144	TRIM16L	0.352856 (0.1118349)	0.0209908
0.0023548	rs4595801	16	50369888	ENSG00000121281	C/T	T	3.04144	ADCY7	0.3526609 (0.1118437)	0.0209908
0.0023548	rs720072	9	89887182	ENSG00000180447	G/A	A	3.04144	GAS1	0.3534819 (0.1118066)	0.0209908
0.0023548	rs3099936	8	42384331	ENSG00000176209	C/T	T	3.04144	C8orf40	0.353253 (0.111817)	0.0209908
0.0023548	rs57199871	5	61908473	ENSG00000086189	T/G	G	3.04144	DIMT1	0.3533803 (0.1118112)	0.0209908
0.0023548	rs7585914	2	95945568	ENSG00000233850	G/A	G	3.04144	AC103563.8	0.3526831 (0.1118427)	0.0209908
0.0023548	rs13032616	2	87107783	ENSG00000233673	T/C	T	3.04144	ANAPC1P1	0.3526383 (0.1118447)	0.0209908
0.0023548	rs13011935	2	29014746	ENSG00000213639	C/T	T	3.04144	PPP1CB	0.3528572 (0.1118348)	0.0209908
0.0023548	rs1581997	1	157536024	ENSG00000143297	C/T	T	3.04144	FCRL5	0.3531988 (0.1118194)	0.0209908
0.0023548	rs7536292	1	109894693	ENSG00000162650	T/C	C	3.04144	ATXN7L2	0.3531717 (0.1118206)	0.0209908
0.0024262	rs3138141	12	56115778	ENSG00000258311	C/A	A	-3.03223	RP11-644F5.10	-0.3524458 (0.1118533)	0.0209556
0.0024262	rs79004290	7	150387942	ENSG00000133561	C/T	T	-3.03223	GIMAP6	-0.3515443 (0.1118939)	0.0209556
0.0024278	rs7867397	9	127565335	ENSG00000185585	A/G	G	3.03223	OLFML2A	0.3517799 (0.1118833)	0.0209205
0.0024278	rs9402854	6	99958527	ENSG00000228439	C/T	T	3.03223	TSTD3	0.3521946 (0.1118646)	0.0209205
0.0025012	rs9929873	16	53490676	ENSG00000103479	C/T	T	-3.02302	RBL2	-0.3511834 (0.1119101)	0.0208855
0.0025012	rs8027450	15	91418394	ENSG00000182511	C/T	T	-3.02302	FES	-0.3510884 (0.1119143)	0.0208855
0.0025028	rs4817287	21	30816041	ENSG00000174680	C/G	G	3.02302	GRIK1-AS1	0.3514209 (0.1118994)	0.0216667
0.0025028	rs11665397	18	77801795	ENSG00000267127	C/T	C	3.02302	RP11-795F19.5	0.3514204 (0.1118994)	0.0216667
0.0025028	rs11265425	1	154245142	ENSG00000143575	T/G	G	3.02302	HAX1	0.351354 (0.1119024)	0.0216667
0.0025783	rs1000815	22	26831077	ENSG00000128203	A/G	A	-3.01382	ASPHD2	-0.3495715 (0.1119821)	0.0216126
0.0025783	rs17552047	13	53602462	ENSG00000102837	G/A	A	-3.01382	OLFM4	-0.3496216 (0.1119799)	0.0216126
0.0025783	rs3817561	2	132256240	ENSG00000152117	C/T	T	-3.01382	AC093838.4	-0.3499519 (0.1119652)	0.0216126
0.00258	rs76359228	16	30553899	ENSG00000235560	A/G	G	3.01382	AC002310.12	0.3502776 (0.1119506)	0.0224066
0.00258	rs13334203	16	11428538	ENSG00000175643	G/A	A	3.01382	RMI2	0.3499508 (0.1119652)	0.0224066
0.0026576	rs10468812	18	76929857	ENSG00000166377	C/G	G	-3.00462	ATP9B	-0.3492265 (0.1119975)	0.022351
0.0026576	rs7778562	7	156562222	ENSG00000105983	C/T	C	-3.00462	LMBR1	-0.3493284 (0.111993)	0.022351
0.0026576	rs2575607	4	109559439	ENSG00000234492	T/C	C	-3.00462	RPL34-AS1	-0.3491055 (0.1120029)	0.022351
0.0026593	rs817352	20	62611631	ENSG00000130590	C/T	T	3.00462	SAMD10	0.3485952 (0.1120256)	0.022314
0.0026593	rs112070714	3	33673088	ENSG00000153558	C/G	G	3.00462	FBXL2	0.3486692 (0.1120223)	0.022314
0.0027391	rs1799794	14	104179267	ENSG00000126215	T/C	C	-2.99543	XRCC3	-0.3480852 (0.1120482)	0.0222405
0.0027391	rs10132640	14	93684814	ENSG00000170270	T/C	C	-2.99543	C14orf142	-0.3484919 (0.1120302)	0.0222405
0.0027391	rs11188220	10	96928688	ENSG00000138115	C/T	T	-2.99543	CYP2C8	-0.3475076 (0.1120739)	0.0222405
0.0027391	rs10232290	7	130126860	ENSG00000106484	A/G	G	-2.99543	MEST	-0.3483269 (0.1120375)	0.0222405
0.0027409	rs4281980	20	34096581	ENSG00000268340	T/C	C	2.99543	RP3-477O4.16	0.3477073 (0.112065)	0.0222039
0.0027409	rs11849114	14	35178281	ENSG00000165410	C/T	T	2.99543	CFL2	0.3482208 (0.1120422)	0.0222039
0.0028228	rs16947438	17	62146498	ENSG00000178607	G/T	T	-2.98624	ERN1	-0.3473034 (0.1120829)	0.0237705
0.0028228	rs2233921	12	54575800	ENSG00000250742	C/A	C	-2.98624	RP11-834C11.4	-0.3469 (0.1121007)	0.0237705
0.0028228	rs4725359	7	150438138	ENSG00000196329	G/A	A	-2.98624	GIMAP5	-0.3468028 (0.112105)	0.0237705
0.0028228	rs9289849	3	151254152	ENSG00000152580	A/G	G	-2.98624	IGSF10	-0.3468814 (0.1121016)	0.0237705
0.0028247	rs2336757	12	4014358	ENSG00000256862	A/G	G	2.98624	RP11-664D1.1	0.3469536 (0.1120984)	0.023751
0.0029089	rs11910271	21	34144545	ENSG00000205929	G/A	A	-2.97706	C21orf62	-0.3458718 (0.1121461)	0.02443
0.0029089	rs4435292	17	73035793	ENSG00000180901	C/T	T	-2.97706	KCTD2	-0.346204 (0.1121315)	0.02443
0.0029089	rs112669437	16	588512	ENSG00000266235	C/A	A	-2.97706	MIR3176	-0.3463441 (0.1121253)	0.02443
0.0029089	rs12895051	14	35444070	ENSG00000226677	G/A	A	-2.97706	IGBP1P1	-0.3457662 (0.1121508)	0.02443
0.0029089	rs9883363	3	113548230	ENSG00000178075	G/A	A	-2.97706	GRAMD1C	-0.3462837 (0.112128)	0.02443
0.0029089	rs2053017	3	14702272	ENSG00000131379	G/A	A	-2.97706	C3orf20	-0.3457234 (0.1121527)	0.02443
0.0029089	rs17011636	1	222725850	ENSG00000225265	T/C	C	-2.97706	RP11-378J18.3	-0.3464205 (0.1121219)	0.02443
0.0029108	rs8023040	14	77184891	ENSG00000071246	T/G	T	2.97706	VASH1	0.3461689 (0.112133)	0.0243506
0.0029108	rs4842661	12	89930399	ENSG00000258302	A/G	G	2.97706	RP11-981P6.1	0.3463355 (0.1121257)	0.0243506
0.0029108	rs7632486	3	32286791	ENSG00000170293	G/A	G	2.97706	CMTM8	0.3457063 (0.1121534)	0.0243506
0.0029108	rs113135335	2	111887754	ENSG00000153094	T/G	G	2.97706	BCL2L11	0.3463957 (0.112123)	0.0243506
0.0029974	rs10851475	15	49625930	ENSG00000156958	A/G	A	-2.96789	GALK2	-0.3448354 (0.1121917)	0.0242915
0.0029974	rs34954129	15	32940190	ENSG00000198826	A/T	T	-2.96789	ARHGAP11A	-0.3450045 (0.1121843)	0.0242915
0.0029974	rs869738	2	64493422	ENSG00000197329	C/G	G	-2.96789	PELI1	-0.3452581 (0.1121731)	0.0242915
0.0029994	rs2181618	13	46781666	ENSG00000173988	T/A	A	2.96789	LRRC63	0.3451561 (0.1121776)	0.0249799
0.0029994	rs11055163	12	13091286	ENSG00000111291	T/A	A	2.96789	GPRC5D	0.3450899 (0.1121805)	0.0249799
0.0029994	rs2270134	12	4758788	ENSG00000139180	G/A	A	2.96789	NDUFA9	0.3445054 (0.1122062)	0.0249799
0.0029994	rs2651838	11	2319531	ENSG00000064201	A/T	A	2.96789	TSPAN32	0.3448048 (0.1121931)	0.0249799
0.0029994	rs447077	6	88044619	ENSG00000203871	C/T	C	2.96789	C6orf164	0.3446717 (0.1121989)	0.0249799
0.0029994	rs4650950	1	174103402	ENSG00000227373	G/A	A	2.96789	RP11-160H22.5	0.3453874 (0.1121674)	0.0249799
0.0030884	rs62135413	2	43366874	ENSG00000230587	T/C	C	-2.95872	AC093609.1	-0.3435491 (0.1122481)	0.0265487
0.0030884	rs3816183	2	43015719	ENSG00000162882	C/T	T	-2.95872	HAAO	-0.3440957 (0.1122241)	0.0265487
0.0030904	rs7249414	19	55673746	ENSG00000105048	A/C	A	2.95872	TNNT1	0.3444277 (0.1122096)	0.0272654
0.0030904	rs11601608	11	86019659	ENSG00000149196	C/T	T	2.95872	C11orf73	0.3435117 (0.1122497)	0.0272654
0.0030904	rs1186222	7	75247329	ENSG00000127946	T/C	T	2.95872	HIP1	0.3436522 (0.1122436)	0.0272654
0.0030904	rs7605964	2	37832726	ENSG00000236213	T/C	T	2.95872	AC006369.2	0.3441456 (0.112222)	0.0272654
0.0031819	rs2024395	19	57092369	ENSG00000197016	C/T	C	-2.94955	ZNF470	-0.3432699 (0.1122603)	0.0271783
0.0031819	rs113948862	16	586817	ENSG00000103326	C/T	T	-2.94955	SOLH	-0.3432458 (0.1122613)	0.0271783
0.0031819	rs193607	2	202639198	ENSG00000003393	A/G	A	-2.94955	ALS2	-0.3434127 (0.112254)	0.0271783
0.0031819	rs10170028	2	20875320	ENSG00000260396	G/A	A	-2.94955	AC012065.7	-0.3425622 (0.1122911)	0.0271783
0.0031839	rs10854724	22	22600088	ENSG00000211644	A/C	C	2.94955	IGLV1-51	0.3431367 (0.1122661)	0.0270701
0.0031839	rs10733650	9	123784498	ENSG00000106804	T/C	T	2.94955	C5	0.3432325 (0.1122619)	0.0270701
0.0031839	rs2776	9	113006288	ENSG00000188959	T/C	T	2.94955	C9orf152	0.3434589 (0.112252)	0.0270701
0.0031839	rs62432166	7	663737	ENSG00000188191	C/T	C	2.94955	PRKAR1B	0.3426512 (0.1122873)	0.0270701
0.0031839	rs10202446	2	170929880	ENSG00000071909	G/A	A	2.94955	MYO3B	0.3427344 (0.1122836)	0.0270701
0.0032779	rs1545606	4	25875261	ENSG00000091490	G/A	G	-2.9404	SEL1L3	-0.3416764 (0.1123297)	0.0270485
0.00328	rs2039135	13	41767341	ENSG00000238651	G/A	A	2.9404	snoU13	0.3421809 (0.1123078)	0.0277778
0.00328	rs12369556	12	75773464	ENSG00000180881	G/A	A	2.9404	CAPS2	0.3416725 (0.1123299)	0.0277778
0.00328	rs13005116	2	61241567	ENSG00000162927	G/C	C	2.9404	PUS10	0.3419889 (0.1123161)	0.0277778
0.0033744	rs3091342	22	40612156	ENSG00000100354	C/T	T	-2.93124	TNRC6B	-0.3408925 (0.1123637)	0.0284585
0.0033744	rs12147202	14	104620678	ENSG00000066735	A/C	A	-2.93124	KIF26A	-0.3411262 (0.1123536)	0.0284585
0.0033744	rs11065647	12	110894557	ENSG00000204856	G/A	G	-2.93124	FAM216A	-0.3405124 (0.1123802)	0.0284585
0.0033744	rs608444	11	118986630	ENSG00000172273	A/G	G	-2.93124	HINFP	-0.3412922 (0.1123464)	0.0284585
0.0033744	rs2231532	11	3693120	ENSG00000129749	C/T	T	-2.93124	CHRNA10	-0.3407489 (0.1123699)	0.0284585
0.0033766	rs11053802	12	10597207	ENSG00000134545	T/C	C	2.93124	KLRC1	0.3408463 (0.1123657)	0.0291798
0.0033766	rs9483210	6	131388024	ENSG00000079819	T/C	T	2.93124	EPB41L2	0.341487 (0.1123379)	0.0291798
0.0033766	rs5082	1	161193683	ENSG00000158882	A/G	G	2.93124	TOMM40L	0.3407805 (0.1123686)	0.0291798
0.0034757	rs4613098	17	2318550	ENSG00000205821	G/C	C	-2.92209	RP1-59D14.3	-0.3395707 (0.1124209)	0.0290652
0.0034757	rs12443580	16	55866337	ENSG00000228695	C/T	C	-2.92209	CES1P1	-0.3404008 (0.112385)	0.0290652
0.0034757	rs2054823	3	113164109	ENSG00000206530	A/G	G	-2.92209	WDR52	-0.3396182 (0.1124188)	0.0290652
0.0034757	rs10166776	2	240967312	ENSG00000130414	G/A	A	-2.92209	NDUFA10	-0.3396977 (0.1124154)	0.0290652
0.0034757	rs2974929	1	155197268	ENSG00000163462	C/T	C	-2.92209	TRIM46	-0.3403233 (0.1123884)	0.0290652
0.0034779	rs2422859	20	3132828	ENSG00000185019	T/G	G	2.92209	UBOX5	0.3395901 (0.11242)	0.0289969
0.0034779	rs62120691	19	39972766	ENSG00000090924	A/G	A	2.92209	PLEKHG2	0.3403299 (0.1123881)	0.0289969
0.0034779	rs57778433	1	27712608	ENSG00000174950	G/A	A	2.92209	CD164L2	0.3402785 (0.1123903)	0.0289969
0.0035797	rs11623507	14	107083151	ENSG00000211967	C/G	G	-2.91295	IGHV3-53	-0.3391769 (0.1124379)	0.0288837
0.0035797	rs1248645	10	79640887	ENSG00000151208	T/C	C	-2.91295	DLG5	-0.3392915 (0.1124329)	0.0288837
0.0035797	rs7799860	7	77671031	ENSG00000187391	C/G	C	-2.91295	MAGI2	-0.3391903 (0.1124373)	0.0288837
0.0035797	rs11264300	1	155019710	ENSG00000232093	A/C	C	-2.91295	RP11-307C12.11	-0.3390755 (0.1124422)	0.0288837
0.0035797	rs10802190	1	117061384	ENSG00000177173	A/T	T	-2.91295	NAP1L4P1	-0.3386869 (0.112459)	0.0288837
0.003582	rs62065702	17	72277689	ENSG00000171595	G/A	A	2.91295	DNAI2	0.339287 (0.1124331)	0.0287714
0.003582	rs673710	9	32564173	ENSG00000241043	G/T	T	2.91295	TIGD1L2	0.3390922 (0.1124415)	0.0287714
0.003582	rs34772164	9	25678797	ENSG00000198680	G/A	A	2.91295	TUSC1	0.3391622 (0.1124385)	0.0287714
0.003582	rs2303490	8	129009010	ENSG00000249859	C/T	T	2.91295	PVT1	0.3385171 (0.1124663)	0.0287714
0.003582	rs1220	1	179045500	ENSG00000116199	C/A	A	2.91295	FAM20B	0.3393928 (0.1124286)	0.0287714
0.0036843	rs11048494	12	9172332	ENSG00000256427	G/C	G	-2.90381	RP11-118B22.4	-0.3380175 (0.1124877)	0.0286378
0.0036843	rs2902548	10	104487382	ENSG00000156398	C/T	T	-2.90381	SFXN2	-0.3376442 (0.1125037)	0.0286378
0.0036843	rs10751383	10	45937992	ENSG00000188234	A/C	A	-2.90381	AGAP4	-0.3380887 (0.1124847)	0.0286378
0.0036843	rs2204732	6	131460928	ENSG00000118507	G/C	C	-2.90381	AKAP7	-0.3383854 (0.1124719)	0.0286378
0.0036843	rs10194100	2	36783127	ENSG00000217075	T/C	C	-2.90381	AC007401.2	-0.3381619 (0.1124815)	0.0286378
0.0036843	rs58826374	2	26733238	ENSG00000115155	C/T	T	-2.90381	OTOF	-0.3375769 (0.1125066)	0.0286378
0.0036866	rs4602270	20	52185814	ENSG00000197670	C/A	C	2.90381	RP4-724E16.2	0.3379599 (0.1124902)	0.0284615
0.0036866	rs889131	19	51017835	ENSG00000204653	G/A	G	2.90381	ASPDH	0.3377876 (0.1124976)	0.0284615
0.0036866	rs11879346	19	23427269	ENSG00000269837	C/G	G	2.90381	RP11-15H20.5	0.3378437 (0.1124952)	0.0284615
0.0036866	rs12463	13	99105302	ENSG00000152767	G/A	A	2.90381	FARP1	0.3378854 (0.1124934)	0.0284615
0.0036866	rs11021568	11	96121855	ENSG00000149231	C/T	T	2.90381	CCDC82	0.3381847 (0.1124805)	0.0284615
0.0036866	rs2108854	7	150017408	ENSG00000127399	T/C	C	2.90381	LRRC61	0.3383899 (0.1124717)	0.0284615
0.0036866	rs6976714	7	65891461	ENSG00000237310	G/A	A	2.90381	GS1-124K5.4	0.337599 (0.1125057)	0.0284615
0.0036866	rs2119026	2	27310393	ENSG00000138030	A/G	G	2.90381	KHK	0.3376056 (0.1125054)	0.0284615
0.003794	rs4239895	22	42198093	ENSG00000184068	C/G	G	-2.89468	RP5-821D11.7	-0.3365052 (0.1125525)	0.0283742
0.003794	rs12459222	19	46859301	ENSG00000011485	C/G	C	-2.89468	PPP5C	-0.3368555 (0.1125375)	0.0283742
0.003794	rs28449485	17	66449844	ENSG00000070540	T/G	G	-2.89468	WIPI1	-0.3371225 (0.1125261)	0.0283742
0.003794	rs4498009	3	134198008	ENSG00000129055	G/C	C	-2.89468	ANAPC13	-0.3366572 (0.112546)	0.0283742
0.0037964	rs10906441	10	13693577	ENSG00000151474	C/G	G	2.89468	FRMD4A	0.3369484 (0.1125335)	0.0282443
0.0037964	rs2367944	7	143040575	ENSG00000188037	T/A	A	2.89468	CLCN1	0.3372161 (0.1125221)	0.0282443
0.0037964	rs9688728	6	169613896	ENSG00000226445	A/C	C	2.89468	XXyac-YX65C7_A.2	0.3365346 (0.1125512)	0.0282443
0.0037964	rs3093025	6	167532731	ENSG00000112486	A/G	A	2.89468	CCR6	0.337472 (0.1125111)	0.0282443
0.0037964	rs116165521	6	33152865	ENSG00000204227	G/A	A	2.89468	RING1	0.3371936 (0.112523)	0.0282443
0.0037964	rs2232521	1	166821633	ENSG00000225171	C/T	T	2.89468	DUTP6	0.3371748 (0.1125238)	0.0282443
0.0039067	rs12450426	17	66176561	ENSG00000267731	A/G	G	-2.88556	RP11-147L13.8	-0.3360324 (0.1125727)	0.0287879
0.0039067	rs11557517	15	23282589	ENSG00000140181	A/G	G	-2.88556	HERC2P2	-0.3359738 (0.1125752)	0.0287879
0.0039067	rs3809161	12	54758330	ENSG00000139572	A/G	A	-2.88556	GPR84	-0.3363965 (0.1125571)	0.0287879
0.0039067	rs1946583	8	28350753	ENSG00000104290	T/C	T	-2.88556	FZD3	-0.3358453 (0.1125806)	0.0287879
0.0039067	rs272868	5	131680751	ENSG00000233006	G/C	C	-2.88556	AC034220.3	-0.3357179 (0.1125861)	0.0287879
0.0039067	rs2321966	4	142228292	ENSG00000248810	T/C	T	-2.88556	RP11-362F19.1	-0.3357677 (0.1125839)	0.0287879
0.0039067	rs7662433	4	6676485	ENSG00000251580	G/A	A	-2.88556	RP11-539L10.3	-0.3363975 (0.1125571)	0.0287879
0.0039067	rs10918242	1	165656600	ENSG00000143149	A/G	G	-2.88556	ALDH9A1	-0.3360213 (0.1125731)	0.0287879
0.0039067	rs12731546	1	163216224	ENSG00000232995	A/G	G	-2.88556	RP11-267N12.3	-0.3356966 (0.112587)	0.0287879
0.0039067	rs11205569	1	39487282	ENSG00000174574	T/C	C	-2.88556	AKIRIN1	-0.3357193 (0.112586)	0.0287879
0.0039092	rs11089871	22	22397055	ENSG00000197549	G/A	G	2.88556	PRAMEF24P	0.3355122 (0.1125948)	0.0302115
0.0039092	rs62477669	7	75081418	ENSG00000127957	C/T	T	2.88556	PMS2P3	0.336399 (0.112557)	0.0302115
0.0039092	rs12640049	4	110320011	ENSG00000225094	G/A	A	2.88556	SETP20	0.3363484 (0.1125592)	0.0302115
0.0039092	rs3775924	4	17585984	ENSG00000249502	T/C	T	2.88556	AC006160.5	0.3358604 (0.11258)	0.0302115
0.0040198	rs10427625	22	22332583	ENSG00000100038	A/G	G	-2.87643	TOP3B	-0.3350102 (0.1126162)	0.03003
0.0040198	rs434371	19	48611620	ENSG00000105499	T/C	C	-2.87643	PLA2G4C	-0.3349739 (0.1126177)	0.03003
0.0040198	rs12929829	16	25037231	ENSG00000140750	A/C	A	-2.87643	ARHGAP17	-0.3351412 (0.1126106)	0.03003
0.0040198	rs11176120	12	66666145	ENSG00000127311	G/A	G	-2.87643	HELB	-0.3350433 (0.1126148)	0.03003
0.0040198	rs1133773	12	54496219	ENSG00000198353	A/G	G	-2.87643	HOXC4	-0.3354216 (0.1125987)	0.03003
0.0040198	rs2269732	11	3392972	ENSG00000005801	A/G	G	-2.87643	ZNF195	-0.3346437 (0.1126317)	0.03003
0.0040198	rs1480000	8	145702007	ENSG00000160972	T/C	C	-2.87643	PPP1R16A	-0.334655 (0.1126313)	0.03003
0.0040198	rs1053079	8	74893821	ENSG00000175606	A/G	G	-2.87643	TMEM70	-0.3353076 (0.1126035)	0.03003
0.0040224	rs78895138	16	81048425	ENSG00000166451	A/G	G	2.87643	CENPN	0.3351295 (0.1126111)	0.029873
0.0040224	rs10859393	12	93332327	ENSG00000257345	G/A	A	2.87643	RP11-511B23.1	0.335097 (0.1126125)	0.029873
0.0040224	rs1748343	10	26974263	ENSG00000148459	G/A	G	2.87643	PDSS1	0.3351873 (0.1126086)	0.029873
0.0040224	rs6479483	9	96204028	ENSG00000227603	G/A	A	2.87643	RP11-165J3.6	0.3351365 (0.1126108)	0.029873
0.0040224	rs35794351	7	64529300	ENSG00000226002	C/T	T	2.87643	RP11-460N20.5	0.3350242 (0.1126156)	0.029873
0.0040224	rs1112001	3	125758232	ENSG00000114544	A/C	C	2.87643	SLC41A3	0.3353134 (0.1126033)	0.029873
0.0040224	rs4853830	2	1814627	ENSG00000186487	A/G	G	2.87643	MYT1L	0.3349752 (0.1126177)	0.029873
0.0041412	rs2072513	22	21099297	ENSG00000099940	C/T	C	2.86732	SNAP29	0.334392 (0.1126424)	0.0297619
0.0041412	rs8045504	16	81001746	ENSG00000260896	G/A	A	2.86732	RP11-314O13.1	0.3340115 (0.1126585)	0.0297619
0.0041412	rs11237236	11	77312790	ENSG00000178301	G/A	A	2.86732	AQP11	0.3337855 (0.1126681)	0.0297619
0.0041412	rs1797620	3	112831824	ENSG00000243795	T/G	G	2.86732	RP11-572M11.3	0.3344565 (0.1126397)	0.0297619
0.0041412	rs3761949	1	230707208	ENSG00000177614	C/T	T	2.86732	PGBD5	0.3341505 (0.1126527)	0.0297619
0.0042578	rs4902336	14	65387262	ENSG00000176153	C/T	T	-2.85821	GPX2	-0.3331333 (0.1126957)	0.0303704
0.0042578	rs147151624	13	114441615	ENSG00000198176	C/T	C	-2.85821	TFDP1	-0.3334109 (0.112684)	0.0303704
0.0042578	rs7810209	7	150153813	ENSG00000171115	T/C	C	-2.85821	GIMAP8	-0.3326352 (0.1127167)	0.0303704
0.0042578	rs6442289	3	11850367	ENSG00000144559	G/T	T	-2.85821	TAMM41	-0.3331683 (0.1126942)	0.0303704
0.0042578	rs4025034	1	201871833	ENSG00000198892	A/C	C	-2.85821	SHISA4	-0.3325386 (0.1127208)	0.0303704
0.0042578	rs198361	1	11905633	ENSG00000242349	T/C	C	-2.85821	NPPA-AS1	-0.332969 (0.1127026)	0.0303704
0.0042605	rs1204650	11	65645580	ENSG00000172500	C/A	A	2.85821	FIBP	0.3334409 (0.1126827)	0.0309278
0.0042605	rs35630035	9	6713219	ENSG00000225489	G/A	A	2.85821	RP11-390F4.3	0.332523 (0.1127214)	0.0309278
0.0042605	rs11766216	7	105193051	ENSG00000223886	G/A	A	2.85821	RP11-251G23.2	0.3334357 (0.1126829)	0.0309278
0.0042605	rs9352960	6	64150426	ENSG00000218048	C/G	G	2.85821	RP3-407E4.4	0.3329852 (0.1127019)	0.0309278
0.0042605	rs28732372	4	99562379	ENSG00000260641	C/T	T	2.85821	RP11-1299A16.3	0.3331132 (0.1126965)	0.0309278
0.0042605	rs3775926	4	17599837	ENSG00000002549	G/A	G	2.85821	LAP3	0.333467 (0.1126816)	0.0309278
0.0042605	rs6796490	3	48237104	ENSG00000229759	T/G	G	2.85821	MRPS18AP1	0.3327835 (0.1127104)	0.0309278
0.0042605	rs6693819	1	16556623	ENSG00000132881	T/C	C	2.85821	RSG1	0.3332603 (0.1126903)	0.0309278
0.0043829	rs1078578	16	89386934	ENSG00000261253	G/A	G	-2.8491	AC137932.6	-0.3322997 (0.1127308)	0.0307692
0.0043829	rs117373615	15	64984111	ENSG00000264937	C/T	T	-2.8491	AC100830.5	-0.3318683 (0.112749)	0.0307692
0.0043829	rs7022554	9	32436014	ENSG00000107201	G/A	A	-2.8491	DDX58	-0.3318503 (0.1127497)	0.0307692
0.0043829	rs10902782	8	145720870	ENSG00000255182	G/A	A	-2.8491	CTD-2517M22.14	-0.3318714 (0.1127489)	0.0307692
0.0043829	rs3177101	3	111694093	ENSG00000144827	G/A	A	-2.8491	ABHD10	-0.3316731 (0.1127572)	0.0307692
0.0043829	rs7574871	2	191401403	ENSG00000189362	A/G	G	-2.8491	TMEM194B	-0.3318563 (0.1127495)	0.0307692
0.0043829	rs3174820	1	6693097	ENSG00000041988	A/G	G	-2.8491	THAP3	-0.3321945 (0.1127353)	0.0307692
0.0043857	rs34367342	19	55583293	ENSG00000131037	G/A	A	2.8491	EPS8L1	0.3320697 (0.1127405)	0.0313183
0.0043857	rs2293682	19	12989560	ENSG00000105612	G/A	A	2.8491	DNASE2	0.3318874 (0.1127482)	0.0313183
0.0043857	rs10885342	10	114149305	ENSG00000197142	T/C	T	2.8491	ACSL5	0.3323366 (0.1127293)	0.0313183
0.0043857	rs2853231	8	103251997	ENSG00000246263	G/A	A	2.8491	KB-431C1.4	0.3320711 (0.1127405)	0.0313183
0.0043857	rs10958704	8	38328302	ENSG00000077782	A/G	G	2.8491	FGFR1	0.3321885 (0.1127355)	0.0313183
0.0043857	rs4494934	3	108317536	ENSG00000198919	G/A	A	2.8491	DZIP3	0.3319586 (0.1127452)	0.0313183
0.0043857	rs35533015	2	242191689	ENSG00000168385	G/A	A	2.8491	SEPT2	0.3318248 (0.1127508)	0.0313183
0.0043857	rs6657596	1	2703107	ENSG00000215912	T/G	G	2.8491	TTC34	0.3318235 (0.1127509)	0.0313183
0.0045114	rs67804993	15	85104030	ENSG00000225151	G/T	G	-2.84	AC103965.1	-0.3314871 (0.112765)	0.0312046
0.0045114	rs1244507	10	7872957	ENSG00000151655	A/G	A	-2.84	ITIH2	-0.3310679 (0.1127826)	0.0312046
0.0045114	rs55758100	9	98559724	ENSG00000225194	A/G	G	-2.84	LINC00092	-0.3313737 (0.1127698)	0.0312046
0.0045114	rs661404	6	4126097	ENSG00000198721	G/A	A	-2.84	ECI2	-0.3309132 (0.1127891)	0.0312046
0.0045114	rs7574429	2	219498759	ENSG00000163482	T/G	T	-2.84	STK36	-0.3314988 (0.1127645)	0.0312046
0.0045142	rs3810115	19	53400760	ENSG00000268225	C/A	C	2.84	CTD-2331H12.5	0.3309881 (0.1127859)	0.033935
0.0045142	rs67621164	19	51635741	ENSG00000171101	G/A	A	2.84	SIGLEC17P	0.3312573 (0.1127747)	0.033935
0.0045142	rs2909439	17	8275001	ENSG00000198150	C/T	T	2.84	AC135178.1	0.330743 (0.1127962)	0.033935
0.0045142	rs3809055	11	124823981	ENSG00000149548	C/T	T	2.84	CCDC15	0.3309822 (0.1127862)	0.033935
0.0045142	rs4614	11	118952371	ENSG00000256269	A/G	G	2.84	HMBS	0.3314483 (0.1127666)	0.033935
0.0045142	rs2285170	1	172425529	ENSG00000180999	G/C	C	2.84	C1orf105	0.3312093 (0.1127767)	0.033935
0.0045142	rs7532413	1	8056453	ENSG00000116285	G/A	A	2.84	ERRFI1	0.3313428 (0.1127711)	0.033935
0.0046403	rs2288490	16	115041	ENSG00000233614	C/T	T	-2.8309	DDX11L10	-0.3301867 (0.1128195)	0.0338861
0.0046403	rs6864309	5	143550217	ENSG00000145817	G/T	T	-2.8309	YIPF5	-0.3298468 (0.1128337)	0.0338861
0.0046432	rs2240814	19	3755046	ENSG00000011132	A/T	T	2.8309	APBA3	0.3302981 (0.1128148)	0.0337886
0.0046432	rs76496483	17	31298397	ENSG00000141316	T/C	C	2.8309	SPACA3	0.3303992 (0.1128106)	0.0337886
0.0046432	rs7336358	13	21051031	ENSG00000121742	C/T	T	2.8309	GJB6	0.330497 (0.1128065)	0.0337886
0.0046432	rs2287154	12	12224543	ENSG00000121380	C/T	T	2.8309	BCL2L14	0.3295359 (0.1128467)	0.0337886
0.0047725	rs75551373	14	65562218	ENSG00000125952	G/C	C	-2.82181	MAX	-0.3292532 (0.1128585)	0.0336676
0.0047725	rs11227678	11	66842469	ENSG00000173156	G/A	A	-2.82181	RHOD	-0.3293474 (0.1128545)	0.0336676
0.0047725	rs2003790	7	142012957	ENSG00000211710	C/G	G	-2.82181	TRBV4-1	-0.3292134 (0.1128601)	0.0336676
0.0047725	rs6906850	6	5989938	ENSG00000124785	A/G	A	-2.82181	NRN1	-0.3289983 (0.1128691)	0.0336676
0.0047725	rs56152101	5	79400554	ENSG00000249825	C/T	T	-2.82181	CTD-2201I18.1	-0.3294298 (0.1128511)	0.0336676
0.0047755	rs2544129	15	57598517	ENSG00000247982	T/C	C	2.82181	RP11-358M11.2	0.3288618 (0.1128748)	0.0336195
0.0047755	rs2716140	1	59472397	ENSG00000177606	A/C	C	2.82181	JUN	0.3288741 (0.1128743)	0.0336195
0.0049112	rs2289303	16	4393376	ENSG00000217930	A/C	C	-2.81273	PAM16	-0.3276863 (0.1129236)	0.0342124
0.0049112	rs146330095	10	35394572	ENSG00000095794	G/C	C	-2.81273	CREM	-0.3282162 (0.1129016)	0.0342124
0.0049112	rs717624	7	22894487	ENSG00000228649	T/C	T	-2.81273	AC005682.5	-0.3279006 (0.1129147)	0.0342124
0.0049112	rs72571052	6	170196459	ENSG00000232640	G/A	A	-2.81273	RP1-266L20.2	-0.3282129 (0.1129017)	0.0342124
0.0049112	rs6690687	1	56938667	ENSG00000162407	G/C	G	-2.81273	PPAP2B	-0.3281904 (0.1129027)	0.0342124
0.0049143	rs62393075	5	178450508	ENSG00000234284	G/C	C	2.81273	ZNF879	0.3278751 (0.1129158)	0.0355619
0.0049143	rs55684765	2	131097247	ENSG00000136710	A/G	A	2.81273	CCDC115	0.3282212 (0.1129014)	0.0355619
0.0049143	rs4075184	1	25890835	ENSG00000157978	G/A	A	2.81273	LDLRAP1	0.3275962 (0.1129273)	0.0355619
0.0050504	rs11868153	17	18548225	ENSG00000220161	C/T	T	-2.80365	RP1-37N7.3	-0.3272223 (0.1129428)	0.036119
0.0050504	rs4468604	16	22377003	ENSG00000237296	A/G	A	-2.80365	SMG1P1	-0.3271795 (0.1129446)	0.036119
0.0050504	rs752251	10	33363021	ENSG00000233387	T/G	G	-2.80365	RP11-342D11.3	-0.3272963 (0.1129398)	0.036119
0.0050504	rs75700495	6	170867257	ENSG00000008018	T/A	A	-2.80365	PSMB1	-0.3268133 (0.1129597)	0.036119
0.0050504	rs751229	1	231768539	ENSG00000162946	A/G	G	-2.80365	DISC1	-0.3265319 (0.1129714)	0.036119
0.0050504	rs730278	1	172603940	ENSG00000094975	C/T	T	-2.80365	SUCO	-0.3274884 (0.1129318)	0.036119
0.0050536	rs3826267	16	89260826	ENSG00000259803	C/T	T	2.80365	SLC22A31	0.3273366 (0.1129381)	0.0373766
0.0050536	rs11071801	15	64883884	ENSG00000103671	C/T	C	2.80365	TRIP4	0.3269783 (0.1129529)	0.0373766
0.0050536	rs9530292	13	74831966	ENSG00000235532	A/G	G	2.80365	LINC00402	0.3274273 (0.1129343)	0.0373766
0.0050536	rs12155441	7	56074118	ENSG00000129103	C/T	T	2.80365	SUMF2	0.3274361 (0.112934)	0.0373766
0.0050536	rs62168821	2	114464089	ENSG00000227359	T/C	C	2.80365	AC017074.2	0.3272291 (0.1129425)	0.0373766
0.0050536	rs7553871	1	205562202	ENSG00000174514	G/A	G	2.80365	MFSD4	0.3266052 (0.1129683)	0.0373766
0.0051964	rs1010608	20	3784593	ENSG00000101224	G/A	A	-2.79457	CDC25B	-0.3257822 (0.1130023)	0.0378947
0.0051964	rs578506	11	121323477	ENSG00000246790	G/C	C	-2.79457	RP11-730K11.1	-0.3256462 (0.1130079)	0.0378947
0.0051964	rs4378078	9	139375962	ENSG00000148396	G/A	G	-2.79457	SEC16A	-0.3256316 (0.1130085)	0.0378947
0.0051964	rs10819317	9	130668957	ENSG00000257524	A/G	G	-2.79457	RP11-203J24.9	-0.3262323 (0.1129837)	0.0378947
0.0051964	rs4265124	7	103870154	ENSG00000164815	G/T	G	-2.79457	ORC5	-0.3256514 (0.1130077)	0.0378947
0.0051964	rs62409270	4	15028043	ENSG00000137449	G/C	C	-2.79457	CPEB2	-0.3255277 (0.1130127)	0.0378947
0.0051964	rs1152020	1	45618685	ENSG00000162415	A/G	G	-2.79457	ZSWIM5	-0.3264665 (0.1129741)	0.0378947
0.0051996	rs3936006	17	28257660	ENSG00000176927	A/G	G	2.79457	EFCAB5	0.3256111 (0.1130093)	0.0377095
0.0051996	rs2290202	15	91512267	ENSG00000166965	G/T	T	2.79457	RCCD1	0.3262324 (0.1129837)	0.0377095
0.0051996	rs41275852	13	111946651	ENSG00000153495	C/T	T	2.79457	TEX29	0.3256426 (0.113008)	0.0377095
0.0051996	rs10858833	12	89588699	ENSG00000246363	G/A	G	2.79457	RP11-13A1.1	0.326392 (0.1129771)	0.0377095
0.0051996	rs7954545	12	33048743	ENSG00000057294	T/C	T	2.79457	PKP2	0.3255858 (0.1130104)	0.0377095
0.0051996	rs1142981	3	14986435	ENSG00000225733	T/C	C	2.79457	FGD5-AS1	0.3259756 (0.1129943)	0.0377095
0.0051996	rs12121540	1	85666156	ENSG00000097096	T/G	G	2.79457	SYDE2	0.3264399 (0.1129752)	0.0377095
0.0053429	rs7246005	19	16607498	ENSG00000105072	A/G	G	-2.7855	C19orf44	-0.3247617 (0.1130442)	0.0389701
0.0053429	rs3848167	15	35173081	ENSG00000021776	A/G	A	-2.7855	AQR	-0.3248281 (0.1130415)	0.0389701
0.0053429	rs10815155	9	518746	ENSG00000107104	A/G	A	-2.7855	KANK1	-0.3248774 (0.1130395)	0.0389701
0.0053429	rs3791815	2	191219614	ENSG00000151689	G/A	A	-2.7855	INPP1	-0.325053 (0.1130323)	0.0389701
0.0053429	rs142139086	1	63864386	ENSG00000079739	T/G	G	-2.7855	PGM1	-0.3250188 (0.1130337)	0.0389701
0.0053462	rs7009780	8	142137634	ENSG00000253210	C/T	T	2.7855	RP11-809O17.1	0.3253221 (0.1130212)	0.0395559
0.0053462	rs6963832	7	44989350	ENSG00000260997	T/C	T	2.7855	RP4-647J21.1	0.3250499 (0.1130324)	0.0395559
0.0053462	rs4327648	6	79606615	ENSG00000146243	T/C	C	2.7855	IRAK1BP1	0.3249461 (0.1130367)	0.0395559
0.0053462	rs7547787	1	40220806	ENSG00000084072	G/A	A	2.7855	PPIE	0.3253178 (0.1130214)	0.0395559
0.0054931	rs2156116	21	47669103	ENSG00000160285	A/C	C	-2.77644	LSS	-0.3241667 (0.1130686)	0.040774
0.0054931	rs1133893	19	8486884	ENSG00000099785	G/A	A	-2.77644	MARCH2	-0.3244383 (0.1130575)	0.040774
0.0054931	rs66496607	17	73877459	ENSG00000132481	C/T	T	-2.77644	TRIM47	-0.3238461 (0.1130817)	0.040774
0.0054931	rs4981948	14	20756887	ENSG00000136319	T/C	C	-2.77644	TTC5	-0.3239857 (0.113076)	0.040774
0.0054931	rs7824045	8	61398085	ENSG00000178538	G/A	G	-2.77644	CA8	-0.3236993 (0.1130878)	0.040774
0.0054931	rs2167564	2	61400816	ENSG00000173209	G/A	A	-2.77644	AHSA2	-0.3242229 (0.1130663)	0.040774
0.0054965	rs73001522	19	7556024	ENSG00000104883	A/G	G	2.77644	PEX11G	0.3237876 (0.1130841)	0.0406056
0.0054965	rs1939004	11	120920649	ENSG00000109927	A/G	G	2.77644	TECTA	0.3236943 (0.113088)	0.0406056
0.0054965	rs12800998	11	2317951	ENSG00000110665	C/T	T	2.77644	C11orf21	0.3237939 (0.1130839)	0.0406056
0.0054965	rs16872259	5	74068774	ENSG00000164346	C/T	T	2.77644	NSA2	0.3240193 (0.1130747)	0.0406056
0.0054965	rs10930659	2	175234490	ENSG00000138433	C/A	C	2.77644	CIR1	0.324189 (0.1130677)	0.0406056
0.0054965	rs12033074	1	22966609	ENSG00000159189	C/G	G	2.77644	C1QC	0.3237245 (0.1130867)	0.0406056
0.0056505	rs2236472	21	46903412	ENSG00000182871	C/T	T	-2.76737	COL18A1	-0.3231881 (0.1131086)	0.0405498
0.0056505	rs12224337	11	107140077	ENSG00000152404	A/G	G	-2.76737	CWF19L2	-0.323472 (0.113097)	0.0405498
0.005654	rs915057	14	64686207	ENSG00000140009	A/G	A	2.76737	ESR2	0.3232999 (0.1131041)	0.0418095
0.005654	rs2310125	9	74916092	ENSG00000225434	A/G	A	2.76737	RP11-63P12.6	0.3225812 (0.1131334)	0.0418095
0.005654	rs13121507	4	37611198	ENSG00000248936	C/T	C	2.76737	RP11-36B15.1	0.3232609 (0.1131057)	0.0418095
0.005654	rs10496175	2	70153848	ENSG00000124380	T/C	C	2.76737	SNRNP27	0.3233843 (0.1131006)	0.0418095
0.0058085	rs854675	17	34359900	ENSG00000167236	C/T	T	-2.75832	CCL23	-0.3219658 (0.1131584)	0.0416382
0.0058085	rs4785955	16	4297651	ENSG00000262468	G/T	T	-2.75832	RP11-95P2.1	-0.3220526 (0.1131549)	0.0416382
0.0058085	rs17651941	15	52948626	ENSG00000259935	C/G	G	-2.75832	RP11-519C12.1	-0.322397 (0.1131409)	0.0416382
0.0058085	rs62462533	7	133770621	ENSG00000155530	G/A	A	-2.75832	LRGUK	-0.3219706 (0.1131582)	0.0416382
0.0058085	rs78014307	7	38267279	ENSG00000211695	T/G	G	-2.75832	TRGV9	-0.3215574 (0.113175)	0.0416382
0.0058085	rs11264060	1	37944506	ENSG00000233621	G/A	A	-2.75832	RP11-422J8.1	-0.3215305 (0.1131761)	0.0416382
0.0058121	rs7450	9	88636887	ENSG00000135040	G/A	A	2.75832	NAA35	0.3216561 (0.113171)	0.0414684
0.0058121	rs4401834	8	144094016	ENSG00000247317	A/G	A	2.75832	RP11-273G15.2	0.3219626 (0.1131586)	0.0414684
0.0058121	rs10504389	8	66556187	ENSG00000066855	C/T	T	2.75832	MTFR1	0.3215912 (0.1131736)	0.0414684
0.0058121	rs1429535	7	90955960	ENSG00000127989	T/G	G	2.75832	MTERF	0.3216107 (0.1131728)	0.0414684
0.0058121	rs13206168	6	158599688	ENSG00000122335	A/G	A	2.75832	SERAC1	0.3216104 (0.1131729)	0.0414684
0.0058121	rs62290601	4	7939008	ENSG00000196526	T/A	A	2.75832	AFAP1	0.3224216 (0.1131399)	0.0414684
0.0059704	rs2073447	22	22550450	ENSG00000211640	C/G	G	-2.74927	IGLV6-57	-0.321319 (0.1131847)	0.041977
0.0059704	rs77046301	22	20031850	ENSG00000183597	A/G	G	-2.74927	TANGO2	-0.3209455 (0.1131998)	0.041977
0.0059704	rs34791545	17	46488447	ENSG00000141293	T/C	C	-2.74927	SKAP1	-0.3206317 (0.1132125)	0.041977
0.0059704	rs2027902	14	107215393	ENSG00000211976	T/C	C	-2.74927	IGHV3-73	-0.3207389 (0.1132082)	0.041977
0.0059704	rs11136251	8	145071988	ENSG00000204791	T/C	C	-2.74927	CTD-3065J16.6	-0.3214754 (0.1131783)	0.041977
0.0059704	rs11486028	1	1674677	ENSG00000268575	G/C	C	-2.74927	RP1-283E3.8	-0.3212422 (0.1131878)	0.041977
0.0059741	rs6128399	20	57261336	ENSG00000254995	T/C	C	2.74927	STX16-NPEPL1	0.3211898 (0.1131899)	0.0431558
0.0059741	rs7223412	17	61808172	ENSG00000263883	T/C	C	2.74927	RP11-51F16.5	0.3213407 (0.1131838)	0.0431558
0.0059741	rs2445388	12	15066878	ENSG00000111341	T/G	T	2.74927	MGP	0.3212185 (0.1131888)	0.0431558
0.0059741	rs7939622	11	118087841	ENSG00000160593	G/A	A	2.74927	AMICA1	0.3208062 (0.1132055)	0.0431558
0.0059741	rs3110823	7	135357476	ENSG00000164707	A/C	C	2.74927	SLC13A4	0.3208375 (0.1132042)	0.0431558
0.0059741	rs2769264	1	151344741	ENSG00000143416	T/G	G	2.74927	SELENBP1	0.321426 (0.1131803)	0.0431558
0.0061364	rs75849541	19	9765737	ENSG00000171469	G/A	A	-2.74022	ZNF561	-0.3196671 (0.1132515)	0.0436535
0.0061364	rs11076726	16	88912899	ENSG00000141012	G/T	T	-2.74022	GALNS	-0.3203035 (0.1132258)	0.0436535
0.0061364	rs9640852	7	128507502	ENSG00000128524	A/G	G	-2.74022	ATP6V1F	-0.3200669 (0.1132354)	0.0436535
0.0061364	rs1011024	7	99197401	ENSG00000197343	A/G	G	-2.74022	ZNF655	-0.3200499 (0.113236)	0.0436535
0.0061364	rs11746090	5	77339846	ENSG00000132842	G/A	A	-2.74022	AP3B1	-0.3203996 (0.1132219)	0.0436535
0.0061364	rs13168712	5	70679626	ENSG00000172062	G/A	G	-2.74022	SMN1	-0.3196543 (0.113252)	0.0436535
0.0061402	rs28429301	20	31274077	ENSG00000198547	A/G	G	2.74022	C20orf203	0.3201622 (0.1132315)	0.0447861
0.0061402	rs4802995	19	53284720	ENSG00000189190	C/G	G	2.74022	ZNF600	0.3204703 (0.1132191)	0.0447861
0.0061402	rs2731750	16	58213970	ENSG00000070770	G/A	A	2.74022	CSNK2A2	0.3196325 (0.1132529)	0.0447861
0.0061402	rs11228	16	3272391	ENSG00000010539	C/G	G	2.74022	ZNF200	0.3197614 (0.1132477)	0.0447861
0.0061402	rs7032606	9	127668891	ENSG00000136935	C/T	C	2.74022	GOLGA1	0.3197205 (0.1132493)	0.0447861
0.0061402	rs2620630	8	145658155	ENSG00000160949	C/A	A	2.74022	TONSL	0.3201262 (0.113233)	0.0447861
0.0061402	rs60046962	4	6179711	ENSG00000249896	T/C	C	2.74022	RP11-586D19.1	0.3202246 (0.113229)	0.0447861
0.0063104	rs7445	22	21977047	ENSG00000161180	C/T	T	-2.73118	CCDC116	-0.3188295 (0.1132852)	0.0446072
0.0063104	rs13041190	20	5961458	ENSG00000125885	T/C	C	-2.73118	MCM8	-0.3185687 (0.1132957)	0.0446072
0.0063104	rs57086064	19	53769898	ENSG00000197928	A/G	G	-2.73118	ZNF677	-0.3188106 (0.113286)	0.0446072
0.0063104	rs111285223	11	8147412	ENSG00000166405	T/C	C	-2.73118	RIC3	-0.3185336 (0.1132971)	0.0446072
0.0063104	rs57195489	11	522022	ENSG00000254739	A/T	T	-2.73118	RP13-46H24.1	-0.3188632 (0.1132839)	0.0446072
0.0063104	rs78014307	7	38267279	ENSG00000211696	T/G	G	-2.73118	TRGV8	-0.3194117 (0.1132618)	0.0446072
0.0063142	rs4763617	12	9738343	ENSG00000260423	G/A	A	2.73118	RP13-735L24.1	0.318634 (0.1132931)	0.0451228
0.0063142	rs944969	10	111667664	ENSG00000108039	C/T	C	2.73118	XPNPEP1	0.3189911 (0.1132787)	0.0451228
0.0063142	rs7784267	7	66598030	ENSG00000198874	A/G	G	2.73118	TYW1	0.319102 (0.1132742)	0.0451228
0.0063142	rs16888392	6	57076552	ENSG00000112210	G/A	A	2.73118	RAB23	0.3186912 (0.1132908)	0.0451228
0.0063142	rs6740485	2	239137672	ENSG00000186235	T/C	C	2.73118	AC016757.3	0.3194204 (0.1132614)	0.0451228
0.0064849	rs10873201	14	67966599	ENSG00000054690	C/T	C	-2.72214	PLEKHH1	-0.3175965 (0.1133347)	0.0450033
0.0064849	rs11761517	7	158532706	ENSG00000117868	C/T	T	-2.72214	ESYT2	-0.3180551 (0.1133163)	0.0450033
0.0064849	rs2670125	6	52529904	ENSG00000216775	T/C	T	-2.72214	RP1-152L7.5	-0.3179945 (0.1133187)	0.0450033
0.0064849	rs263410	3	10241987	ENSG00000125037	A/C	A	-2.72214	EMC3	-0.3180863 (0.1133151)	0.0450033
0.0064888	rs2078690	14	107120764	ENSG00000223648	C/G	G	2.72214	IGHV3-64	0.3182955 (0.1133067)	0.0454845
0.0064888	rs11615370	12	13169435	ENSG00000084444	A/G	A	2.72214	KIAA1467	0.3179494 (0.1133205)	0.0454845
0.0064888	rs61887436	11	70243337	ENSG00000246889	T/C	T	2.72214	AP000487.5	0.3178402 (0.1133249)	0.0454845
0.0064888	rs3133268	11	67796801	ENSG00000110717	G/C	C	2.72214	NDUFS8	0.3179 (0.1133225)	0.0454845
0.0064888	rs301488	9	4662065	ENSG00000106686	G/A	A	2.72214	SPATA6L	0.3181903 (0.1133109)	0.0454845
0.0064888	rs1476413	1	11852300	ENSG00000177000	C/T	T	2.72214	MTHFR	0.3179854 (0.1133191)	0.0454845
0.0066637	rs113373974	18	11917083	ENSG00000255112	C/A	A	-2.71311	CHMP1B	-0.3171109 (0.1133541)	0.0459619
0.0066637	rs2540877	14	91710216	ENSG00000119714	C/A	A	-2.71311	GPR68	-0.3168698 (0.1133637)	0.0459619
0.0066637	rs1919692	7	148001727	ENSG00000199370	A/G	G	-2.71311	U3	-0.3171695 (0.1133518)	0.0459619
0.0066637	rs1911737	4	77262103	ENSG00000118804	T/C	C	-2.71311	STBD1	-0.3171659 (0.1133519)	0.0459619
0.0066637	rs7596717	2	86766212	ENSG00000115561	A/C	C	-2.71311	CHMP3	-0.3173958 (0.1133427)	0.0459619
0.0066637	rs10180761	2	39722668	ENSG00000231312	T/C	C	-2.71311	AC007246.3	-0.3173337 (0.1133452)	0.0459619
0.0066677	rs17569412	10	71237536	ENSG00000099282	C/A	A	2.71311	TSPAN15	0.317204 (0.1133504)	0.0465879
0.0068469	rs4239889	22	38140352	ENSG00000100106	T/G	G	-2.70409	TRIOBP	-0.3162235 (0.1133895)	0.0464356
0.0068469	rs409646	16	3173575	ENSG00000263011	C/G	G	-2.70409	RP11-473M20.11	-0.3164908 (0.1133789)	0.0464356
0.0068469	rs35897291	14	74415032	ENSG00000119723	T/C	C	-2.70409	COQ6	-0.3161272 (0.1133933)	0.0464356
0.0068469	rs6591223	11	66609289	ENSG00000173621	C/T	T	-2.70409	LRFN4	-0.3163185 (0.1133857)	0.0464356
0.0068469	rs9881419	3	36913888	ENSG00000234073	G/A	A	-2.70409	AC011816.1	-0.3157249 (0.1134094)	0.0464356
0.006851	rs2235347	22	38522887	ENSG00000184381	A/G	G	2.70409	PLA2G6	0.3157768 (0.1134073)	0.0461939
0.006851	rs2682587	19	44082429	ENSG00000176472	C/A	A	2.70409	ZNF575	0.3155532 (0.1134162)	0.0461939
0.006851	rs5412	17	7184046	ENSG00000006047	G/A	A	2.70409	YBX2	0.3161639 (0.1133919)	0.0461939
0.006851	rs12898576	15	80478268	ENSG00000259417	G/A	A	2.70409	RP11-2E17.1	0.3163842 (0.1133831)	0.0461939
0.006851	rs12886234	14	92326270	ENSG00000260711	G/A	A	2.70409	RP11-747H7.3	0.3164495 (0.1133805)	0.0461939
0.006851	rs7867580	9	75852207	ENSG00000135046	A/G	A	2.70409	ANXA1	0.3155153 (0.1134177)	0.0461939
0.006851	rs61083258	2	47652455	ENSG00000095002	C/T	T	2.70409	MSH2	0.3162489 (0.1133885)	0.0461939
0.006851	rs11264556	1	156768711	ENSG00000143294	G/A	G	2.70409	PRCC	0.3163397 (0.1133849)	0.0461939
0.0070346	rs9943178	1	92806659	ENSG00000261311	G/A	G	-2.69507	RP5-1014C4.3	-0.3150362 (0.1134367)	0.0474642
0.0070389	rs4449005	17	18579709	ENSG00000240445	T/C	C	2.69507	FOXO3B	0.3154599 (0.1134199)	0.0480208
0.0070389	rs11183796	12	47599610	ENSG00000258352	C/T	T	2.69507	RP11-23J18.1	0.3153131 (0.1134257)	0.0480208
0.0070389	rs10903160	1	121179057	ENSG00000188610	G/A	G	2.69507	FAM72B	0.314936 (0.1134407)	0.0480208
0.007227	rs3827147	20	256727	ENSG00000196476	A/T	T	-2.68605	C20orf96	-0.3138468 (0.1134838)	0.0490639
0.007227	rs67876192	19	21753089	ENSG00000197013	A/C	C	-2.68605	ZNF429	-0.3144782 (0.1134588)	0.0490639
0.007227	rs66496607	17	73877459	ENSG00000141569	C/T	T	-2.68605	TRIM65	-0.3142151 (0.1134692)	0.0490639
0.007227	rs11079797	17	45912302	ENSG00000141295	C/T	T	-2.68605	SCRN2	-0.3144929 (0.1134583)	0.0490639
0.007227	rs77475871	16	289694	ENSG00000167930	T/C	C	-2.68605	ITFG3	-0.3138118 (0.1134852)	0.0490639
0.007227	rs10815290	9	5841963	ENSG00000099219	G/A	A	-2.68605	ERMP1	-0.3136043 (0.1134934)	0.0490639
0.007227	rs9790676	4	184575568	ENSG00000182552	C/T	T	-2.68605	RWDD4	-0.3135419 (0.1134958)	0.0490639
0.007227	rs7689541	4	119506139	ENSG00000225892	A/G	A	-2.68605	RP11-384K6.2	-0.3137446 (0.1134878)	0.0490639
0.0072313	rs7225916	17	78992409	ENSG00000262873	T/G	G	2.68605	CTD-2561B21.11	0.3139854 (0.1134783)	0.0495495
0.0072313	rs2598418	17	74012859	ENSG00000167880	T/C	T	2.68605	EVPL	0.3138381 (0.1134841)	0.0495495
0.0072313	rs898325	10	127855523	ENSG00000203780	C/A	A	2.68605	FANK1	0.3139334 (0.1134804)	0.0495495
0.0072313	rs7894615	10	12110518	ENSG00000181192	A/G	G	2.68605	DHTKD1	0.3138243 (0.1134847)	0.0495495
0.0072313	rs7683093	4	123818085	ENSG00000170917	C/G	G	2.68605	NUDT6	0.3143259 (0.1134649)	0.0495495
0.0074285	rs2464620	21	30298338	ENSG00000198862	T/C	T	2.67704	LTN1	0.3130399 (0.1135156)	0.0497766
0.0074285	rs11665895	19	48261486	ENSG00000269656	T/G	T	2.67704	CTD-2571L23.6	0.3129049 (0.113521)	0.0497766
0.0074285	rs2715553	17	38496320	ENSG00000265666	G/A	G	2.67704	CTD-2267D19.2	0.3130216 (0.1135164)	0.0497766
0.0074285	rs7174119	15	23078384	ENSG00000170113	A/G	A	2.67704	NIPA1	0.3125935 (0.1135332)	0.0497766
0.0074285	rs4726652	7	143576739	ENSG00000198420	G/A	A	2.67704	FAM115A	0.3133576 (0.1135031)	0.0497766
0.0074285	rs1247000	6	5061594	ENSG00000219607	C/T	T	2.67704	PPP1R3G	0.3133346 (0.113504)	0.0497766
0.0074285	rs60046962	4	6179711	ENSG00000152969	T/C	C	2.67704	JAKMIP1	0.313368 (0.1135027)	0.0497766
0.0074285	rs7372545	3	38507570	ENSG00000093217	G/T	T	2.67704	XYLB	0.3134022 (0.1135014)	0.0497766
0.0074285	rs6719488	2	136575199	ENSG00000226806	T/G	G	2.67704	AC011893.3	0.3134944 (0.1134977)	0.0497766

## Sheet: response_qtls_gwas_annotated
PValue	SNPName	SNPChr	SNPChrPos	ProbeName	SNPType	AlleleAssessed	OverallZScore	HGNCName	Beta.SE.	FDR	gwas.pval
2.27687e-10	rs1549176	19	47762093	ENSG00000105321	C/T	C	-6.3413	CCDC9	-0.6811316 (0.0908134)	0	0.4047
8.44135e-09	rs4788417	16	30451914	ENSG00000179918	T/C	C	5.75941	SEPHS2	0.6335938 (0.0959614)	0	0.08893
9.71677e-09	rs2289149	16	66442406	ENSG00000246898	T/C	C	5.73569	CTD-2258A20.4	0.632191 (0.0961037)	0	0.8513
7.09297e-08	rs62480001	8	2082015	ENSG00000036448	G/C	C	-5.38865	MYOM2	-0.6023628 (0.0990073)	0.0025	0.4
2.53902e-07	rs7710895	5	180374019	ENSG00000168903	C/T	C	-5.15468	BTNL3	-0.581179 (0.1009365)	0.002	0.2466
5.98812e-07	rs6858440	4	47917474	ENSG00000163293	A/G	G	-4.99159	NIPAL1	-0.5655059 (0.1022969)	0.00166667	0.8185
1.03639e-06	rs6858440	4	47917474	ENSG00000170448	A/G	G	-4.8846	NFXL1	-0.5563253 (0.1030685)	0.00285714	0.8185
1.15503e-06	rs7900024	10	27444763	ENSG00000120539	C/A	C	4.86336	MASTL	0.5539619 (0.1032641)	0.0025	0.953
1.50629e-06	rs9405943	6	6580752	ENSG00000112799	A/G	G	4.81049	LY86	0.5490201 (0.1036694)	0.00222222	0.001278
3.25873e-06	rs1035388	19	47763285	ENSG00000257704	A/G	A	-4.65375	PRR24	-0.5336003 (0.1049007)	0.003	0.04171
4.39439e-06	rs4627310	15	83377082	ENSG00000103723	T/A	A	4.59181	AP3B2	0.5282354 (0.1053176)	0.00272727	0.0858
4.61432e-06	rs17439752	9	72435713	ENSG00000204711	C/G	G	-4.58153	C9orf135	-0.5266503 (0.1054397)	0.0025	0.4525
9.93423e-06	rs345781	15	33395917	ENSG00000248905	A/G	G	-4.41854	FMN1	-0.5110369 (0.1066151)	0.00692308	0.8038
1.19664e-05	rs2069235	22	39747780	ENSG00000100321	G/A	A	4.37822	SYNGR1	0.5074369 (0.1068794)	0.00785714	0.2788
3.18805e-05	rs12704823	7	76822127	ENSG00000135205	C/T	T	-4.15941	CCDC146	-0.4848727 (0.1084789)	0.0166667	0.6181
3.47912e-05	rs3758833	11	88071656	ENSG00000109861	G/A	A	4.13976	CTSC	0.4827408 (0.1086251)	0.01875	0.1622
4.1208e-05	rs66817580	21	42689637	ENSG00000183844	G/T	T	-4.10056	FAM3B	-0.4788872 (0.1088872)	0.0241176	0.5123
4.48038e-05	rs432206	5	64858687	ENSG00000250081	G/C	G	-4.08101	CTD-2116N20.1	-0.4765969 (0.1090417)	0.0266667	0.4091
6.25443e-05	rs4632148	16	31707257	ENSG00000131797	C/T	C	4.0032	CLUHP3	0.4685699 (0.1095756)	0.04	0.5123
6.51326e-05	rs5756736	22	37970189	ENSG00000100079	G/A	G	3.99351	LGALS2	0.4682484 (0.1095967)	0.0395	0.06759
7.06756e-05	rs62055780	17	25971795	ENSG00000266786	C/T	C	3.97416	RP1-66C13.3	0.4657856 (0.109758)	0.0381818	0.7548
7.06756e-05	rs140669626	16	31700171	ENSG00000261731	A/G	A	3.97416	CTD-2358C21.4	0.4657881 (0.1097579)	0.0381818	NA
7.35191e-05	rs1131017	12	56435929	ENSG00000197728	C/G	C	-3.9645	RPS26	-0.4650346 (0.109807)	0.0378261	0.4347
7.65987e-05	rs11571333	17	6902810	ENSG00000258315	A/T	T	3.95485	C17orf49	0.4643547 (0.1098513)	0.03875	0.3242
8.98811e-05	rs78526459	14	90568027	ENSG00000152315	G/C	C	-3.91633	KCNK13	-0.46002 (0.1101315)	0.04	0.4643
9.73916e-05	rs3734618	6	39284184	ENSG00000124780	A/G	G	3.89713	KCNK17	0.4583862 (0.1102363)	0.0415385	0.3995
0.0001053	rs611676	1	234451146	ENSG00000183780	A/G	G	-3.87795	SLC35F3	-0.4561667 (0.1103778)	0.0451852	0.6767
