# Supplementary material for: Integrating GWAS with bulk and single-cell RNA-sequencing reveals a role for LY86 in the anti-Candida host response
Source: PLoS Pathog. 2020 Apr 6;16(4):e1008408. doi: 10.1371/journal.ppat.1008408 (PMC7173933; doi:10.1371/journal.ppat.1008408)
Supplement: S5 Table — The underlying numerical data for Figure panels 3E and 3F. (XLSX) [file ppat.1008408.s009.xlsx]

## Sheet: Figure 3E
LY86	Control siRNA	LY86 siRNA		CCR2	Control siRNA	LY86 siRNA
	0.927839	0.152234			1.05495	0.0432014
	0.872607	0.0169876			0.808872	0.0256016
	1.19955	0.0432348			1.13618	0.0197749
Mean	1	0.0708188		Mean	1	0.029526
SD	0.175011	0.0717186		SD	0.170432	0.0121964

## Sheet: Figure 3F
siRNA	1 ug/ml MCP	Total cell number				Mean	SD
Control siRNA	- MCP	0	0	0		0	0
	+ MCP	2100	2500	1750		2116.67	375.278
Ly86 siRNA	- MCP	0	0	0		0	0
	+ MCP	1050	1000	1200		1083.33	104.083
